# Supplementary material for: Integrative Proteomic and Phosphoproteomic Profiling Reveals Molecular Mechanisms of Hypoxic Adaptation in Brandt’s Voles (Lasiopodomys brandtii) Brain Tissue
Source: Cells. 2025 Apr 1;14(7):527. doi: 10.3390/cells14070527 (PMC11988865; doi:10.3390/cells14070527)
Supplement: Supplementary file 1 [file cells-14-00527-s001.zip › Supplemental Tables.xlsx]

## Sheet: Table S1（proteome)
Protein IDs	Description	Gene names	100m_1	100m_2	100m_3	100m_4	100m_5	3000m_1	3000m_2	3000m_3	3000m_4	3000m_5	5000m_1	5000m_2	5000m_3	5000m_4	5000m_5	7000m_1	7000m_2	7000m_3	7000m_4	7000m_5	3000m/100m logFC	3000m/100m P.Value	3000m/100m adj.P.Val	5000m/100m logFC	5000m/100m P.Value	5000m/100m adj.P.Val	7000m/100m logFC	7000m/100m P.Value	7000m/100m adj.P.Val	Unique peptides	Sequence coverage [%]	Unique + razor sequence coverage [%]	Unique sequence coverage [%]	Mol. weight [kDa]	Q-value	Score	Intensity	MS/MS count
TRINITY_DN35899_c0_g1_i2_p1	(3S)-citramalyl-CoA lyase activity	CLYBL	29.6141	29.3833	29.6136	29.7747	29.6277	29.4127	29.5853	30.0868	29.8506	29.6607	29.7283	29.7258	29.5714	29.7877	29.6904	29.6133	29.8158	29.6867	29.6626	29.727	0.11652	0.247945	0.667582	0.098027	0.328525	0.969253	0.0983677	0.32689	0.827635	12	43.5	43.5	43.5	37.186	0	139.81	16614000000	187
TRINITY_DN40911_c3_g1_i2_p1	(alanine aminotransferase) 2	GPT2	NA	NA	25.7227	NA	NA	24.7284	NA	NA	NA	NA	NA	NA	NA	NA	25.2981	NA	NA	NA	NA	25.4217	NA	NA	NA	NA	NA	NA	NA	NA	NA	3	6.9	5.4	5.4	59.866	0	5.004	316070000	14
TRINITY_DN40237_c3_g1_i1_p1	(R)-2-hydroxyglutarate dehydrogenase activity	D2HGDH	27.4054	27.2712	27.7784	27.5504	27.5777	27.4708	27.6871	27.7733	27.5761	27.6405	27.2463	27.7651	27.4144	27.7049	27.8612	27.3072	27.414	27.6691	27.3199	27.545	0.112972	0.335367	0.733508	0.0817688	0.483019	0.980288	-0.0655567	0.572945	0.895177	9	23.7	23.7	23.7	59.491	0	93.897	3343700000	101
TRINITY_DN40062_c4_g3_i1_p1	[hydroxymethylglutaryl-CoA reductase (NADPH)] kinase activity	PRKAA2	26.7776	26.7217	26.7305	26.5918	26.702	26.806	26.8297	26.863	26.9593	27.0616	26.9104	26.6978	26.4521	26.5149	26.8762	26.852	26.9796	26.7774	26.9601	26.7768	0.199188	0.0272581	0.420971	-0.0144249	0.864194	0.990854	0.164474	0.0629076	0.642112	6	17.6	17.6	13.2	62.292	0	16.539	1901700000	64
TRINITY_DN42087_c2_g2_i2_p1	[myelin basic protein]-arginine N-methyltransferase activity	PRMT7	NA	NA	NA	NA	NA	NA	NA	NA	NA	NA	NA	NA	NA	NA	NA	23.5721	NA	NA	NA	NA	NA	NA	NA	NA	NA	NA	NA	NA	NA	1	2.6	2.6	2.6	69.396	0	4.0441	10346000	1
TRINITY_DN36440_c0_g1_i1_p1	1,4-alpha-glucan-branching	GBE1	28.962	28.7159	29.0515	28.983	28.8783	28.9474	28.9945	28.9236	29.047	28.9764	28.9343	28.7828	29.0746	28.9488	29.2134	28.9536	28.9161	29.0102	28.9754	29.0964	0.0596523	0.425431	0.789414	0.0726604	0.333614	0.969253	0.0722195	0.336483	0.827782	17	30.2	30.2	30.2	79.974	0	88.923	8986300000	174
TRINITY_DN39051_c2_g1_i5_p1	116 kDa U5 small nuclear ribonucleoprotein component N-terminus	EFTUD2	28.4057	28.3275	28.4182	28.4585	28.3728	28.1061	28.1905	28.3893	28.4069	28.6136	28.3243	28.5667	28.2653	28.375	28.2216	28.3466	28.4781	28.3412	28.4897	28.8043	-0.0552666	0.572716	0.862167	-0.045977	0.638448	0.980288	0.0954426	0.33408	0.827782	19	30.3	29.3	29.3	109.48	0	149.09	6146100000	160
TRINITY_DN38802_c1_g1_i2_p1	13-prostaglandin reductase activity	Ptgr2	27.6254	28.2076	27.5739	27.7427	27.7177	28.2133	27.8599	27.726	27.8013	27.7854	27.8376	28.0732	27.832	27.9464	28.0684	27.1726	27.9193	27.9139	27.9653	28.1471	0.103707	0.502378	0.834552	0.178045	0.255009	0.969253	0.0501801	0.744364	0.949419	9	37.3	37.3	37.3	38.194	0	37.782	4531200000	83
TRINITY_DN40514_c3_g1_i3_p5	14-3-3 protein	YWHAH	31.9094	31.7344	31.8237	31.9838	31.9323	31.8724	31.8131	31.7736	31.7201	31.6861	31.7253	31.7967	31.5326	31.7217	31.7477	31.813	31.9025	31.903	31.8682	31.9954	-0.103656	0.102908	0.539351	-0.1719	0.0104819	0.670522	0.0197029	0.748114	0.950653	10	64.2	52.8	52.8	20.232	0	323.31	74318000000	189
TRINITY_DN40619_c2_g1_i1_p1	14-3-3 protein zeta	YWHAZ	36.1662	36.0409	36.1342	36.2855	36.1477	36.1247	36.0106	36.1512	36.0557	36.1908	36.0919	36.0997	36.1638	36.1946	36.1705	36.1168	36.1594	36.1645	36.0501	36.0659	-0.0482948	0.35924	0.746939	-0.0108063	0.835704	0.988822	-0.043541	0.407489	0.854527	15	67.1	57	53.4	28.365	0	323.31	1404800000000	1007
TRINITY_DN38014_c0_g5_i1_p1	15-hydroxyprostaglandin dehydrogenase (NADP+) activity	CBR1	32.4185	32.4256	32.2707	32.2197	32.4472	32.3733	32.4824	32.3023	32.3397	32.6013	32.2999	32.4191	32.384	32.2984	32.3119	32.4559	32.3515	32.29	32.2633	32.2282	0.063475	0.342274	0.734253	-0.0136681	0.836079	0.988822	-0.0385361	0.56122	0.891582	11	67.1	67.1	54.5	30.558	0	282.76	85438000000	341
TRINITY_DN39066_c0_g1_i3_p1	16S rRNA methyltransferase RsmB/F	NSUN2	24.6197	24.4048	NA	24.5984	24.3808	23.7801	24.6524	24.4189	24.4737	24.4255	NA	24.9009	24.5909	24.5339	24.3538	24.4519	24.7284	24.4842	24.8606	24.8692	-0.161238	0.24963	0.669292	0.0964367	0.486084	0.980288	0.167499	0.232366	0.778008	5	9.1	9.1	9.1	84.772	0	17.791	398820000	33
TRINITY_DN38909_c2_g3_i6_p1	182 kDa tankyrase-1-binding protein	TNKS1BP1	28.1857	27.7661	27.8812	27.5688	27.7013	28.0335	28.0373	27.8624	28.0006	27.4709	28.1198	27.5963	27.9653	27.7747	28.1542	27.9869	28.2151	27.8129	27.1111	27.5643	0.0603313	0.734566	0.923458	0.101477	0.569576	0.980288	-0.0825172	0.643284	0.922337	23	20	20	20	180.74	0	107.24	4042000000	131
TRINITY_DN40466_c6_g2_i3_p1	1-acyl-sn-glycerol-3-phosphate acyltransferase delta	AGPAT4	NA	NA	NA	24.5165	NA	NA	24.9808	NA	24.8733	NA	24.9796	NA	24.7192	24.8355	23.5531	23.8848	24.8988	NA	NA	NA	NA	NA	NA	NA	NA	NA	NA	NA	NA	6	16.6	16.6	16.6	33.352	0	37.249	348520000	35
TRINITY_DN41579_c0_g2_i3_p1	1-acyl-sn-glycerol-3-phosphate acyltransferase epsilon	AGPAT5	NA	26.7574	26.5891	26.2245	NA	26.6034	26.3326	NA	24.9842	26.8445	26.8424	26.4755	26.6068	26.5076	26.3831	26.483	26.5008	26.9925	27.017	26.5901	-0.131888	0.619924	0.890977	0.121202	0.648385	0.980288	0.274784	0.306749	0.820767	5	23.6	23.6	23.6	42.115	0	28.208	1727300000	36
TRINITY_DN41108_c2_g1_i8_p1	1-acyl-sn-glycerol-3-phosphate acyltransferase gamma	AGPAT3	29.1809	29.0261	29.1203	28.9354	29.1982	29.1089	28.965	29.1265	29.0825	29.209	29.0385	29.0283	29.2595	29.138	29.2908	29.1862	29.2617	29.1517	29.1927	29.2544	0.00618248	0.925716	0.976528	0.0588596	0.379705	0.969253	0.117147	0.0895097	0.671211	10	31.2	31.2	31.2	36.004	0	27.341	9538400000	117
TRINITY_DN40708_c0_g1_i6_p1	1-phosphatidylinositol 3-phosphate 5-kinase	PIKFYVE	28.6501	NA	NA	28.9676	31.1218	33.7124	NA	NA	32.8245	NA	30.6258	28.775	NA	NA	NA	NA	NA	NA	29.3468	NA	NA	NA	NA	NA	NA	NA	NA	NA	NA	11	6.2	6.2	6.2	238.13	0	24.001	23553000000	28
TRINITY_DN42267_c1_g2_i1_p1;TRINITY_DN36446_c0_g1_i2_p1	1-phosphatidylinositol 4,5-bisphosphate phosphodiesterase beta-1	PLCB1;PLCB2	32.7117	32.3641	32.4738	32.8318	32.657	32.5382	32.5709	32.6815	32.7034	32.6705	32.6749	32.414	32.4394	32.6736	32.5598	32.4987	32.6561	32.7055	32.6433	32.7043	0.0252533	0.757679	0.929282	-0.055323	0.501192	0.980288	0.0338997	0.679067	0.925926	51	53.4	53.4	53.4	133.33	0	323.31	115370000000	941
TRINITY_DN42267_c1_g3_i1_p1	1-phosphatidylinositol 4,5-bisphosphate phosphodiesterase beta-3	PLCB3	25.2294	25.3903	25.2377	NA	24.9428	NA	NA	25.0317	24.8428	NA	25.3063	25.1892	NA	25.3434	NA	25.4683	NA	25.3137	25.2568	NA	-0.251554	0.0235186	0.420971	0.0761179	0.330731	0.969253	0.12754	0.112349	0.691877	8	8.7	8.7	8.7	138.56	0	47.674	610520000	32
TRINITY_DN42267_c0_g1_i5_p1;TRINITY_DN42544_c5_g1_i1_p1	1-phosphatidylinositol 4,5-bisphosphate phosphodiesterase eta-2	PLCH1;PLCH2	27.4294	27.4862	27.2726	26.7479	26.8495	27.0764	26.6747	27.2225	26.4209	26.8544	27.3855	27.0646	27.1901	27.0603	27.1688	27.1748	NA	27.463	27.0008	26.7217	-0.148444	0.239366	0.661233	0.113145	0.366095	0.969253	-0.0177532	0.886	0.979825	9	28.7	28.7	28.7	52.299	0	34.034	2302100000	74
TRINITY_DN42267_c0_g3_i1_p1	1-phosphatidylinositol 4,5-bisphosphate phosphodiesterase eta-2	PLCH2	28.6679	28.7488	28.6925	28.4152	28.4828	28.6303	28.1297	28.6134	28.4033	28.4883	28.8289	28.659	28.6764	28.5999	28.8088	28.8625	28.666	28.8559	28.2643	28.2699	-0.148444	0.239366	0.661233	0.113145	0.366095	0.969253	-0.0177532	0.886	0.979825	19	31.9	31.9	31.9	77.03	0	88.681	7259900000	158
TRINITY_DN39874_c10_g1_i2_p1	1-phosphatidylinositol 4-kinase activity	PI4KA	31.5677	31.4942	31.4641	31.6483	31.5387	31.6304	31.5247	31.6352	31.6288	31.4993	31.5296	31.4294	31.5566	31.6815	31.5807	31.6091	31.6112	31.5421	31.48	31.661	0.0410641	0.466788	0.813007	0.0129742	0.816988	0.98734	0.0380669	0.499498	0.875714	67	38.6	38.6	38.6	236.6	0	323.31	57325000000	860
TRINITY_DN40781_c3_g5_i5_p1;TRINITY_DN40781_c3_g3_i1_p1	1-phosphatidylinositol-4-phosphate 5-kinase activity	PIP5K1C	31.1914	31.1122	30.9596	31.1646	31.1203	30.9875	30.9801	31.135	30.9514	30.9641	31.17	30.8736	30.9839	31.1547	31.1114	31.0072	31.1364	31.1248	30.903	31.0757	-0.105984	0.128842	0.555676	-0.0509174	0.45481	0.980158	-0.0601952	0.378329	0.839879	21	42.7	42.7	38.2	72.018	0	208.58	39940000000	451
TRINITY_DN38176_c10_g1_i2_p1	1-phosphatidylinositol-5-phosphate 4-kinase activity	PIP4K2B	30.7219	30.7541	30.5966	30.6076	30.5544	30.7635	30.6551	30.7241	30.7533	30.7017	30.6617	30.6041	30.6871	30.8088	30.6773	30.7087	30.7654	30.69	30.7671	30.5456	0.0726536	0.207184	0.636146	0.0408859	0.471302	0.980288	0.0484295	0.394837	0.846723	17	44	44	44	47.461	0	232.21	29172000000	291
TRINITY_DN39806_c4_g1_i4_p1	2',3'-cyclic-nucleotide 3'-phosphodiesterase activity	CNP	35.8303	35.6982	35.9871	35.6668	35.882	36.3859	36.4274	35.7535	36.4619	36.0505	35.7425	35.4549	36.221	35.5775	35.4877	36.271	36.0649	35.3683	36.2909	36.2468	0.402972	0.0364788	0.42688	-0.11617	0.524011	0.980288	0.235488	0.203956	0.76199	30	66.8	66.8	66.8	44.92	0	323.31	1235500000000	1235
TRINITY_DN41095_c4_g1_i1_p1	2,4-dienoyl-CoA reductase (NADPH) activity	DECR1	28.0572	27.7154	28.3427	27.6702	27.7396	28.005	28.2615	27.9486	27.9358	27.9287	27.7011	27.8409	27.9674	27.4776	27.9867	28.2154	28.1361	27.9662	27.8818	27.4442	0.110876	0.458485	0.807219	-0.11028	0.460869	0.980158	0.0237225	0.873076	0.978005	9	31.6	31.6	31.6	36.392	0	108.58	4616000000	65
TRINITY_DN36768_c0_g1_i2_p1	2,4-dienoyl-CoA reductase (NADPH) activity	DECR2	NA	NA	NA	NA	NA	NA	NA	NA	NA	23.3905	NA	NA	NA	NA	NA	NA	NA	NA	NA	NA	NA	NA	NA	NA	NA	NA	NA	NA	NA	2	9.7	9.7	9.7	23.665	0	5.297	137590000	0
TRINITY_DN36768_c0_g1_i2_p3	2,4-dienoyl-CoA reductase (NADPH) activity	DECR2	NA	NA	NA	NA	NA	NA	NA	NA	NA	NA	NA	NA	25.2345	NA	NA	24.8467	NA	24.7433	NA	NA	NA	NA	NA	NA	NA	NA	NA	NA	NA	4	45.7	45.7	45.7	11.227	0	7.2138	335590000	17
TRINITY_DN39762_c4_g2_i2_p1	26S protease regulatory subunit	PSMC2	31.0632	31.0407	31.0215	30.9058	31.1037	31.0392	30.8914	31.1299	30.9987	30.9964	31.0036	31.059	31.0168	31.0608	31.1277	30.9912	31.0107	30.9931	30.9714	30.9111	-0.0158756	0.75682	0.929282	0.0265736	0.605076	0.980288	-0.0515121	0.320901	0.826886	26	62.1	62.1	62.1	48.633	0	201.81	36663000000	362
TRINITY_DN39088_c3_g1_i2_p1	26S protease regulatory subunit	PSMC6	30.5705	30.5904	30.5668	30.5827	30.493	30.5745	30.5115	30.6067	30.5756	30.6036	30.5934	30.7239	30.5328	30.579	30.6451	30.6098	30.4716	30.51	30.517	30.4203	0.0137192	0.775353	0.938529	0.0541588	0.26743	0.969253	-0.0549366	0.260846	0.797904	18	55.5	55.5	55.5	43.602	0	207.31	27799000000	379
TRINITY_DN40416_c7_g1_i1_p1	26S protease regulatory subunit 4	PSMC1	30.6443	30.5892	30.5478	30.6348	30.6631	30.7096	30.5759	30.7022	30.5358	30.6267	30.5571	30.6214	30.6101	30.7178	30.8092	30.674	30.5347	30.6039	30.6557	30.5366	0.0142059	0.798898	0.946557	0.0472729	0.40068	0.970945	-0.0148876	0.789488	0.958649	18	59.1	59.1	59.1	41.167	0	226.78	27305000000	264
TRINITY_DN40330_c0_g1_i2_p1	26S protease regulatory subunit 8	PSMC5	30.7876	30.8607	30.7381	30.7653	30.8437	30.7356	30.7122	30.7153	30.7486	30.8328	30.7771	30.757	30.714	30.754	30.8166	30.8002	30.6448	30.7839	30.7788	30.7844	-0.0501766	0.279218	0.694381	-0.0353497	0.442234	0.978006	-0.0406731	0.377841	0.839879	25	66.3	66.3	66.3	45.626	0	323.31	32469000000	463
TRINITY_DN39722_c2_g3_i2_p1	26S proteasome non-ATPase regulatory subunit	PSMD1	30.8039	30.9176	30.8999	30.802	30.7549	30.8382	30.7686	30.8719	30.8394	30.851	30.7622	30.824	30.7025	30.9124	30.8065	30.7785	30.7614	30.7317	30.8495	30.7675	-0.00184669	0.969989	0.993452	-0.034161	0.489295	0.980288	-0.0578976	0.246838	0.792291	33	45.9	45.9	45.9	105.81	0	323.31	33213000000	542
TRINITY_DN39993_c4_g1_i1_p1	26S proteasome non-ATPase regulatory subunit	PSMD12	29.995	30.0006	29.9362	29.9314	29.9417	29.8222	29.9078	29.9359	29.9283	29.9948	29.9537	29.9342	29.6543	29.8148	30.0406	29.8557	29.8266	29.8868	29.8972	29.9261	-0.0431629	0.479783	0.822171	-0.0814499	0.189762	0.969253	-0.082523	0.184257	0.743527	22	45	45	45	52.928	0	274.47	18298000000	303
TRINITY_DN40134_c5_g1_i2_p1	26S proteasome non-ATPase regulatory subunit	PSMD3	30.7156	30.7881	30.7634	30.8799	30.7486	30.7002	30.706	30.8311	30.5152	30.6895	30.6283	30.6472	30.7488	30.7149	30.691	30.7177	30.5779	30.7015	30.6505	30.7594	-0.0907036	0.123039	0.544477	-0.0930874	0.114092	0.969253	-0.0977196	0.0982837	0.679785	23	44.9	44.9	44.9	60.709	0	149.9	30933000000	396
TRINITY_DN35812_c0_g1_i1_p1	26S proteasome non-ATPase regulatory subunit 10	PSMD10	26.5842	26.7628	26.7782	26.3338	26.8156	26.8069	27.0786	25.8265	26.7414	26.9992	NA	26.3455	26.8431	26.5532	26.7497	26.6202	26.0797	25.9088	26.4506	27.0548	0.0355827	0.872141	0.966034	0.0138703	0.949963	0.999901	-0.232114	0.3007	0.820024	8	31	31	31	24.322	0	44.205	1701700000	51
TRINITY_DN38017_c0_g1_i2_p1	26S proteasome non-ATPase regulatory subunit 14	PSMD14	28.8258	28.8262	28.8674	28.9151	28.9307	28.886	28.7675	28.9927	28.7097	29.024	28.89	28.9906	28.9277	28.9982	28.9482	28.8407	28.8725	28.8274	28.833	29.009	0.00293198	0.961496	0.991425	0.0779079	0.209338	0.969253	0.00348816	0.9542	0.991652	9	41.9	41.9	41.9	34.563	0	55.009	10279000000	136
TRINITY_DN37600_c0_g2_i2_p1	26S proteasome non-ATPase regulatory subunit 2	PSMD2	30.7094	30.9263	30.6998	30.9146	30.9371	30.7618	30.8782	30.8153	30.7572	30.8588	30.7363	30.8741	30.7772	30.8066	30.8039	30.6798	30.7388	30.7502	30.7219	30.8194	-0.0231789	0.680782	0.910562	-0.0377987	0.503915	0.980288	-0.0953945	0.10192	0.683855	25	35.3	35.3	35.3	93.901	0	144.68	33864000000	462
TRINITY_DN39933_c7_g1_i1_p2	26S proteasome non-ATPase regulatory subunit 4	PSMD4	28.5816	28.2666	28.0724	27.7432	28.0303	28.1435	28.1595	27.9815	NA	27.8855	27.9591	27.9764	28.017	27.9906	28.2092	NA	28.4217	27.5896	27.7234	27.8686	-0.10374	0.489846	0.829045	-0.10836	0.470983	0.980288	-0.302826	0.0539492	0.62804	3	30.5	30.5	30.5	16.685	0	65.885	4254700000	60
TRINITY_DN36729_c0_g1_i1_p1	26S proteasome non-ATPase regulatory subunit 5	PSMD5	27.9754	28.1044	28.0315	28.1533	28.1011	28.3682	28.1885	27.8455	27.8838	28.2742	28.1079	28.5743	27.9329	28.1385	28.0782	28.1967	27.95	28.0103	28.212	27.8548	0.0388626	0.739734	0.923517	0.0931782	0.428991	0.973664	-0.028418	0.807934	0.964438	12	30.4	30.4	30.4	56.105	0	115.57	5275200000	123
TRINITY_DN39029_c7_g5_i1_p1	26S proteasome non-ATPase regulatory subunit 9	PSMD9	28.2402	28.3576	28.1951	28.0535	28.1473	28.0582	28.17	28.243	28.1092	28.3101	28.0158	28.3281	28.2085	28.2415	28.3423	28.2405	28.1332	28.1734	28.2107	28.2243	-0.020636	0.766618	0.932513	0.0285084	0.682111	0.980288	-0.0023407	0.973112	0.995888	8	38.2	38.2	38.2	26.761	0	32.567	5319500000	116
TRINITY_DN39541_c2_g1_i11_p1	26S proteasome subunit RPN7	GPS1	30.461	30.4271	30.3725	30.3713	30.3596	30.3652	30.3319	30.382	30.5204	30.4615	30.5402	30.4149	30.4527	30.3008	30.5018	30.4204	30.4689	30.4406	30.3775	30.1923	0.0138622	0.81851	0.953611	0.0437641	0.471623	0.980288	-0.0183922	0.760914	0.951428	13	23.9	23.9	23.9	78.481	0	65.909	24843000000	213
TRINITY_DN38681_c8_g1_i2_p1	26S proteasome subunit RPN7	PSMD6	30.1522	30.1611	30.0628	30.0026	30.0483	30.3944	30.2762	30.0625	30.3287	30.2218	30.1727	29.9987	30.2379	30.1785	30.2473	30.3587	30.2211	30.0802	30.1713	30.0975	0.171323	0.023177	0.420971	0.0816261	0.253557	0.969253	0.100345	0.164111	0.735311	16	36	36	36	45.533	0	123.02	21570000000	250
TRINITY_DN36524_c0_g2_i1_p1	28S ribosomal protein S28, mitochondrial	Mrps28	24.9152	25.3976	NA	NA	25.4202	25.2938	25.3203	NA	25.4102	25.2344	NA	25.5277	25.2422	25.168	25.643	25.5622	25.5602	25.3723	25.6353	25.2771	0.0766055	0.554275	0.855433	0.152551	0.245399	0.969253	0.25618	0.0586054	0.642112	3	13.5	13.5	13.5	25.157	0	13.93	640700000	34
TRINITY_DN38578_c0_g1_i27_p2	28S ribosomal protein S34, mitochondrial	MRPS34	26.1716	26.5853	26.6695	26.0698	26.8507	26.3477	26.2155	NA	26.3874	26.2913	26.8764	26.6826	26.8215	26.4209	26.6855	26.5479	26.6775	26.4648	26.5292	26.5176	-0.148246	0.229436	0.654154	0.227985	0.071474	0.960367	0.0780052	0.521254	0.881011	4	27.3	27.3	27.3	15.741	0	7.8464	1567700000	56
TRINITY_DN37538_c0_g1_i1_p1	2-amino-3-ketobutyrate coenzyme A ligase, mitochondrial	GCAT	26.5091	26.3543	26.7182	26.0996	26.4745	26.6596	26.7456	26.4562	26.4605	26.7993	26.0914	26.5772	25.6545	NA	25.4594	26.2104	26.3714	25.8538	26.6602	26.2057	0.193103	0.344584	0.735745	-0.629765	0.00518982	0.614443	-0.170833	0.401844	0.853387	6	27.9	27.9	27.9	35.635	0	137.63	1588800000	57
TRINITY_DN40065_c2_g1_i1_p1	2-aminoethanethiol	ADO	27.8771	27.5461	27.7543	27.8418	27.6744	27.7817	27.6518	27.9549	27.6296	27.5237	27.8012	27.5411	27.7948	27.6644	27.9116	27.8298	27.595	27.5153	27.71	27.9324	-0.0303967	0.754319	0.929282	0.00388451	0.968057	0.999901	-0.0222687	0.818551	0.968067	12	47.1	47.1	47.1	38.175	0	45.183	3688600000	107
TRINITY_DN40067_c8_g2_i3_p1	2-oxoglutarate dehydrogenase C-terminal	OGDH	32.6088	32.3769	32.4829	32.5459	32.4017	32.4764	32.5699	32.5854	32.686	32.5498	32.3245	32.2935	32.4244	32.4284	32.3766	32.4589	32.5035	32.3469	32.4775	32.5452	0.0902618	0.126508	0.550848	-0.113762	0.0584152	0.95508	-0.016848	0.76862	0.951428	28	48	43.8	43.8	78.33	0	323.31	107040000000	659
TRINITY_DN40067_c8_g2_i3_p2	2-oxoglutarate dehydrogenase C-terminal	OGDH	32.3265	32.243	32.3011	32.3942	32.3111	32.225	32.333	32.393	32.5281	32.2104	32.2458	32.2647	32.2398	32.3003	32.2479	32.2737	32.2928	32.2503	32.2613	32.5171	0.0902618	0.126508	0.550848	-0.113762	0.0584152	0.95508	-0.016848	0.76862	0.951428	18	45.8	40.6	40.6	52.66	0	195.99	92136000000	561
TRINITY_DN42545_c4_g1_i1_p1	2-oxoglutarate dehydrogenase E1 component DHKTD1, mitochondrial	DHTKD1	NA	25.6262	26.2528	25.7409	26.004	25.6026	25.7085	25.8687	25.6938	25.6567	25.5363	25.5878	25.3895	25.231	25.5128	NA	25.9656	25.945	25.7578	25.8786	-0.230302	0.0311467	0.420971	-0.484891	0.000101667	0.115867	-0.0357754	0.721464	0.945262	1900-01-07	13.7	13.7	13.7	105.62	0	24.136	982670000	31
TRINITY_DN40178_c0_g1_i2_p1	2-oxoglutarate dehydrogenase-like, mitochondrial	OGDHL	32.529	32.5729	32.5899	32.6877	32.6119	32.707	32.8434	32.7481	32.9165	32.7051	32.532	32.4464	32.6176	32.7021	32.6499	32.6832	32.6555	32.5431	32.7042	32.8114	0.185704	0.00732999	0.364549	-0.00867844	0.889765	0.993689	0.0811928	0.204539	0.76199	30	42.6	42.6	35	114.5	0	323.31	126940000000	726
TRINITY_DN36950_c0_g1_i3_p1	3' exoribonuclease family, domain 1	EXOSC4	NA	NA	NA	NA	NA	NA	NA	NA	22.8346	NA	NA	NA	NA	NA	NA	NA	NA	NA	NA	NA	NA	NA	NA	NA	NA	NA	NA	NA	NA	1	9.2	9.2	9.2	21.052	0.0031441	2.0997	6761100	1
TRINITY_DN50416_c0_g1_i1_p1	3' exoribonuclease family, domain 1	EXOSC6	NA	25.0308	NA	NA	24.3842	NA	NA	NA	NA	NA	24.5182	24.8772	NA	NA	NA	NA	NA	24.4275	NA	24.9055	NA	NA	NA	NA	NA	NA	NA	NA	NA	2	10.7	10.7	10.7	30.109	0	12.864	285210000	15
TRINITY_DN40309_c1_g1_i4_p1	3 iron, 4 sulfur cluster binding	SDHB	30.6509	30.5528	30.3036	30.6291	30.742	30.4229	30.5419	30.9214	30.6315	30.8928	30.4345	30.2499	30.4971	30.679	30.6865	30.4719	30.5554	30.5466	30.6932	30.7028	0.10642	0.328575	0.728655	-0.0662552	0.539813	0.980288	0.0183109	0.864817	0.97648	8	38.4	38.4	38.4	17.931	0	24.951	31035000000	145
TRINITY_DN37843_c0_g1_i1_p1	3'(2'),5'-bisphosphate nucleotidase activity	IMPAD1	25.9383	NA	NA	NA	NA	26.0647	25.9074	25.7821	25.6607	25.8397	NA	NA	26.2235	25.952	26.1102	26.0845	NA	NA	NA	NA	-0.0873466	0.589726	0.872576	0.2085	0.212073	0.969253	0.146212	0.48649	0.870326	3	8.9	8.9	8.9	38.838	0	10.127	796030000	27
TRINITY_DN42027_c1_g1_i3_p1	3',5'-cyclic-AMP phosphodiesterase activity	PDE7B	NA	NA	NA	NA	NA	NA	NA	NA	NA	NA	NA	NA	NA	NA	NA	NA	NA	NA	NA	22.9272	NA	NA	NA	NA	NA	NA	NA	NA	NA	1	2.8	2.8	2.8	57.253	0	4.1227	131010000	13
TRINITY_DN39101_c0_g1_i5_p1	3'5'-cyclic nucleotide phosphodiesterase N-terminal	PDE1A	30.4609	30.2283	30.1556	30.3669	30.1898	30.4431	30.3336	30.2893	30.3014	30.3477	30.2597	30.1801	30.2077	30.3082	30.3734	30.4526	30.263	30.1655	30.2947	30.2796	0.0627533	0.349776	0.740494	-0.0144726	0.827357	0.98734	0.0108177	0.870469	0.977	16	43.9	43.9	39.6	62.318	0	251.9	24663000000	271
TRINITY_DN35771_c0_g2_i1_p1	39S ribosomal protein L12, mitochondrial	MRPL12	29.1319	29.1265	29.0435	28.8208	28.8687	28.9485	28.993	29.1407	29.2408	29.2225	28.9364	29.1138	29.0994	29.1279	29.2055	28.763	29.0578	29.1403	29.1629	29.0396	0.110848	0.214082	0.641019	0.098325	0.268335	0.969253	0.0344597	0.693828	0.930865	7	40.5	40.5	40.5	21.433	0	33.728	10351000000	160
TRINITY_DN39438_c0_g4_i1_p1	39S ribosomal protein L32, mitochondrial	MRPL32	NA	NA	NA	24.1612	24.425	NA	NA	24.7934	NA	NA	NA	NA	NA	NA	NA	NA	NA	24.0651	NA	NA	NA	NA	NA	NA	NA	NA	NA	NA	NA	2	11.9	11.9	11.9	22.497	0	5.0605	203700000	10
TRINITY_DN36245_c0_g1_i1_p1	39S ribosomal protein L42	MRPL42	NA	NA	NA	NA	NA	NA	NA	NA	NA	23.6786	NA	NA	NA	NA	NA	NA	NA	NA	NA	NA	NA	NA	NA	NA	NA	NA	NA	NA	NA	1	10.6	10.6	10.6	16.686	0	9.1612	33757000	2
TRINITY_DN41996_c5_g1_i1_p1	39S ribosomal protein L44, mitochondrial	MRPL44	NA	NA	NA	NA	NA	NA	NA	NA	NA	NA	NA	NA	NA	NA	NA	NA	NA	NA	NA	24.1431	NA	NA	NA	NA	NA	NA	NA	NA	NA	1	15.2	15.2	15.2	14.353	0	10.415	107950000	6
TRINITY_DN50677_c0_g1_i1_p1	3-hydroxy-2-methylbutyryl-CoA dehydrogenase activity	HSD17B10	31.8129	31.8613	31.9048	31.9733	31.6475	31.8387	31.7841	31.9549	31.7114	31.891	31.8835	31.9313	31.6391	31.7551	31.7726	31.8783	31.8018	31.8534	31.9407	31.7015	-0.00394249	0.956017	0.989549	-0.0436443	0.543511	0.980288	-0.00481911	0.946252	0.991264	14	68	68	68	27.075	0	323.31	68716000000	601
TRINITY_DN41530_c0_g1_i1_p1	3-hydroxyacyl-CoA dehydrogenase activity	HADH	27.1939	28.0082	27.7365	27.6859	27.5617	27.0548	27.7922	27.7233	27.5899	27.5544	27.4097	27.9613	27.2379	27.5193	27.5885	27.4158	26.8257	27.6716	27.7273	27.8104	-0.0943504	0.622557	0.89252	-0.0939083	0.624178	0.980288	-0.147085	0.444999	0.861936	7	38.7	38.7	38.7	34.187	0	94.572	3504500000	65
TRINITY_DN42314_c5_g4_i2_p1	3-hydroxybutyrate dehydrogenase, type 2	BDH2	25.5866	NA	NA	NA	NA	25.7113	NA	NA	NA	25.8804	NA	NA	NA	NA	NA	NA	NA	NA	NA	NA	NA	NA	NA	NA	NA	NA	NA	NA	NA	4	18.8	18.8	18.8	26.638	0	9.193	313590000	11
TRINITY_DN36564_c0_g1_i1_p1	3-hydroxyisobutyrate dehydrogenase	HIBADH	30.7849	31.0424	30.9592	30.9484	31.0586	30.8772	31.0445	31.1189	31.014	31.1558	30.7894	30.8724	30.9837	30.9287	30.9944	30.8791	30.9406	30.9285	30.9498	30.9078	0.0833698	0.192931	0.622192	-0.0450016	0.475029	0.980288	-0.0375446	0.550369	0.89062	11	39.7	39.7	39.7	35.461	0	214.39	36384000000	279
TRINITY_DN41051_c3_g2_i2_p1	3-hydroxyisobutyryl-CoA hydrolase, mitochondrial	HIBCH	28.5166	28.7096	28.7043	28.5966	28.8023	28.4035	28.7388	28.2314	28.7357	28.7233	28.4249	28.56	28.4181	28.4436	28.4694	28.7552	28.6839	28.4978	28.6019	28.2571	-0.0993729	0.342061	0.734253	-0.202719	0.061532	0.958528	-0.106711	0.308497	0.820767	16	49.9	49.9	49.9	43.065	0	75.656	7440600000	167
TRINITY_DN39077_c4_g2_i6_p1	3-ketoacyl-CoA thiolase	ACAA1	28.9587	29.0382	29.2518	28.8437	29.0629	29.0924	29.0809	28.8808	28.8401	29.1992	29.0927	28.9327	29.0521	28.91	28.8954	29.2454	29.2497	29.1209	29.1551	29.3644	-0.0123962	0.879243	0.966034	-0.0544884	0.506681	0.980288	0.196056	0.0250092	0.500669	12	43.6	43.6	43.6	44.004	0	75.075	9331200000	179
TRINITY_DN40989_c6_g1_i1_p1	3-ketoacyl-CoA thiolase, mitochondrial	ACAA2	31.0854	31.3724	31.3667	31.0927	31.0407	31.1368	31.0849	31.0058	30.9435	31.2612	31.1187	31.2359	31.0828	30.9682	31.0952	31.3207	31.0128	31.0488	31.1303	31.0364	-0.105141	0.218394	0.644045	-0.0914364	0.282076	0.969253	-0.0818069	0.334361	0.827782	21	72.8	72.8	72.8	42.162	0	323.31	43028000000	446
TRINITY_DN42037_c2_g1_i1_p1;TRINITY_DN39200_c8_g2_i17_p1	3-kinase catalytic subunit beta	PIK3CB;PIK3CD	NA	26.1713	26.4134	26.1961	26.3768	26.3492	NA	26.2209	26.1669	26.4988	26.1684	26.1608	26.5438	NA	26.2203	NA	NA	26.2054	26.241	NA	-0.0353202	0.692377	0.915208	-0.026664	0.764942	0.98608	-0.0790827	0.505102	0.876998	8	7.8	7.8	7.8	122.57	0	8.0657	1602000000	30
TRINITY_DN42438_c3_g1_i2_p2	3-kinase, catalytic subunit alpha	PIK3CA	NA	NA	NA	NA	NA	NA	NA	NA	NA	NA	NA	NA	NA	NA	24.9275	NA	NA	NA	NA	NA	NA	NA	NA	NA	NA	NA	NA	NA	NA	1	0.8	0.8	0.8	124.37	0.0061472	1.8438	229960000	9
TRINITY_DN21412_c0_g1_i2_p1	3-mercaptopyruvate sulfurtransferase	MPST	29.1157	29.2385	29.3703	29.3055	28.8865	28.5519	29.0604	29.2229	29.035	29.0198	29.281	29.1151	29.0523	29.0423	29.1511	29.2277	29.1396	29.1316	28.9833	29.0781	-0.205271	0.0665414	0.483062	-0.0549229	0.60833	0.980288	-0.0712193	0.507389	0.878227	12	39.7	39.7	39.7	34.655	0	60.625	10230000000	142
TRINITY_DN35986_c0_g1_i2_p1	3-methyl-2-oxobutanoate dehydrogenase (2-methylpropanoyl-transferring) activity	BCKDHB	NA	NA	NA	NA	NA	NA	NA	NA	NA	NA	NA	NA	26.2982	NA	NA	NA	NA	NA	NA	NA	NA	NA	NA	NA	NA	NA	NA	NA	NA	3	14.3	14.3	14.3	37.169	0	13.925	391000000	4
TRINITY_DN40090_c10_g1_i2_p1	3-methyl-2-oxobutanoate dehydrogenase lipoamide kinase, mitochondrial	BCKDK	NA	NA	NA	NA	NA	NA	NA	NA	NA	NA	NA	NA	NA	NA	NA	NA	NA	NA	NA	24.7368	NA	NA	NA	NA	NA	NA	NA	NA	NA	2	9.3	9.3	9.3	36.7	0	9.1468	293470000	7
TRINITY_DN37236_c0_g1_i1_p1	3-oxo-lignoceroyl-CoA reductase activity	HSD17B12	29.7806	30.1701	30.0712	29.8087	30.059	29.8333	29.6815	29.7553	29.7621	29.953	29.6653	29.3842	30.0131	29.5633	29.3824	29.9389	29.7458	29.6483	30.108	30.1147	-0.180929	0.144387	0.572182	-0.376283	0.00512433	0.614443	-0.0668182	0.58042	0.897612	11	35.9	35.9	35.9	34.599	0	44.798	15503000000	162
TRINITY_DN38434_c0_g1_i2_p1	3'-phosphoadenosine 5'-phosphosulfate synthase 1	PAPSS1	27.1954	27.2012	NA	26.9413	27.293	27.4345	26.8651	27.0362	27.1283	27.3037	27.2289	27.1406	27.5699	27.2415	27.2067	27.3666	27.1786	27.1881	27.4004	27.0297	0.0162167	0.880753	0.966034	0.140164	0.204553	0.969253	0.0953274	0.382679	0.843993	10	19.6	19.6	19.6	70.799	0	45.042	2487700000	82
TRINITY_DN39057_c2_g1_i2_p2	3-phosphoinositide-dependent protein kinase activity	PDPK1	NA	NA	NA	NA	NA	NA	NA	NA	NA	NA	NA	NA	NA	NA	25.2775	NA	NA	NA	NA	NA	-0.0176773	0.808526	0.95099	-0.105113	0.160445	0.969253	-0.127347	0.0928803	0.675259	1	11.3	11.3	11.3	15.913	0	21.196	558720000	24
TRINITY_DN37153_c0_g2_i2_p1	3'-UTR-mediated mRNA destabilization	KHSRP	30.5019	30.4013	30.5876	30.577	30.5894	30.4275	30.6	30.4105	30.4643	30.6637	30.541	30.5271	30.5214	30.5437	30.4688	30.566	30.6808	30.626	30.4922	30.7128	-0.0182556	0.761383	0.929341	-0.0110584	0.853941	0.989341	0.084087	0.172226	0.741615	22	38	38	36.8	76.718	0	270.35	27856000000	364
TRINITY_DN42524_c8_g1_i8_p1	4.1 protein C-terminal domain (CTD)	EPB41L1	32.9487	32.9271	32.8248	32.6608	32.8031	32.6277	32.5642	32.8002	32.5245	32.5861	32.993	32.8646	32.758	32.6333	32.7703	32.7587	32.7271	32.8198	32.6309	32.5936	-0.21236	0.00998383	0.366288	-0.0290482	0.699491	0.981571	-0.126861	0.103399	0.683855	35	56.4	56.4	54.4	72.293	0	323.31	131540000000	891
TRINITY_DN42395_c2_g7_i1_p1;TRINITY_DN50617_c0_g1_i1_p1	40S ribosomal protein	RPS16	31.2089	31.0693	31.3518	31.2584	31.1277	31.2512	31.2498	31.2868	31.1712	31.2946	31.3477	31.1545	31.1927	31.3007	31.347	31.2452	31.416	31.3377	31.1832	31.1216	0.0474758	0.474865	0.819544	0.0653114	0.328532	0.969253	0.0575191	0.388147	0.845915	11	61.5	61.5	61.5	16.468	0	22.523	42347000000	185
TRINITY_DN40659_c4_g1_i1_p1	4alpha-carboxy-4beta-methyl-5alpha-cholesta-8-en-3beta-ol:NAD(P)+ 3-oxidoreductase (decarboxylating) activity	NSDHL	27.0934	27.2043	26.9196	26.8668	27.332	26.5609	26.834	26.6349	27.227	27.2235	27.1909	27.5466	27.0082	27.1683	27.2435	27.3369	27.1315	27.0963	27.3686	26.9114	-0.187141	0.192741	0.62217	0.148299	0.29791	0.969253	0.0857178	0.543464	0.88903	8	21.3	21.3	21.3	39.833	0	23.437	2892600000	69
TRINITY_DN39291_c1_g4_i1_p1	4-aminobutyrate aminotransferase	ABAT	33.9322	34.3203	34.3507	34.2219	34.242	34.1205	34.1074	34.3165	34.0326	34.3197	33.9914	34.3369	34.0814	34.1945	34.2473	34.03	33.8843	34.1151	34.2768	34.0941	-0.0340965	0.711469	0.91964	-0.0431366	0.640192	0.980288	-0.133352	0.158466	0.725007	30	74	74	74	56.387	0	323.31	339830000000	1261
TRINITY_DN40510_c1_g5_i1_p1	4F2 cell-surface antigen heavy chain	SLC3A2	32.2525	32.2037	32.2939	32.1709	32.2598	32.197	32.2467	32.2267	32.3708	32.2209	32.2289	32.3381	32.1606	32.2828	32.1714	32.2211	32.1843	32.2186	32.2374	32.2545	0.016256	0.736324	0.923458	0.000205231	0.996603	0.999901	-0.0129929	0.787711	0.958649	19	32.3	32.3	32.3	61.357	0	307.03	95021000000	480
TRINITY_DN38933_c5_g4_i1_p1	5' nucleotidase family	NT5DC3	29.9814	30.0364	29.9913	29.8491	29.7762	29.8447	30.1841	29.7802	29.8565	30.3361	29.6139	29.5727	29.6505	29.9271	29.8731	30.1304	30.0771	29.6822	30.0952	30.1966	0.0734196	0.527206	0.845711	-0.199466	0.0963962	0.969253	0.10941	0.349228	0.8294	17	38.7	38.7	38.7	58.474	0	95.319	17028000000	232
TRINITY_DN42355_c2_g2_i6_p2	5' nucleotidase, deoxy (Pyrimidine), cytosolic type C protein (NT5C)	NT5M	25.6024	26.6302	NA	26.6127	26.0399	26.069	26.1928	25.9996	26.3027	25.5327	25.6338	25.5059	26.0479	25.9719	25.7146	25.8641	25.5348	25.8241	25.8597	26.2589	-0.209228	0.273692	0.689687	-0.453735	0.0245173	0.851561	-0.360273	0.0673437	0.642112	6	31.8	31.8	31.8	25.487	0	14.587	1260100000	67
TRINITY_DN37745_c0_g1_i1_p1	5' to 3' helicase that unwinds RNA and DNA duplices in an ATP-dependent reaction. Acts as a transcription regulator. Required for the transcriptional activation of the flounder liver- type antifreeze protein gene. Exhibits strong binding specificity to the enhancer element B of the flounder antifreeze protein gene intron	IGHMBP2	NA	NA	NA	NA	NA	NA	NA	NA	NA	NA	NA	NA	NA	NA	NA	NA	NA	NA	NA	20.7968	NA	NA	NA	NA	NA	NA	NA	NA	NA	1	2.1	2.1	2.1	108.49	0.0022438	2.2807	10047000	6
TRINITY_DN39702_c1_g5_i2_p1	5.8S rRNA binding	RPL6	23.9834	24.7337	NA	24.7186	24.3135	NA	24.5781	24.4159	25.2206	NA	24.1643	NA	NA	NA	24.5774	24.2285	NA	NA	NA	25.2293	-0.0383801	0.558861	0.85739	-0.062899	0.341799	0.969253	-0.0074791	0.908905	0.981339	2	29.3	14.1	14.1	22.007	0	6.5292	325920000	29
TRINITY_DN41813_c4_g1_i4_p1	5'-3' exoribonuclease 1	XRN1	NA	24.5678	NA	NA	NA	NA	NA	NA	NA	NA	NA	24.5312	NA	NA	NA	NA	NA	24.5333	NA	24.8266	NA	NA	NA	NA	NA	NA	NA	NA	NA	4	2.4	2.4	2.4	195.53	0	8.7221	224980000	17
TRINITY_DN39267_c1_g1_i1_p1	5'-AMP-activated protein kinase subunit	PRKAG2	27.249	27.1225	27.1949	27.0467	27.3663	26.6326	27.3428	27.1505	26.9535	27.0037	27.2114	27.2732	27.0446	27.4302	NA	27.0035	27.0691	27.4073	27.5049	26.1862	-0.179239	0.336391	0.733529	0.0537792	0.770465	0.98608	-0.161672	0.384784	0.843993	8	18.7	18.7	16.9	62.979	0	24.743	2387300000	56
TRINITY_DN41589_c0_g1_i1_p1	5'-AMP-activated protein kinase subunit beta-2	PRKAB2	25.6922	NA	NA	NA	NA	25.0268	NA	NA	NA	NA	25.6247	NA	NA	NA	NA	NA	24.6324	NA	NA	NA	NA	NA	NA	NA	NA	NA	NA	NA	NA	3	21.8	21.8	21.8	30.239	0	11.54	296350000	19
TRINITY_DN35930_c0_g1_i1_p1	5'-nucleotidase	NT5C1A	NA	NA	NA	NA	NA	NA	NA	NA	NA	NA	NA	NA	NA	NA	NA	NA	NA	NA	NA	22.9451	NA	NA	NA	NA	NA	NA	NA	NA	NA	1	3.6	3.6	3.6	40.705	0.0074853	1.7005	52822000	7
TRINITY_DN41057_c2_g1_i4_p1	5'-nucleotidase activity	NT5C3B	NA	25.2051	NA	24.8047	24.7548	NA	NA	NA	NA	NA	NA	24.8487	24.9429	NA	NA	NA	NA	25.1683	NA	NA	NA	NA	NA	NA	NA	NA	NA	NA	NA	2	7.8	7.8	7.8	25.07	0.00019952	3.456	316990000	14
TRINITY_DN38999_c1_g1_i6_p1	5-oxoprolinase (ATP-hydrolyzing) activity	OPLAH	27.9371	27.9075	28.0196	27.8619	27.9031	28.408	28.3107	27.9972	28.1587	27.9663	28.1417	28.0355	28.2166	28.0271	27.8896	28.2661	28.1548	27.8909	28.001	27.9267	0.242356	0.0141727	0.390193	0.136277	0.145078	0.969253	0.122073	0.189344	0.749544	16	36	36	36	71.781	0	89.221	4778700000	135
TRINITY_DN38999_c1_g1_i6_p2	5-oxoprolinase (ATP-hydrolyzing) activity	OPLAH	27.6719	27.5551	27.7468	27.7405	27.1638	28.1632	27.7183	27.5868	27.6492	27.6125	27.4959	27.3295	27.6052	27.5599	27.6048	28.2332	27.7516	27.3493	27.7996	27.5904	0.242356	0.0141727	0.390193	0.136277	0.145078	0.969253	0.122073	0.189344	0.749544	14	31.7	31.7	31.7	59.734	0	73.385	3667700000	131
TRINITY_DN40068_c3_g3_i8_p1	60 kDa heat shock protein	HSPD1	34.4964	34.3932	34.5002	34.5413	34.3543	34.2783	34.4177	34.5757	34.3589	34.4989	34.3983	34.5306	34.3658	34.5331	34.4516	34.2857	34.4119	34.4087	34.3496	34.2665	-0.0311882	0.613685	0.886492	-0.00120468	0.984389	0.999901	-0.112602	0.0796049	0.655446	34	71.8	71.8	71.8	52.72	0	323.31	414550000000	1099
TRINITY_DN40068_c3_g3_i8_p7	60 kDa heat shock protein	HSPD1	32.3589	32.1691	32.0149	32.3854	32.1254	32.1366	32.0264	32.3209	31.9909	32.2499	31.612	32.6261	32.1886	32.4918	32.3653	31.8922	32.0733	32.1997	31.918	32.2622	-0.0311882	0.613685	0.886492	-0.00120468	0.984389	0.999901	-0.112602	0.0796049	0.655446	7	80.8	80.8	80.8	12.389	0	154.59	96844000000	300
TRINITY_DN40885_c1_g1_i4_p1	60S ribosomal protein	Rpl11	29.9047	NA	30.0083	29.8343	29.8777	29.9043	29.6601	29.8863	29.7412	29.6833	29.8546	29.8897	30.1091	29.994	29.8651	29.8321	30.0845	29.8906	29.81	29.906	-0.160925	0.0339928	0.424752	0.00655036	0.926817	0.999901	-0.0313162	0.661369	0.923161	5	28.1	28.1	28.1	19.024	0	31.182	16129000000	59
TRINITY_DN39598_c7_g6_i4_p3	60S ribosomal protein	RPL29	NA	NA	NA	27.5128	NA	NA	NA	NA	NA	NA	NA	NA	NA	NA	NA	NA	NA	NA	NA	NA	NA	NA	NA	NA	NA	NA	NA	NA	NA	1	10.2	10.2	10.2	12.537	0.0035029	2.0618	2054600000	30
TRINITY_DN39377_c5_g4_i1_p1;TRINITY_DN39377_c5_g1_i1_p2	60S ribosomal protein	Rpl7a;RPL7A	31.2614	31.1877	31.1362	31.2194	31.3223	31.079	31.1515	31.1637	31.1913	31.276	31.0918	31.1822	31.2054	31.16	31.1609	31.1688	31.2809	31.0112	31.1132	31.1302	NA	NA	NA	NA	NA	NA	NA	NA	NA	15	43.1	43.1	43.1	28.87	0	83.624	39568000000	276
TRINITY_DN40173_c0_g2_i3_p3	60S ribosomal protein L18	RPL18	30.5462	30.6271	30.4555	30.4161	30.4576	30.4176	30.4946	30.4055	30.5657	30.5164	30.3254	30.5627	30.5883	30.4524	30.652	30.5294	30.4261	30.4155	30.5027	30.6551	-0.0205208	0.758947	0.929282	0.0156651	0.814692	0.98734	0.00528183	0.936971	0.989684	3	41.2	41.2	29.4	13.205	0	62.591	28432000000	127
TRINITY_DN40722_c4_g1_i3_p1;TRINITY_DN41695_c4_g1_i13_p1;TRINITY_DN40220_c5_g3_i1_p1	6-phosphofructo-2-kinase fructose-2, 6-bisphosphatase 2	PFKFB2;PFKFB3;PFKFB4	27.8505	27.8673	27.8898	27.6785	27.718	27.9804	27.5571	27.6065	27.6214	27.5122	28.1035	27.7588	27.9238	27.8402	28.0494	28.0427	27.8576	27.1533	27.5275	27.6329	-0.14531	0.27077	0.684854	0.134318	0.307544	0.969253	-0.158008	0.232469	0.778008	13	26.3	26.3	26.3	60.353	0	58.082	3902300000	119
TRINITY_DN42169_c1_g6_i4_p1	6-phosphofructokinase activity	PFKM	33.2286	33.2538	33.1928	33.1511	33.2371	33.1985	33.1747	33.183	33.1391	33.2484	33.264	33.2521	33.299	33.1334	33.2481	33.1947	33.0615	33.1615	33.1699	33.1979	-0.0239433	0.598595	0.878454	0.0266502	0.558271	0.980288	-0.0555695	0.229238	0.775589	20	60.7	57.2	53.3	55.326	0	323.31	188050000000	703
TRINITY_DN39156_c6_g2_i1_p1	6-phosphogluconolactonase	PGLS	31.2523	31.1856	31.2075	31.1377	31.2215	31.1083	31.0904	31.166	30.924	31.31	31.2394	31.416	31.1689	31.0851	31.1389	31.007	31.1306	31.0917	31.1122	30.9671	-0.0811996	0.254072	0.672531	0.00874405	0.900525	0.995195	-0.139207	0.0582189	0.642112	12	59.1	59.1	59.1	30.383	0	137.17	40414000000	245
TRINITY_DN40806_c0_g3_i3_p1	7 transmembrane receptor (rhodopsin family)	GPR162	25.0388	NA	NA	NA	NA	NA	NA	NA	NA	NA	NA	NA	NA	NA	NA	NA	NA	NA	NA	NA	NA	NA	NA	NA	NA	NA	NA	NA	NA	4	9.2	9.2	9.2	64.045	0	7.3138	613530000	10
TRINITY_DN40865_c3_g1_i3_p1	7 transmembrane receptor (Secretin family)	GPR123	NA	NA	NA	NA	25.4707	NA	NA	NA	NA	NA	NA	25.3047	NA	NA	NA	NA	NA	NA	NA	NA	NA	NA	NA	NA	NA	NA	NA	NA	NA	4	9.9	9.9	9.9	52.269	0.00019673	3.182	516880000	12
TRINITY_DN40048_c4_g1_i1_p1	7 transmembrane sweet-taste receptor of 3 GCPR	GPRC5B	27.6245	27.4384	27.1571	26.6267	26.9397	27.281	27.6798	26.9917	27.5475	24.9128	27.2262	27.4465	27.4751	NA	26.7706	NA	NA	26.8282	NA	26.8771	-0.274715	0.496081	0.831664	0.0771491	0.847359	0.989341	-0.304617	0.567447	0.892537	2	5.3	5.3	5.3	49.517	0	50.071	2373500000	42
TRINITY_DN39385_c1_g1_i2_p1	7-dehydrocholesterol reductase	DHCR7	NA	NA	26.5851	26.3807	26.4056	NA	NA	NA	NA	NA	NA	NA	26.4473	NA	NA	NA	NA	NA	NA	NA	NA	NA	NA	NA	NA	NA	NA	NA	NA	2	8.2	8.2	8.2	29.882	0	8.8525	706420000	13
TRINITY_DN35896_c0_g1_i3_p1	85 88 kDa calcium-independent phospholipase A2	PLA2G6	25.8362	NA	25.368	NA	25.8517	NA	NA	25.8153	NA	NA	NA	NA	NA	NA	NA	26.3496	NA	25.6572	NA	25.5722	NA	NA	NA	NA	NA	NA	NA	NA	NA	4	14.5	14.5	14.5	51.477	0	21.554	452530000	10
TRINITY_DN41247_c2_g1_i2_p2	90S preribosome assembly	RPL38	28.0353	27.8335	28.1211	28.1693	27.9463	28.2138	28.5868	27.89	28.5794	28.2015	27.7197	27.7854	28.1735	28.1653	28.5171	28.2012	28.1402	27.9659	28.3026	28.1866	0.273178	0.070923	0.488867	0.051083	0.724331	0.98608	0.138204	0.345069	0.829381	6	33.3	33.3	33.3	11.826	0	12.592	5080000000	90
TRINITY_DN37612_c0_g1_i1_p1	A2A adenosine receptor binding	TSNAX	26.8824	28.7138	27.4095	27.7017	27.691	27.5938	27.4544	27.1656	27.5657	27.5598	27.2288	27.4887	27.6305	27.3145	27.2975	27.6198	27.2982	28.7105	28.1027	27.5951	-0.21181	0.433839	0.796694	-0.287697	0.291086	0.969253	0.185586	0.492045	0.871739	8	42.1	42.1	42.1	32.91	0	55.395	3935300000	69
TRINITY_DN42210_c3_g1_i1_p1	AAA domain	AK1	31.0077	31.4705	31.1038	31.6741	31.1716	30.9779	30.8051	31.1082	30.9292	31.2541	31.0255	31.4245	30.8766	31.0637	31.0891	31.0391	30.7811	30.9881	31.1542	31.2463	-0.270657	0.0478845	0.448766	-0.189679	0.154578	0.969253	-0.243806	0.0719934	0.642112	6	53.2	53.2	53.2	15.737	0	226.5	46898000000	321
TRINITY_DN41785_c0_g1_i1_p1	AAA domain (dynein-related subfamily)	VWA8	29.3814	29.2876	29.5952	29.3274	29.4216	29.3878	29.4525	29.4835	29.4621	29.712	29.2625	29.326	29.2288	29.3399	29.3271	29.4554	29.4598	29.3587	29.4127	29.2718	0.0969734	0.158916	0.590653	-0.105771	0.126262	0.969253	-0.0109833	0.869807	0.977	39	24.7	24.7	24.7	213.48	0	204.83	11801000000	414
TRINITY_DN34147_c0_g1_i2_p1	AAR2 splicing factor homolog	AAR2	NA	NA	NA	NA	22.9991	NA	NA	NA	NA	NA	NA	NA	NA	NA	NA	NA	NA	NA	NA	NA	NA	NA	NA	NA	NA	NA	NA	NA	NA	1	4.2	4.2	4.2	43.465	0.00019543	3.065	38839000	0
TRINITY_DN38000_c0_g1_i1_p1	aarF domain-containing protein kinase 1	ADCK1	25.9491	25.0072	25.4653	25.4638	25.3518	NA	25.9603	25.6116	25.0526	25.3456	25.6407	24.4152	25.0234	25.1777	25.4306	25.5233	NA	25.1321	NA	25.25	0.0771982	0.711384	0.91964	-0.309944	0.148146	0.969253	-0.0872136	0.676104	0.925703	6	16.1	16.1	16.1	59.478	0	19.691	729020000	30
TRINITY_DN40928_c6_g1_i3_p1	AarF domain-containing protein kinase 4	ADCK4	26.0574	25.9522	26.3742	26.1596	25.3172	26.0572	26.1959	26.2208	26.0757	NA	25.5629	26.0261	NA	25.9496	26.0573	26.0131	25.8711	25.3029	NA	26.1621	0.178493	0.296869	0.702926	-0.0856302	0.612724	0.980288	-0.118959	0.483334	0.867556	7	23.3	23.3	23.3	42.2	0	18.323	1088100000	34
TRINITY_DN37280_c0_g1_i8_p1	aarF domain-containing protein kinase 5	ADCK5	25.5136	25.8925	26.0029	25.7737	25.7729	NA	NA	26.0012	25.2605	26.1782	26.1388	25.6091	25.897	25.9897	25.7279	26.1543	25.5225	26.0929	25.9966	25.7164	-0.0527491	0.757714	0.929282	0.0813572	0.634828	0.980288	0.105408	0.539168	0.88903	6	12.9	12.9	12.9	59.106	0	17.789	894530000	45
TRINITY_DN40256_c4_g1_i1_p1	ABC transporter transmembrane region	ABCB10	27.4051	27.6362	27.7779	28.0609	27.9453	27.7374	27.5363	28.0415	27.7163	27.5715	27.8957	27.6992	27.6925	27.8037	27.8745	27.4922	27.7853	27.9639	27.6268	27.9352	-0.0445049	0.715174	0.91964	0.0280251	0.81806	0.98734	-0.00440178	0.971157	0.99584	12	20.7	20.7	20.7	76.377	0	82.342	3821200000	114
TRINITY_DN39764_c2_g1_i6_p1	Abl interactor 1	ABI1	30.2588	30.0482	29.9064	30.0116	30.0638	29.8898	29.8824	29.8682	29.5288	29.9886	29.9088	30.0447	29.9271	30.1699	30.027	29.8438	29.9136	30.0052	29.8008	30.0559	-0.226194	0.0145903	0.390193	-0.0422779	0.620911	0.980288	-0.13391	0.127919	0.701055	10	39.9	31.1	31.1	42.686	0	32.617	17728000000	252
TRINITY_DN41806_c3_g1_i8_p1	Abl-interactor HHR	ABI2	31.1716	30.9114	30.9227	31.0544	31.036	30.8568	30.9335	30.9145	30.9746	31.0198	31.1375	31.0826	30.9299	31.0225	31.0079	30.8753	30.9977	31.1398	30.8715	31.0083	-0.079393	0.22467	0.648904	0.0168724	0.792504	0.98608	-0.0407242	0.527335	0.881989	10	29.1	29.1	25.7	62.241	0	80.095	37730000000	336
TRINITY_DN42016_c1_g1_i7_p1	Abl-interactor HHR	ABI3	NA	24.0173	NA	NA	NA	NA	NA	NA	NA	NA	NA	NA	NA	NA	NA	NA	NA	NA	NA	NA	NA	NA	NA	NA	NA	NA	NA	NA	NA	3	10.5	10.5	10.5	38.385	0.00095566	2.6556	201480000	8
TRINITY_DN39424_c3_g1_i2_p3	Accepts the ubiquitin-like proteins SUMO1, SUMO2 and SUMO3 from the UBLE1A-UBLE1B E1 complex and catalyzes their covalent attachment to other proteins with the help of an E3 ligase such as RANBP2, CBX4 and ZNF451. Can catalyze the formation of poly-SUMO chains. Essential for nuclear architecture	UBE2I	27.934	28.1208	27.8202	27.8762	27.8542	27.8056	28.0244	27.5838	27.6868	27.996	27.9716	27.7622	27.6053	27.8309	27.3583	27.7277	28.0383	28.1327	27.8542	27.9639	-0.101768	0.370041	0.755658	-0.215414	0.0670328	0.958528	0.0222626	0.842925	0.971332	5	34.2	34.2	34.2	18.007	0	38.611	4419300000	68
TRINITY_DN41745_c2_g3_i1_p1	Accessory subunit of the mitochondrial membrane respiratory chain NADH dehydrogenase (Complex I), that is believed not to be involved in catalysis. Complex I functions in the transfer of electrons from NADH to the respiratory chain. The immediate electron acceptor for the enzyme is believed to be ubiquinone	NDUFA10	32.0778	32.3722	32.2636	32.5195	32.1998	32.0992	32.1453	31.5962	32.1827	32.3033	32.1161	32.3392	32.1623	32.2996	32.1506	32.1821	32.1311	32.1882	32.2108	32.3316	-0.221254	0.0504045	0.450758	-0.0730278	0.498598	0.980288	-0.0778198	0.471218	0.866885	18	56.3	56.3	56.3	40.74	0	323.01	88936000000	380
TRINITY_DN39652_c2_g3_i1_p1	Accessory subunit of the mitochondrial membrane respiratory chain NADH dehydrogenase (Complex I), that is believed to be not involved in catalysis. Complex I functions in the transfer of electrons from NADH to the respiratory chain. The immediate electron acceptor for the enzyme is believed to be ubiquinone	NDUFA6	30.4619	30.7003	30.7172	30.9896	30.7261	30.7048	30.6554	30.2166	30.9921	30.9465	30.7409	30.5552	30.6706	30.84	30.781	30.6815	30.6358	30.7885	30.8321	31.0821	-0.0159466	0.900571	0.972147	-0.00150948	0.990562	0.999901	0.0849949	0.507909	0.878301	6	41.5	41.5	41.5	15.222	0	62.945	31838000000	172
TRINITY_DN36527_c0_g1_i1_p1	acetoacetate-CoA ligase activity	AACS	26.6221	26.8895	NA	26.5095	26.4015	NA	NA	25.3456	NA	NA	26.3736	26.3002	NA	NA	NA	NA	NA	26.299	NA	NA	NA	NA	NA	NA	NA	NA	NA	NA	NA	9	12.5	12.5	12.5	75.051	0	9.7546	885960000	19
TRINITY_DN42423_c2_g2_i2_p1	Acetylcholinesterase	ACHE	26.8558	26.2671	NA	26.4402	26.7685	26.2577	NA	27.1634	NA	26.3663	26.8625	26.9859	26.3137	26.93	27.1611	26.1787	26.8428	27.2055	NA	NA	-0.0225836	0.921225	0.976528	0.313259	0.18071	0.969253	0.330997	0.158392	0.725007	6	11.7	11.7	11.7	68.343	0	46.43	1694200000	43
TRINITY_DN39513_c0_g1_i1_p1	Acetylcholinesterase tetramerisation domain	BCHE	NA	NA	24.2042	NA	23.9322	NA	NA	NA	NA	NA	24.2533	24.2891	NA	NA	NA	NA	NA	NA	NA	NA	NA	NA	NA	NA	NA	NA	NA	NA	NA	3	8.1	8.1	8.1	68.122	0	44.059	124870000	10
TRINITY_DN40056_c6_g3_i1_p1	Acetyl-CoA acetyltransferase	ACAT2	30.4	30.5992	30.2712	30.0561	30.3589	30.3188	30.1935	30.1184	30.1759	30.167	30.1822	30.4755	30.184	30.0497	30.2701	30.2333	30.017	30.1724	29.9276	29.8811	-0.142327	0.150669	0.579476	-0.104771	0.283974	0.969253	-0.290791	0.00649111	0.316919	10	40.7	40.7	40.7	43.536	0	128.15	22271000000	209
TRINITY_DN38947_c4_g1_i1_p1	Acetyl-CoA acetyltransferase, mitochondrial	ACAT1	31.478	31.7545	31.8116	31.7713	31.6725	31.5194	31.4514	31.8321	31.3346	31.773	31.6492	31.8393	31.5418	31.6999	31.906	31.5622	31.5044	31.6505	31.5214	31.5979	-0.1155	0.228621	0.654154	0.0296566	0.752835	0.98608	-0.130296	0.176661	0.741615	14	45	45	45	44.559	0	265.33	61470000000	448
TRINITY_DN38793_c10_g2_i1_p1;TRINITY_DN44682_c0_g1_i1_p1	acetyl-CoA carboxylase	ACACA	28.3987	28.2833	28.3342	28.2206	28.3528	28.2992	28.0586	28.2593	28.3219	28.1781	28.3781	28.0932	28.2292	28.2039	28.2597	28.2612	28.23	28.0413	28.2679	28.3692	-0.0945198	0.180649	0.607266	-0.0851311	0.225815	0.969253	-0.0840107	0.231744	0.777103	35	20.3	20.3	20.3	270.18	0	132.97	5596600000	163
TRINITY_DN38803_c3_g2_i2_p1	Acetyl-coenzyme A synthetase 2-like, mitochondrial	ACSS1	28.1862	28.2382	28.7206	28.6648	28.4073	28.6153	28.6559	28.4176	28.1457	28.5214	28.1998	28.3446	28.2448	28.3772	28.166	28.4701	28.2973	28.1567	28.5675	28.5445	0.0277885	0.810276	0.951068	-0.176926	0.137795	0.969253	-0.0361626	0.754855	0.951428	15	28.7	28.7	28.7	74.919	0	133.8	6346200000	130
TRINITY_DN41399_c1_g1_i2_p1	Acetyl-coenzyme A synthetase, cytoplasmic	ACSS2	NA	NA	NA	NA	NA	NA	NA	24.3567	NA	NA	NA	NA	NA	NA	NA	NA	NA	NA	NA	NA	NA	NA	NA	NA	NA	NA	NA	NA	NA	3	12.1	12.1	12.1	33.2	0	4.638	165630000	4
TRINITY_DN40781_c3_g8_i1_p1	Acetyltransferase (GNAT) domain	NAA50	NA	NA	NA	NA	NA	25.8629	25.6719	25.7898	25.6968	NA	NA	NA	25.9166	NA	NA	25.7536	NA	NA	25.7871	NA	NA	NA	NA	NA	NA	NA	NA	NA	NA	4	27.8	27.8	27.8	19.414	0	26.091	606380000	18
TRINITY_DN37619_c0_g1_i2_p3	Acetyltransferase (GNAT) family	NAT14	26.4728	26.2855	NA	NA	26.6113	26.4718	26.0413	26.3189	26.1983	26.4468	26.2641	26.4779	NA	26.476	26.5965	26.469	26.5363	NA	26.2014	NA	-0.171034	0.118984	0.539351	0.0296721	0.779952	0.98608	-0.0914722	0.393303	0.846656	3	15.5	15.5	15.5	21.939	0	7.7181	1430400000	38
TRINITY_DN39526_c5_g1_i6_p1	Acid phosphatase homologues	PLPPR2	27.2436	27.118	27.3523	27.0621	27.1802	26.8338	26.8413	27.0672	26.8898	26.9248	27.2889	26.9062	27.0537	27.1634	27.0448	27.222	27.0496	26.8834	26.847	26.9662	-0.27985	0.00280607	0.242179	-0.0998325	0.235402	0.969253	-0.197612	0.0254971	0.500669	7	20.6	20.6	20.6	50.499	0	85.05	2503100000	85
TRINITY_DN54325_c0_g1_i1_p1	Acid sphingomyelinase-like phosphodiesterase 3b	SMPDL3B	NA	NA	NA	NA	NA	NA	NA	NA	NA	NA	NA	NA	NA	NA	NA	NA	NA	24.1232	NA	NA	NA	NA	NA	NA	NA	NA	NA	NA	NA	2	8.3	8.3	8.3	51.404	0	7.7991	41211000	2
TRINITY_DN42510_c6_g1_i2_p1	Acidic (leucine-rich) nuclear phosphoprotein 32 family, member	ANP32B	28.6226	28.3057	28.6517	28.7414	27.7935	28.4267	28.8502	28.5035	28.8069	28.7949	28.4626	28.3066	28.5018	28.8585	28.6922	28.6996	29.034	28.7327	28.779	28.8588	0.253455	0.108995	0.539351	0.141361	0.359906	0.969253	0.397836	0.0162096	0.430678	7	14.7	14.7	14.7	30.917	0	9.9122	7718500000	114
TRINITY_DN36838_c0_g1_i3_p1	Acidic fibroblast growth factor binding (FIBP)	FIBP	25.7148	26.0568	25.7986	25.8404	26.099	NA	26.0873	24.8065	26.3481	26.2182	NA	25.8831	26.041	NA	26.1748	25.8529	25.8343	26.1249	25.9412	25.7828	-0.239358	0.325305	0.725816	0.128341	0.594472	0.980288	0.00531654	0.982337	0.997256	3	15.5	15.5	15.5	29.14	0	13.713	1027800000	38
TRINITY_DN40337_c0_g5_i3_p1	Acidic leucine-rich nuclear phosphoprotein 32 family member E	ANP32E	26.9254	27.2952	27.635	26.8787	27.4539	27.1836	27.6536	26.8827	27.3477	27.467	27.0796	27.1325	26.8529	26.8252	26.7087	27.2638	27.3277	27.136	27.3965	27.3845	0.0693237	0.641018	0.900101	-0.317822	0.0428205	0.895255	0.0640953	0.666255	0.923733	4	23	23	23	24.238	0	44.115	2692500000	61
TRINITY_DN40471_c2_g1_i2_p1	aconitate hydratase activity	ACO1	30.9307	30.971	31.0072	30.9097	30.8736	30.9583	30.9298	30.9109	31.051	31.0516	30.9262	31.0315	30.8545	30.8787	31.0696	30.9692	30.8562	30.8335	31.0064	30.8666	0.0418633	0.453889	0.805269	0.0136726	0.805462	0.98608	-0.0320831	0.564764	0.891582	31	40.9	40.9	40.9	98.44	0	125.28	37539000000	485
TRINITY_DN38562_c2_g2_i1_p1	Aconitate hydratase, mitochondrial	ACO2	36.2351	36.2491	36.2535	36.3553	36.2537	36.1745	36.2455	36.3205	36.3041	36.3109	36.1955	36.1604	36.2271	36.2601	36.2534	36.2298	36.2205	36.1943	36.2217	36.2571	0.00174942	0.967874	0.993452	-0.0500435	0.257606	0.969253	-0.0446602	0.310668	0.820767	41	62.9	62.9	62.9	81.736	0	323.31	1448400000000	2115
TRINITY_DN41922_c6_g1_i4_p1;TRINITY_DN39694_c0_g2_i1_p1	acrosomal vesicle exocytosis	SYT6;SYT9	NA	25.8911	NA	25.5416	26.01	NA	NA	NA	NA	NA	NA	NA	26.0061	NA	NA	NA	NA	NA	NA	NA	NA	NA	NA	NA	NA	NA	NA	NA	NA	5	15.3	15.3	13.9	57.163	0	7.8259	439020000	9
TRINITY_DN40768_c6_g7_i7_p1	acrosome assembly	CCDC136	28.8841	28.73	29.2485	28.5441	29.0631	29.2938	28.9481	28.6342	29.2269	28.9518	28.6839	28.73	29.511	28.495	28.494	29.192	27.8577	28.424	28.9874	29.5939	0.11702	0.658694	0.901705	-0.111151	0.674727	0.980288	-0.0829575	0.753861	0.951428	14	42.6	42.6	42.6	50.391	0	110.46	8665200000	145
TRINITY_DN41641_c6_g5_i1_p1;TRINITY_DN42575_c1_g5_i1_p1	Actin	ACTA1;ACTA2	34.9935	35.9051	35.1989	34.8165	35.1257	35.3862	35.353	34.8973	35.1334	34.8993	34.8178	35.1302	34.6725	34.913	35.0326	34.7922	35.4792	35.3334	34.8916	35.0523	NA	NA	NA	NA	NA	NA	NA	NA	NA	11	72	53.3	53.3	37.362	0	323.31	699870000000	630
TRINITY_DN42575_c1_g2_i5_p1	Actin	ACTG1	35.5875	35.9741	35.5132	35.7738	35.5206	35.5221	35.7356	35.5402	35.48	35.7191	35.3764	35.631	35.4318	35.6218	35.3449	35.3994	35.4858	35.6283	35.3831	35.7423	-0.0744263	0.44956	0.803854	-0.192667	0.0602767	0.958528	-0.146075	0.146245	0.718543	3	62.9	37.1	17.7	31.637	0	323.31	1343500000000	1831
TRINITY_DN42575_c1_g2_i5_p4	Actin	ACTG1	30.3713	31.2634	30.4072	30.8772	30.4842	30.1743	30.9152	29.8997	30.4544	30.1006	30.2929	31.111	30.6601	29.9671	30.0873	29.7378	30.0835	30.4034	30.0242	30.215	-0.0744263	0.44956	0.803854	-0.192667	0.0602767	0.958528	-0.146075	0.146245	0.718543	1	69.9	10.9	10.9	17.213	0	99.917	27733000000	80
TRINITY_DN41829_c2_g1_i6_p1	Actin	ACTL6A	NA	NA	NA	NA	NA	NA	NA	NA	NA	NA	NA	NA	NA	NA	NA	NA	NA	NA	25.5013	NA	NA	NA	NA	NA	NA	NA	NA	NA	NA	2	19.7	15.2	15.2	29.801	0	21.802	484950000	13
TRINITY_DN40644_c1_g4_i2_p1	Actin	ACTR10	28.978	29.3144	28.921	29.1821	28.863	28.9888	28.9849	28.8872	28.9075	29.0438	28.8274	28.8149	29.0335	29.0396	28.6686	28.8988	28.9623	29.0164	29	29.3213	-0.089233	0.358352	0.746457	-0.174895	0.0807944	0.969253	-0.0119415	0.901063	0.979825	14	41	41	41	46.183	0	208.81	9403100000	166
TRINITY_DN40826_c0_g1_i7_p1	Actin	ACTR3B	30.2774	30.1937	30.275	30.3538	30.266	30.2064	30.2609	30.2927	30.2231	30.4485	30.353	30.2209	30.2235	30.4243	30.4252	30.4284	30.3715	30.3885	30.1438	30.0597	0.0131512	0.860039	0.964961	0.0562271	0.454197	0.980158	0.00522499	0.944131	0.991264	12	47.4	41.7	41.7	45.877	0	74.437	22736000000	220
TRINITY_DN42609_c3_g1_i6_p1	actin cytoskeleton reorganization	CDC42BPA	28.6043	28.6384	28.6896	28.4706	28.734	28.6203	28.6666	28.4831	28.5806	28.527	28.4956	28.4562	28.5407	28.2991	28.4151	28.6305	28.5139	28.4585	28.6369	28.4716	-0.0518436	0.410414	0.784121	-0.186028	0.00709472	0.637051	-0.0850868	0.183251	0.743527	21	17.2	15.2	15.2	195.78	0	110.28	7540500000	139
TRINITY_DN39756_c4_g2_i2_p1;TRINITY_DN35520_c0_g4_i1_p1	actin cytoskeleton reorganization	CDC42BPB;CDC42BPG	29.7408	29.6183	29.6517	29.7277	29.7394	29.5965	29.6873	29.5851	29.665	29.6754	29.6168	29.7245	29.6749	29.6177	29.7353	29.6946	29.6344	29.6018	29.601	29.6538	-0.0537086	0.243834	0.664686	-0.0217323	0.63198	0.980288	-0.0584534	0.20615	0.762355	38	32	32	29.8	171.85	0	316.24	14896000000	322
TRINITY_DN39813_c7_g1_i5_p1	actin filament binding	MAP1S	28.1932	28.4251	28.2884	28.3169	28.4809	28.1559	28.3567	28.416	28.4573	28.4672	28.4985	28.5121	28.2728	28.3924	28.4587	28.3762	28.4491	28.3974	28.3773	28.5299	0.0297352	0.672543	0.907493	0.0860073	0.22956	0.969253	0.0850967	0.23434	0.781206	16	19.9	19.9	19.9	92.002	0	48.813	6575000000	167
TRINITY_DN41995_c4_g9_i4_p1	actin filament bundle distribution	MYH10	33.8576	33.7758	33.7746	33.7865	33.789	33.7615	33.829	33.8162	33.7882	33.742	33.8666	33.7597	33.7892	33.8334	33.8055	33.8108	33.8397	33.8661	33.7858	33.7882	-0.00930099	0.817693	0.953611	0.0141808	0.725501	0.98608	0.0214012	0.596967	0.898656	91	54.4	54.4	46.3	232.48	0	323.31	281760000000	1998
TRINITY_DN41999_c12_g1_i2_p1	actin filament network formation	COBL	NA	NA	NA	24.5755	24.2227	NA	NA	NA	NA	NA	NA	NA	24.3044	NA	NA	NA	NA	NA	NA	NA	NA	NA	NA	NA	NA	NA	NA	NA	NA	6	5.4	5.4	5.4	143.85	0	5.7626	176430000	14
TRINITY_DN42523_c0_g3_i5_p1	Actin interacting protein 3	KIAA1217	30.2515	29.9548	30.2445	30.1289	30.0733	30.2849	30.3911	29.9708	30.4365	30.1231	30.1326	29.8662	30.3526	29.9644	30.2235	30.1928	30.1151	30.0969	30.1166	30.4098	0.110704	0.289951	0.69784	-0.0227055	0.825676	0.98734	0.0556572	0.590494	0.897612	40	27.8	27.8	27.8	204.31	0	225.26	21368000000	385
TRINITY_DN40177_c4_g1_i1_p1	actin nucleation factor 1	SPIRE1	25.8201	NA	NA	NA	NA	25.7586	NA	25.3131	26.0107	25.5546	NA	NA	NA	NA	NA	25.7655	NA	NA	25.4584	NA	NA	NA	NA	NA	NA	NA	NA	NA	NA	5	6.2	6.2	6.2	84.015	0	6.5681	577730000	22
TRINITY_DN39192_c0_g1_i12_p1	Actin-binding LIM protein 1	ABLIM1	28.8573	28.9669	28.9532	29.0479	28.8333	28.7524	28.8835	28.7297	29.0303	28.5879	29.0667	28.4986	28.8263	28.8004	29.034	28.7028	28.9035	28.8031	28.9516	29.0783	-0.13497	0.200058	0.630956	-0.0865253	0.405263	0.970945	-0.0438644	0.670923	0.924412	19	32.6	32.6	32.6	78.567	0	91	8207500000	208
TRINITY_DN37623_c0_g1_i2_p1	Actin-binding LIM protein 3	ABLIM3	NA	NA	NA	26.9674	NA	NA	NA	NA	26.5565	NA	26.697	26.8203	NA	NA	NA	NA	26.5043	NA	NA	NA	NA	NA	NA	NA	NA	NA	NA	NA	NA	4	7.6	7.6	7.6	77.66	0	12.638	632410000	19
TRINITY_DN40356_c5_g1_i2_p1	Actin-binding protein anillin	ANLN	27.2347	27.4424	28.0097	27.3674	27.5536	27.847	27.5872	27.055	27.7703	27.3324	27.5339	26.9051	27.67	26.5399	27.5936	27.8111	27.6057	27.124	27.7824	27.8714	-0.00317955	0.988436	0.998735	-0.273072	0.222612	0.969253	0.117355	0.594125	0.898169	15	20.8	20.8	20.8	100.03	0	46.266	3284500000	97
TRINITY_DN40492_c1_g1_i3_p2	Actinin alpha 1	ACTN1	31.135	30.7618	30.9455	31.38	31.2537	30.9756	30.9983	31.2766	31.1585	31.0141	31.2249	30.9856	30.9576	31.37	31.4077	31.1649	31.2797	31.295	30.8727	31.1	-0.0657471	0.657076	0.900188	0.0264553	0.857906	0.989341	-0.0645054	0.663118	0.923716	6	65.9	52.7	45.5	19.297	0	89.875	42236000000	167
TRINITY_DN41871_c4_g2_i2_p1	actin-related protein 2	ACTR2	31.8329	31.9638	31.9997	31.7456	31.8317	31.5951	31.6817	31.6713	31.6937	31.8125	31.7976	31.636	31.9817	32.0538	31.6814	31.9353	31.8298	31.9034	31.6382	31.8625	-0.183864	0.0355376	0.424752	-0.0446087	0.589091	0.980288	-0.0408691	0.620468	0.915456	9	34.2	34.2	34.2	38.841	0	177.83	76975000000	391
TRINITY_DN42103_c3_g5_i3_p1	Activated RNA polymerase II transcriptional coactivator	SUB1	28.6361	28.7156	28.7848	28.8941	28.8741	28.4868	28.8459	28.797	28.5148	28.8846	28.831	28.8928	28.5447	28.7115	28.6852	28.6223	28.829	28.6631	28.6704	28.9619	-0.0751492	0.425047	0.789414	-0.0478848	0.609418	0.980288	-0.0316128	0.735388	0.949003	8	59.8	59.8	59.8	14.455	0	49.999	8889400000	105
TRINITY_DN42116_c2_g1_i3_p1	activation of cysteine-type endopeptidase activity involved in apoptotic process	MTCH1	30.2918	30.7494	30.4173	30.6286	30.6767	30.241	30.2935	30.6468	30.5044	30.4998	30.3115	30.5206	30.6027	30.3951	30.4114	30.4069	30.5035	30.5395	30.5966	30.4985	-0.115672	0.215238	0.641019	-0.104517	0.261014	0.969253	-0.0437553	0.633161	0.916446	13	35.3	35.3	35.3	39.884	0	39.172	30369000000	285
TRINITY_DN39470_c0_g1_i6_p1	activation of GTPase activity	RALGAPB	28.5262	28.2241	28.5299	28.4277	28.358	28.4758	28.3083	28.5678	28.4467	28.2345	28.5432	28.4749	28.3402	28.3891	28.61	28.3567	28.4433	28.3464	28.3307	28.306	-0.00657501	0.929041	0.978361	0.0582851	0.43368	0.973664	-0.056583	0.447011	0.862208	28	26.7	26.7	26.7	168.26	0	145.31	6118800000	203
TRINITY_DN38552_c4_g2_i1_p1	activation of JUN kinase activity	FGD4	NA	NA	NA	25.7097	24.8819	25.2243	NA	NA	NA	25.834	NA	25.5198	NA	24.4157	NA	NA	NA	NA	NA	NA	NA	NA	NA	NA	NA	NA	NA	NA	NA	4	6.1	6.1	6.1	86.192	0	4.585	435950000	23
TRINITY_DN38926_c2_g2_i1_p1;TRINITY_DN38553_c0_g1_i1_p2	activation of phospholipase D activity	ARF4;ARF5	29.0806	29.1307	29.1009	28.7951	29.1885	29.2863	28.9313	29.1201	28.8677	28.9207	29.2184	28.8785	29.0101	28.9471	29.0373	29.1586	28.7687	28.9787	29.0318	28.5369	-0.0339657	0.7619	0.929341	-0.0409039	0.715355	0.983832	-0.164247	0.153718	0.718543	4	54.4	25.6	25.6	20.396	0	42.086	9247600000	80
TRINITY_DN42158_c1_g1_i2_p1	Activator of 90 kDa heat shock protein ATPase homolog	AHSA1	30.7363	30.8596	30.7706	30.73	30.6246	30.8699	30.7724	30.7669	30.6218	30.6905	30.6961	30.6809	30.8131	30.8382	30.6786	30.7931	30.7488	30.78	30.6589	30.7886	6.56128e-05	0.999095	0.999715	-0.00285225	0.960676	0.999901	0.00965385	0.86751	0.977	8	35.7	35.7	35.7	32.235	0	144.83	32054000000	173
TRINITY_DN40780_c6_g2_i5_p1	activator of morphogenesis 1	DAAM1	27.1265	26.9875	27.5985	27.1421	26.9661	27.3624	27.3704	27.5057	27.2611	27.1839	27.2747	27.3847	27.1876	27.2735	26.9601	27.1474	27.2591	27.2295	27.4201	27.3096	0.172543	0.116375	0.539351	0.0519753	0.625739	0.980288	0.108976	0.311693	0.820767	16	19.6	19.6	18	123.6	0	35.584	2823400000	113
TRINITY_DN40106_c1_g1_i11_p1	active breakpoint cluster region-related protein	ABR	30.8671	30.9644	30.8613	30.9987	30.8593	30.7954	30.7938	30.8988	30.891	30.902	30.9356	30.9463	30.9779	30.8947	31.0007	30.8335	30.7651	30.944	30.8125	30.8908	-0.0539482	0.277193	0.692882	0.0408691	0.407215	0.970945	-0.0609921	0.221255	0.769054	25	29.5	28	28	132.7	0	202.29	35995000000	394
TRINITY_DN38170_c3_g1_i3_p1	Activity-dependent neuroprotector homeobox protein	ADNP	NA	NA	NA	NA	NA	NA	NA	NA	NA	NA	NA	24.5745	NA	NA	NA	NA	NA	24.1817	NA	NA	NA	NA	NA	NA	NA	NA	NA	NA	NA	4	3.6	3.6	3.6	123.67	0.0001996	3.4643	147480000	14
TRINITY_DN38123_c0_g2_i1_p1	Activity-regulated cytoskeleton-associated protein	ARC	25.3683	NA	25.4446	25.6424	25.4854	NA	25.7029	25.6728	25.8531	25.7276	NA	NA	25.3316	25.8816	25.9761	NA	25.8651	25.7727	25.6677	25.4976	0.232499	0.0406504	0.437956	0.344008	0.00423458	0.614443	0.214629	0.0568092	0.642112	4	11.1	11.1	11.1	45.338	0	7.3374	754840000	39
TRINITY_DN39763_c0_g1_i1_p1	actomyosin contractile ring assembly	PDCD6IP	29.2875	29.1161	29.2013	29.0921	29.1524	29.1606	28.9745	29.0386	29.161	29.2484	29.1502	29.1491	29.1062	29.0368	29.1261	29.2003	29.2375	29.1237	29.0992	29.1838	-0.13156	0.0592599	0.463749	-0.0231625	0.727634	0.98608	-0.0504814	0.450599	0.863981	10	44.9	44.9	44.9	27.296	0	90.815	10412000000	170
TRINITY_DN40711_c5_g1_i3_p1	actomyosin contractile ring assembly	PDCD6IP	30.3621	30.45	30.4998	30.3184	30.3383	30.1687	30.2454	30.2096	30.2682	30.4191	30.3948	30.5049	30.3977	30.2211	30.3343	30.3245	30.1985	30.3702	30.3288	30.4943	-0.13156	0.0592599	0.463749	-0.0231625	0.727634	0.98608	-0.0504814	0.450599	0.863981	23	41.7	41.7	41.7	75.614	0	323.31	23948000000	321
TRINITY_DN24674_c0_g1_i1_p1	Acts as a GTPase-activating protein (GAP) for tubulin in concert with tubulin-specific chaperone C, but does not enhance tubulin heterodimerization	RP2	26.2187	25.5115	NA	NA	26.5402	26.6794	NA	NA	NA	NA	NA	NA	NA	NA	NA	NA	NA	NA	NA	NA	NA	NA	NA	NA	NA	NA	NA	NA	NA	7	18.3	18.3	18.3	39.61	0	7.053	905380000	13
TRINITY_DN38591_c6_g1_i4_p1	Acts at least in part as component of the WASH core complex whose assembly at the surface of endosomes inhibits WASH nucleation-promoting factor (NPF) activity in recruiting and activating the Arp2 3 complex to induce actin polymerization and is involved in the fission of tubules that serve as transport intermediates during endosome sorting. Mediates the recruitment of the WASH core complex to en…	FAM21A	29.2772	29.3939	29.4856	29.2497	29.4537	29.3503	29.1199	28.8551	28.9487	29.0733	29.3449	29.0922	29.3763	29.2269	29.4262	29.301	29.2619	29.1763	29.2889	29.499	-0.302535	0.00291012	0.242179	-0.0787014	0.384868	0.969253	-0.066584	0.460938	0.863981	19	23.3	23.3	23.3	145.27	0	79.49	10812000000	124
TRINITY_DN38552_c3_g3_i3_p1	acyl-CoA dehydrogenase family member 9	ACAD9	30.0643	29.7858	30.0972	30.0083	30.1181	29.8648	30.0032	29.9461	30.0646	30.0884	29.8955	NA	30.0272	29.8796	29.9974	29.9282	29.856	29.8894	29.9393	29.9387	-0.0429367	0.516267	0.841593	0.000218201	0.997353	0.999901	-0.0350361	0.595639	0.898283	3	12.7	12.7	12.7	24.112	0	9.3422	19285000000	66
TRINITY_DN38552_c3_g3_i3_p2	acyl-CoA dehydrogenase family member 9	ACAD9	29.6841	29.4385	29.437	29.619	29.4434	29.4766	29.5517	29.4434	29.46	29.7656	29.3793	29.3188	29.4049	29.3984	29.4736	29.4832	29.6082	29.3323	29.5535	29.5555	-0.0429367	0.516267	0.841593	0.000218201	0.997353	0.999901	-0.0350361	0.595639	0.898283	5	38.2	38.2	38.2	12.038	0	20.12	13166000000	145
TRINITY_DN42662_c5_g1_i3_p1	acyl-CoA dehydrogenase family member 9	ACAD9	31.2156	31.1585	31.3497	31.3152	31.4521	31.1789	31.2151	31.2149	31.2696	31.3977	31.2638	31.2038	31.346	31.2057	31.4728	31.329	31.2139	31.2708	31.2074	31.2948	-0.0429367	0.516267	0.841593	0.000218201	0.997353	0.999901	-0.0350361	0.595639	0.898283	16	49.8	49.8	49.8	24.523	0	127.37	45499000000	305
TRINITY_DN41341_c8_g1_i4_p1	Acyl-CoA dehydrogenase, C-terminal domain	ACAD10	27.7338	27.6734	27.9293	26.5737	27.3757	NA	27.6468	27.789	25.6488	27.6346	27.4467	27.3976	27.6204	27.316	27.5483	27.3691	27.4474	27.4451	27.5551	27.4154	0.240722	0.604049	0.881297	0.00860634	0.985153	0.999901	-0.01077	0.981421	0.997256	19	22.4	22.4	22.4	118.77	0	52.17	2950100000	133
TRINITY_DN39634_c6_g2_i5_p1	Acyl-CoA dehydrogenase, N-terminal domain	ACAD8	28.6574	28.549	28.6296	28.1988	28.1275	28.0177	28.3454	28.6246	28.3004	28.7222	28.4553	28.5101	28.4868	28.0565	28.6293	28.5537	28.5453	28.5297	28.4349	28.1109	-0.030407	0.832788	0.956494	-0.00487976	0.972955	0.999901	0.00243034	0.986528	0.997384	12	35.3	35.3	35.3	46.765	0	77.881	5962800000	118
TRINITY_DN39518_c4_g3_i2_p1	acyl-CoA hydrolase activity	ACOT9	29.9076	29.9007	29.8598	29.9892	30.0149	29.8482	29.8501	29.8274	30.0873	30.0849	29.1875	29.5769	29.9848	29.9051	30.1575	29.285	29.8572	29.623	29.8575	30.0751	0.0051712	0.973329	0.99349	-0.172056	0.273824	0.969253	-0.194872	0.21725	0.769054	18	41.9	41.9	41.9	51.496	0	116.72	16777000000	228
TRINITY_DN36314_c0_g1_i3_p1	acyl-CoA synthetase family member 2	ACSF2	30.6112	30.6716	30.8439	30.5419	30.5314	30.8294	30.8674	30.4007	30.4044	30.7129	30.5525	30.6798	30.5367	30.4589	30.5798	30.6951	30.5741	30.4669	30.7565	30.5285	0.0029747	0.974817	0.99349	-0.0784203	0.409648	0.970945	-0.0357548	0.704916	0.937401	21	45.2	45.2	45.2	72.425	0	193.35	27348000000	316
TRINITY_DN41172_c3_g2_i2_p1	acyl-CoA synthetase long-chain family member 6	ACSL6	29.8963	30.1509	30.2672	29.9514	30.0711	30.1667	30.0692	29.8053	29.8694	30.0958	30.046	29.9434	30.2665	30.0017	29.9188	30.2827	29.8686	30.0686	30.151	30.2288	-0.0661007	0.493802	0.831664	-0.0321175	0.738302	0.98608	0.0525551	0.585532	0.897612	14	47.5	47.5	47.5	38.516	0	82.229	19117000000	227
TRINITY_DN37425_c0_g1_i1_p1	Acyl-CoA synthetase short-chain family member 3	ACSS3	NA	NA	NA	NA	NA	NA	NA	NA	NA	NA	NA	NA	NA	NA	NA	NA	NA	NA	NA	23.2041	NA	NA	NA	NA	NA	NA	NA	NA	NA	4	10.3	10.3	10.3	74.718	0	12.435	76053000	4
TRINITY_DN42599_c1_g1_i7_p1;TRINITY_DN42599_c1_g4_i3_p1	acyl-coenzyme A thioesterase	ACOT2	NA	NA	NA	26.1497	25.7559	NA	NA	NA	NA	NA	NA	NA	NA	NA	NA	NA	NA	NA	NA	NA	NA	NA	NA	NA	NA	NA	NA	NA	NA	5	12.6	12.6	12.6	43.545	0	4.7388	483370000	11
TRINITY_DN37620_c0_g1_i1_p1	Acyl-coenzyme A thioesterase 11	ACOT11	27.8399	27.4329	28.1415	26.6992	27.2533	26.8007	26.5122	27.4998	26.9775	26.6952	27.643	27.7334	27.7644	NA	27.4034	27.6422	27.469	27.581	26.7565	27.7341	-0.576286	0.0231178	0.420971	0.168799	0.477691	0.980288	-0.0368244	0.876102	0.978005	10	24.2	24.2	24.2	67.119	0	36.322	3110300000	72
TRINITY_DN39793_c4_g1_i7_p1	acylglycerol lipase activity	MGLL	29.8411	29.6262	30.0751	30.4404	29.9421	29.9739	30.2999	30.0698	30.4393	30.164	29.9705	29.6254	30.0776	29.9638	30.2223	30.1045	30.1187	30.047	30.1736	30.3527	0.204396	0.135203	0.563466	-0.0130634	0.921581	0.99945	0.174305	0.199041	0.761129	17	68.4	68.4	68.4	34.337	0	94.401	19513000000	244
TRINITY_DN39650_c0_g1_i2_p1	acyl-L-homoserine-lactone lactonohydrolase activity	PON2	NA	26.6831	26.7487	26.6468	26.3828	NA	NA	NA	25.9123	NA	26.5639	NA	26.7959	25.5042	26.3813	26.773	26.139	26.4756	NA	NA	-0.665929	0.108412	0.539351	-0.426513	0.0777503	0.969253	-0.0479705	0.834081	0.969875	3	13.8	13.8	13.8	30.588	0	5.6111	1522900000	31
TRINITY_DN35828_c0_g1_i1_p1	Acyl-protein thioesterase 1	LYPLA1	30.6794	30.8057	29.9768	30.5422	30.6639	31.1338	31.1301	30.2843	31.1861	30.9565	30.0467	30.1731	31.52	30.9421	31.0856	30.7399	30.8211	29.7143	30.0537	30.1364	0.404525	0.155451	0.584857	0.219909	0.431131	0.973664	-0.24051	0.390007	0.84613	5	33.7	33.7	33.7	28.578	0	25.741	32248000000	79
TRINITY_DN37075_c0_g1_i2_p2	Acyl-protein thioesterase 2	LYPLA2	29.6642	29.5446	29.3981	29.2941	29.547	29.5538	29.3288	29.4884	29.2114	29.4711	29.3708	29.538	29.6195	29.3714	29.3414	29.4436	29.3765	29.0889	29.1308	28.5776	-0.0789375	0.536984	0.852518	-0.0413792	0.745294	0.98608	-0.366132	0.00892041	0.342796	5	38.6	38.6	38.6	16.39	0	48.673	12332000000	103
TRINITY_DN37244_c0_g1_i5_p1	Acyltransferase C-terminus	LCLAT1	25.8567	NA	NA	25.6553	25.9345	26.2676	NA	NA	NA	25.767	NA	25.9053	NA	NA	NA	NA	26.0406	NA	25.7041	25.4659	NA	NA	NA	NA	NA	NA	NA	NA	NA	4	10.9	10.9	10.9	44.486	0	7.845	584890000	27
TRINITY_DN42499_c2_g3_i1_p1	Acyltransferase C-terminus	LPGAT1	27.5359	26.949	27.2965	26.9335	27.2577	27.4168	27.2386	27.0257	27.1641	27.4573	27.0826	27.4438	27.5627	27.0888	27.6291	27.4552	27.3526	27.3007	27.2196	27.2377	0.0659718	0.607317	0.881862	0.16688	0.202012	0.969253	0.118623	0.359255	0.834518	10	21.6	21.6	21.6	43.036	0	16.053	2860200000	67
TRINITY_DN40343_c7_g1_i1_p1;TRINITY_DN38309_c1_g1_i4_p1	Adaptin C-terminal domain	AP1G1;AP1G2	30.4972	30.5909	30.565	30.4741	30.5841	30.419	30.3985	30.4891	30.4703	30.5843	30.5197	30.5024	30.5828	30.4468	30.5605	30.4148	30.4622	30.5647	30.5005	30.4601	-0.070023	0.162635	0.594121	-0.0198467	0.685053	0.980288	-0.0618164	0.215093	0.769054	23	33	33	33	91.749	0	96.078	28134000000	352
TRINITY_DN39085_c5_g2_i2_p2	Adaptin C-terminal domain	GGA1	26.6748	26.4326	26.1369	26.5718	26.536	26.4665	26.5885	26.4554	26.7336	26.4201	26.3457	NA	26.4738	26.3048	26.4612	26.1938	26.6312	NA	26.3589	26.242	0.0624004	0.535816	0.852518	-0.0524336	0.602329	0.980288	-0.14962	0.147102	0.718543	5	24.5	24.5	24.5	32.206	0	26.847	1666300000	48
TRINITY_DN39085_c5_g2_i2_p3	Adaptin C-terminal domain	GGA1	26.1518	26.5911	25.5799	27.2171	26.2679	26.3532	NA	26.3195	26.55	26.6264	25.5513	26.3218	25.443	25.5487	26.437	25.9553	NA	26.0978	26.6148	26.4947	0.0624004	0.535816	0.852518	-0.0524336	0.602329	0.980288	-0.14962	0.147102	0.718543	4	26.4	26.4	26.4	29.891	0	14.879	1245800000	40
TRINITY_DN41727_c2_g2_i4_p1	Adaptin C-terminal domain	GGA2	NA	NA	NA	24.8314	NA	NA	NA	24.8255	24.7797	NA	NA	NA	NA	NA	NA	NA	NA	NA	NA	NA	NA	NA	NA	NA	NA	NA	NA	NA	NA	2	6.3	6.3	6.3	48.779	0	5.2383	199460000	7
TRINITY_DN42420_c3_g1_i8_p1	Adaptin C-terminal domain	GGA3	26.9854	26.604	27.15	26.7836	27.0926	27.0346	26.7776	27.0638	26.9277	26.8048	26.9148	26.7274	27.1156	26.868	27.0809	27.2306	27.1372	NA	26.9203	26.8622	-0.00141411	0.98945	0.999137	0.0182049	0.864888	0.990854	0.127848	0.240756	0.787239	8	21.2	21.2	21.2	47.945	0	151.77	2238400000	65
TRINITY_DN40928_c5_g1_i3_p1	Adaptin ear-binding coat-associated protein	NECAP2	NA	NA	NA	NA	24.4471	NA	NA	NA	NA	NA	NA	NA	NA	NA	NA	NA	NA	NA	NA	NA	NA	NA	NA	NA	NA	NA	NA	NA	NA	2	17.8	17.8	17.8	18.999	0	8.5296	216200000	8
TRINITY_DN40928_c5_g1_i3_p3	Adaptin ear-binding coat-associated protein	NECAP2	NA	NA	NA	NA	NA	NA	NA	23.9822	NA	NA	NA	NA	NA	NA	NA	NA	NA	NA	NA	NA	NA	NA	NA	NA	NA	NA	NA	NA	NA	2	33.3	33.3	33.3	10.176	0	4.3829	390500000	4
TRINITY_DN42100_c1_g1_i4_p2	Adaptor complexes medium subunit family	AP3M1	NA	NA	NA	NA	NA	NA	NA	NA	NA	25.3062	NA	NA	NA	NA	NA	NA	NA	NA	NA	NA	NA	NA	NA	NA	NA	NA	NA	NA	NA	4	25	21.3	21.3	30.335	0	10.706	334510000	11
TRINITY_DN42100_c1_g1_i4_p3	Adaptor complexes medium subunit family	AP3M1	26.764	NA	NA	NA	NA	26.7248	26.8836	26.5427	26.967	26.7859	NA	NA	26.9745	26.9475	NA	NA	26.8181	NA	NA	NA	NA	NA	NA	NA	NA	NA	NA	NA	NA	3	30.8	21.4	21.4	20.513	0	17.144	1587700000	28
TRINITY_DN38518_c2_g1_i2_p1	Adaptor complexes medium subunit family	AP3M2	30.2609	30.3154	30.2175	30.3729	30.3436	30.1586	30.1282	30.3741	30.1946	30.268	30.387	30.4028	30.2665	30.3227	30.3364	30.2874	30.3042	30.4048	30.1897	30.2651	-0.0773777	0.177529	0.60542	0.0410278	0.466765	0.980158	-0.0118484	0.832447	0.969875	12	52.6	52.6	46.2	46.936	0	89.626	23576000000	240
TRINITY_DN40107_c7_g2_i2_p1	Adaptor-related protein complex 3, sigma 2 subunit	AP3S2	NA	27.2833	NA	27.2726	27.4389	NA	26.8452	27.183	27.107	NA	27.7852	27.321	27.6858	27.2806	27.3021	NA	27.1935	27.3217	NA	27.3674	-0.26965	0.0131293	0.389126	0.170246	0.100126	0.969253	-0.0085576	0.931642	0.987413	4	17.8	17.8	17.8	25.647	0	21.277	2501500000	37
TRINITY_DN42462_c5_g15_i2_p1	Adds a GMP to the 5'-end of tRNA(His) after transcription and RNase P cleavage	THG1L	NA	NA	NA	25.4753	25.1954	24.8251	NA	NA	NA	24.8728	NA	25.082	25.1941	NA	25.1051	NA	NA	24.8665	NA	NA	NA	NA	NA	NA	NA	NA	NA	NA	NA	3	14.1	14.1	14.1	31.762	0	12.659	484660000	28
TRINITY_DN38331_c10_g1_i1_p1	Adds a myristoyl group to the N-terminal glycine residue of certain cellular	Nmt2	28.6613	28.4381	28.322	28.5397	28.7322	28.5468	28.5243	28.3837	28.7837	28.7247	28.5398	28.3901	28.4402	28.4393	28.5455	28.4568	28.3627	28.5297	28.548	28.6415	0.0539684	0.527094	0.845711	-0.0677021	0.428975	0.973664	-0.0309242	0.716064	0.942161	6	31.7	19	19	46.522	0	63.602	6333100000	117
TRINITY_DN38068_c0_g1_i3_p1	adenomatous polyposis coli	APC	24.9084	25.4228	25.1789	24.9757	25.447	25.0815	23.9748	25.1565	25.1116	24.5349	24.913	25.0658	25.277	25.1764	25.1038	24.9986	25.0846	25.2215	24.7075	NA	-0.414707	0.0352226	0.424752	-0.0793797	0.668936	0.980288	-0.195382	0.298509	0.81813	12	6.1	6.1	6.1	311.05	0	36.503	577700000	63
TRINITY_DN39289_c3_g1_i1_p1	Adenosine kinase	ADK	29.8842	29.8515	29.996	30.0823	29.9001	30.1927	30.0933	29.8646	30.1866	30.0985	30.0285	29.7528	30.0313	29.9695	29.8472	30.1338	29.9548	29.7968	30.0153	29.9687	0.144299	0.0765318	0.506059	-0.0169716	0.827898	0.98734	0.031044	0.691322	0.930385	9	22.8	22.8	22.8	57.195	0	110.06	18984000000	184
TRINITY_DN41968_c8_g1_i8_p1	adenosine-diphosphatase activity	ENTPD2	29.4278	29.2653	29.1663	28.9927	29.1853	29.0696	28.6801	29.2673	28.8848	29.2521	29.1511	29.2153	28.8388	29.0327	28.7214	29.0594	29.298	28.9691	28.9726	29.0575	-0.176715	0.149621	0.578805	-0.215631	0.0826666	0.969253	-0.136182	0.261452	0.797904	8	27.4	27.4	27.4	34.357	0	46.601	9752400000	96
TRINITY_DN38880_c0_g1_i4_p1	adenosine-phosphate deaminase activity	AMPD2	29.3073	29.8717	29.2039	28.8155	29.3138	29.2451	29.1503	29.1575	28.9223	29.4104	29.0937	29.6265	29.2307	29.0489	29.1622	29.3587	28.9417	29.1755	29.4305	29.0754	-0.125335	0.428043	0.791566	-0.0700565	0.655882	0.980288	-0.10609	0.501286	0.875714	20	26	26	26	94.569	0	159	11138000000	239
TRINITY_DN38895_c0_g1_i7_p1	adenosylhomocysteinase	AHCYL2	32.5677	32.8948	32.8477	32.4662	32.6532	32.5521	32.5419	32.4214	32.4276	32.8215	32.345	32.6224	32.6961	32.4549	32.3566	32.6213	32.3937	32.4199	32.7	32.7553	-0.133018	0.212418	0.641019	-0.190942	0.0796729	0.969253	-0.107871	0.308467	0.820767	17	32.2	32.2	23.7	77.801	0	185.01	114460000000	489
TRINITY_DN38794_c4_g1_i2_p1	Adenylate cyclase	ADCY1	26.864	26.4535	27.0305	27.0491	27.148	27.2023	27.171	26.974	27.4371	27.1934	27.1031	26.8281	26.9787	26.8846	27.1498	27.029	27.1201	27.0671	27.0851	27.369	0.286532	0.0213647	0.420971	0.0798313	0.492752	0.980288	0.225043	0.0635089	0.642112	10	12.7	12.7	12.7	102.08	0	25.078	2413300000	98
TRINITY_DN42418_c0_g2_i1_p1	Adenylate cyclase	ADCY1	NA	24.8348	NA	26.3803	25.4499	25.7667	NA	NA	26.1377	25.8347	25.9042	NA	25.2985	25.1665	25.9563	NA	25.9072	25.451	25.8606	NA	0.286532	0.0213647	0.420971	0.0798313	0.492752	0.980288	0.225043	0.0635089	0.642112	5	30.9	30.9	30.9	25.22	0	15.376	795410000	35
TRINITY_DN41407_c5_g4_i1_p1	Adenylate cyclase	ADCY5	NA	NA	NA	NA	NA	NA	NA	NA	NA	NA	NA	NA	NA	NA	26.5626	NA	NA	NA	NA	NA	-0.364094	0.230623	0.654154	0.238589	0.427027	0.973664	-0.414261	0.174985	0.741615	1	37	17.6	17.6	12.234	0	41.544	964100000	23
TRINITY_DN41407_c5_g1_i1_p5;TRINITY_DN41407_c5_g2_i1_p1;TRINITY_DN39887_c3_g1_i6_p1	Adenylate cyclase	ADCY5;ADCY6;ADCY7	27.2327	26.2148	26.68	27.5691	27.6345	NA	26.5415	27.4612	26.8798	26.6155	27.4063	27.7248	26.9604	NA	27.583	26.492	NA	27.5714	NA	NA	-0.364094	0.230623	0.654154	0.238589	0.427027	0.973664	-0.414261	0.174985	0.741615	4	62.9	62.9	47	14.469	0	27.74	2185000000	45
TRINITY_DN37129_c0_g1_i2_p1	adenylate cyclase binding	CAP1	33.112	33.1137	33.0691	33.1065	33.1005	32.9931	32.8485	33.0866	33.0317	32.874	33.0808	33.0602	33.039	33.0651	33.0389	33.0091	33.0676	33.1287	32.8889	33.0068	-0.133554	0.0196913	0.420971	-0.0435287	0.41641	0.973117	-0.080117	0.142812	0.718543	23	66.5	66.5	62.4	51.565	0	323.31	168570000000	891
TRINITY_DN40740_c3_g5_i2_p1	adenylate cyclase-inhibiting G-protein coupled glutamate receptor signaling pathway	GRM4	25.6545	NA	25.3664	25.5317	25.6974	NA	NA	NA	NA	25.5746	25.5711	25.2961	NA	NA	NA	NA	25.6533	25.1721	NA	NA	NA	NA	NA	NA	NA	NA	NA	NA	NA	5	8.4	7.3	7.3	101.77	0	33.246	501700000	20
TRINITY_DN36735_c0_g3_i1_p1	adenylate kinase	AK5	29.0866	29.1429	28.9344	29.0194	29.1683	29.1495	28.8615	29.1918	29.0156	28.9451	29.1684	29.0708	28.9416	29.2005	29.294	29.2716	28.8941	29.3178	28.7798	28.7244	-0.0375782	0.731863	0.923131	0.0647903	0.555909	0.980288	-0.0727734	0.508816	0.87852	12	26.9	26.9	26.9	63.122	0	63.31	9472900000	192
TRINITY_DN40878_c1_g1_i1_p1	Adenylate kinase 2	AK2	28.1699	28.2973	28.2565	28.2396	28.0233	28.0458	28.1506	28.1588	28.2263	28.242	27.8887	28.2245	28.1712	27.9393	27.8029	28.2191	28.2273	28.072	27.9924	28.0185	-0.0326046	0.691401	0.915208	-0.191981	0.0284483	0.858057	-0.0914444	0.272439	0.799269	9	53.9	53.9	53.9	25.574	0	30.3	5243900000	65
TRINITY_DN41345_c0_g3_i2_p1	adenyl-nucleotide exchange factor activity	HSPH1	32.6955	32.6109	32.9092	32.9071	32.8147	32.8078	32.875	32.8907	32.7603	32.6339	32.7335	32.6444	32.6781	32.8147	32.8745	32.5374	32.8215	32.5963	32.6508	32.886	0.00606384	0.939371	0.982266	-0.0384438	0.630705	0.980288	-0.0890678	0.27178	0.799269	36	57.1	54.5	54.5	96.111	0	323.31	134470000000	784
TRINITY_DN41841_c2_g2_i1_p1	Adenylosuccinate lyase C-terminus	ADSL	30.0401	30.4838	30.2125	29.9921	29.9239	30.1066	30.0814	30.2738	30.1481	30.1385	30.0884	30.1846	29.9677	30.3485	30.4371	30.0792	30.1119	30.2997	30.2264	30.0474	0.019194	0.849378	0.962177	0.0747841	0.462422	0.980158	0.0224377	0.82434	0.969633	15	38.4	38.4	38.4	64.603	0	178.15	21933000000	205
TRINITY_DN37895_c0_g2_i1_p1	Adenylosuccinate synthetase	ADSS	29.0359	29.0876	29.4091	28.9589	29.5466	29.426	29.2611	29.1584	29.155	29.1898	28.8679	29.2643	28.9788	28.7838	29.0773	28.9659	28.8065	28.9591	29.1299	29.1137	0.0304623	0.786315	0.944021	-0.213147	0.069623	0.959843	-0.212613	0.0702655	0.642112	13	39.3	39.3	37.7	50.069	0	63.539	9306600000	153
TRINITY_DN40887_c1_g1_i4_p1	Adenylosuccinate synthetase	ADSSL1	28.2679	28.1685	28.154	28.2827	28.343	28.486	28.549	28.1153	28.6118	28.3616	28.2967	28.1382	28.3553	28.1646	28.1128	28.3374	28.2596	28.0772	28.3615	28.5713	0.181474	0.0659804	0.483003	-0.029734	0.752589	0.98608	0.0781498	0.411071	0.854527	9	27.4	25.8	25.8	50.248	0	51.285	5762800000	141
TRINITY_DN39899_c0_g2_i1_p1	Adenylyl- / guanylyl cyclase, catalytic domain	ADCY9	27.6419	27.2523	27.441	27.4493	27.4988	27.38	27.3703	27.1414	27.4404	27.4046	27.1554	27.1887	27.3232	27.4516	27.3794	27.3536	27.1578	27.2866	27.2785	27.4734	-0.109343	0.189893	0.62029	-0.157032	0.0658475	0.958528	-0.146704	0.0839741	0.660333	22	23.6	23.6	23.6	153.04	0	93.77	2982800000	91
TRINITY_DN39903_c5_g2_i1_p1	adiponectin-activated signaling pathway	CSNK2B	30.6101	30.4534	30.3563	30.5373	30.5374	30.5594	30.4145	30.5705	30.3847	30.4819	30.3784	30.392	30.4283	30.5157	30.442	30.6424	30.4845	30.5587	30.4303	30.3751	-0.0166767	0.787342	0.944307	-0.0675877	0.281417	0.969253	-0.00067215	0.991316	0.997384	7	45.6	45.6	45.6	24.942	0	112.51	27922000000	242
TRINITY_DN36403_c0_g1_i1_p1	ADP receptor activity	P2RY12	26.266	26.3161	26.2267	26.2822	26.2136	26.2593	NA	26.0359	NA	26.078	26.5511	26.2239	26.4115	26.1146	26.7646	26.0438	25.9045	26.4417	NA	NA	-0.104869	0.383743	0.7658	0.152256	0.211058	0.969253	-0.255145	0.043062	0.603044	3	10.1	10.1	10.1	39.774	0	19.056	1467000000	42
TRINITY_DN40784_c1_g2_i1_p1	ADP-activated adenosine receptor activity	P2RY1	NA	NA	NA	NA	NA	NA	NA	NA	NA	23.9932	NA	NA	NA	NA	NA	NA	NA	NA	NA	NA	NA	NA	NA	NA	NA	NA	NA	NA	NA	2	6.2	6.2	6.2	42.289	0.00019455	2.9883	169210000	10
TRINITY_DN39830_c2_g2_i5_p1	ADP-dependent glucokinase	ADPGK	NA	NA	NA	25.7417	25.7274	25.32	NA	NA	NA	25.9726	NA	NA	NA	25.4516	NA	NA	NA	NA	25.6801	NA	NA	NA	NA	NA	NA	NA	NA	NA	NA	4	25.7	25.7	25.7	28.201	0	54.513	483850000	27
TRINITY_DN36813_c1_g2_i2_p1	ADP-ribose pyrophosphatase, mitochondrial	NUDT9	28.7815	28.6366	28.6663	28.694	28.7712	28.681	28.6403	28.6455	28.8032	28.8136	28.7663	28.7093	28.6432	28.6462	28.7345	28.9972	28.6333	28.5867	28.7623	28.8089	0.00680275	0.920954	0.976528	-0.0100304	0.883692	0.992661	0.0477512	0.488873	0.870326	12	46.6	46.6	46.6	37.437	0	78.417	7827200000	139
TRINITY_DN41440_c0_g1_i4_p1	ADP-ribosyl cyclase	CD38	NA	25.7149	26.4612	NA	25.0361	NA	NA	NA	NA	NA	NA	26.0083	25.6062	NA	NA	NA	NA	NA	NA	NA	NA	NA	NA	NA	NA	NA	NA	NA	NA	1	4	4	4	34.21	0	4.5478	517640000	22
TRINITY_DN36789_c0_g2_i1_p1	ADP-ribosylation factor GTPase-activating protein 2	ARFGAP2	27.2217	27.4593	27.2962	27.3133	27.2718	27.2277	27.2567	26.954	27.0897	26.9362	27.2922	27.2937	27.2177	27.1319	27.2936	27.1439	27.0934	27.4367	27.1626	27.2888	-0.219579	0.0094209	0.364549	-0.0666248	0.391291	0.969253	-0.0873672	0.26429	0.797904	8	20	20	18.4	67.508	0	110.52	2968500000	75
TRINITY_DN37070_c0_g1_i1_p1	ADP-ribosylation factor GTPase-activating protein 3	ARFGAP3	26.2445	25.7019	25.9679	NA	26.3272	NA	NA	25.7762	26.2335	25.8829	NA	NA	26.2195	25.8337	26.4452	NA	25.982	NA	25.8784	26.1021	-0.256196	0.106067	0.539351	0.0982411	0.522915	0.980288	-0.150836	0.330229	0.827782	6	16.4	14.5	14.5	56.965	0	11.587	1041100000	27
TRINITY_DN27366_c0_g1_i2_p1	ADP-ribosylation factor-like	ARL6	27.0717	26.9256	26.8482	26.7609	26.8756	26.9593	26.8263	26.9901	26.7657	26.7419	27.1032	27.1621	27.0422	26.9208	26.7774	26.8696	26.9796	26.9125	26.8173	26.6652	-0.0397545	0.62875	0.895935	0.10475	0.210975	0.969253	-0.0475697	0.563437	0.891582	6	43.5	43.5	43.5	20.986	0	42.69	2274100000	68
TRINITY_DN41943_c5_g2_i2_p1	ADP-ribosylation factor-like	ARL8A	31.623	31.7897	31.554	31.588	31.4521	31.5071	31.5517	31.4838	31.4745	31.6598	31.1042	31.643	31.3427	31.4509	31.3311	31.3751	31.5452	31.4543	31.6087	31.584	-0.0660225	0.439507	0.797121	-0.226993	0.0138252	0.738569	-0.0879265	0.30623	0.820767	4	38.7	38.7	15.4	27.982	0	152.02	52379000000	244
TRINITY_DN40728_c13_g5_i1_p1	ADP-ribosylation factor-like protein 1	ARL1	27.5627	27.6443	27.6204	27.1983	27.658	27.7138	27.4269	27.6596	27.603	27.6456	27.4819	27.5748	27.6809	27.5439	27.4215	27.7419	27.351	27.5901	27.3863	27.5761	0.0730705	0.433522	0.796542	0.00386848	0.96665	0.999901	-0.00763435	0.934244	0.988879	5	38.1	38.1	38.1	20.411	0	25.25	3656300000	68
TRINITY_DN38651_c3_g1_i3_p1	ADP-ribosylation factor-like protein 15	ARL15	27.1925	26.7074	26.7443	26.5763	25.5898	26.7627	26.9354	26.3975	25.9123	26.9947	NA	25.5511	26.2254	27.0166	26.6678	26.732	25.549	NA	27.0601	NA	0.0384716	0.910576	0.97364	-0.200657	0.559777	0.980288	-0.28498	0.409709	0.854527	5	31.5	31.5	31.5	23.768	0	42.186	1635900000	54
TRINITY_DN40004_c4_g1_i1_p1	Adrenodoxin, mitochondrial	FDX1	NA	24.7994	NA	25.2064	NA	NA	NA	NA	NA	NA	NA	NA	NA	25.4573	NA	NA	25.5292	24.9382	NA	NA	NA	NA	NA	NA	NA	NA	NA	NA	NA	3	9.1	9.1	9.1	30.284	0.00019751	3.274	335120000	16
TRINITY_DN41111_c4_g1_i1_p1	AFG1-like ATPase	LACE1	NA	NA	NA	NA	NA	NA	NA	NA	NA	NA	NA	NA	NA	24.0355	NA	NA	NA	NA	NA	NA	NA	NA	NA	NA	NA	NA	NA	NA	NA	1	7.7	7.7	7.7	41.873	0	23.137	11488000	1
TRINITY_DN41719_c0_g1_i1_p1	Aflatoxin B1 aldehyde reductase member	AKR7A2	30.7534	31.0805	30.9476	30.7668	30.9612	30.7606	30.7319	30.8569	30.6978	30.8583	30.9511	30.877	30.8107	30.6484	30.8855	30.6358	30.7384	30.9015	30.7476	30.9249	-0.120803	0.124036	0.545491	-0.0673489	0.380705	0.969253	-0.112246	0.151234	0.718543	13	44.1	44.1	44.1	37.682	0	170.87	35205000000	324
TRINITY_DN37321_c0_g1_i1_p1	aggrephagy	WDR81	25.3813	25.5594	25.4034	25.8184	25.5283	25.8779	25.6282	25.5206	25.4909	25.9767	25.5926	NA	25.5665	25.2144	25.4521	25.5969	25.3149	25.1916	25.6415	25.4798	0.160711	0.175948	0.60542	-0.0539161	0.642489	0.980288	-0.0932247	0.424836	0.861015	9	7.1	7.1	7.1	211.43	0	63.312	789390000	52
TRINITY_DN41350_c2_g1_i1_p1	Agrin NtA domain	AGRN	27.1231	27.0615	27.1624	27.2937	27.205	27.1646	27.236	27.183	27.0726	27.4023	27.1089	27.1283	27.0666	27.2651	27.3614	27.1912	26.9461	27.1739	27.4898	27.3604	0.0425602	0.638559	0.900101	0.0169201	0.851495	0.989341	0.0631786	0.487195	0.870326	12	22.4	22.4	22.4	80.298	0	55.571	2717200000	115
TRINITY_DN41350_c2_g1_i1_p2	Agrin NtA domain	AGRN	26.963	26.8123	27.1252	26.9904	26.9054	26.7457	26.9311	26.9333	27.0062	26.655	26.8591	26.7083	26.9847	26.7958	26.9487	27.0475	26.9421	26.8008	26.9509	27.0834	0.0425602	0.638559	0.900101	0.0169201	0.851495	0.989341	0.0631786	0.487195	0.870326	7	16.9	16.9	16.9	60.371	0	178.95	2313300000	81
TRINITY_DN37955_c0_g1_i6_p1	AH receptor-interacting protein	AIP	27.4908	27.5943	27.6089	27.579	27.6132	27.4718	27.5347	27.5751	27	27.416	27.5533	27.642	27.5853	27.4624	27.5469	27.6574	27.7426	27.6583	27.5558	27.7823	-0.177693	0.0461312	0.448766	-0.0192631	0.819435	0.98734	0.102029	0.235308	0.781387	9	39.9	39.9	39.9	31.668	0	67.445	3541900000	81
TRINITY_DN41801_c6_g1_i2_p1	AI-2E family transporter	TMEM245	NA	NA	NA	NA	NA	27.2353	NA	NA	NA	NA	NA	NA	NA	NA	NA	NA	NA	NA	NA	NA	NA	NA	NA	NA	NA	NA	NA	NA	NA	2	2.5	2.5	2.5	97.305	0	4.1554	1256400000	9
TRINITY_DN41301_c3_g2_i3_p1	AIG2-like family	GGCT	NA	NA	NA	NA	NA	NA	25.8646	NA	26.0652	26.2179	NA	NA	NA	NA	NA	NA	NA	NA	NA	NA	NA	NA	NA	NA	NA	NA	NA	NA	NA	2	12.1	12.1	12.1	21.283	0	13.878	816550000	23
TRINITY_DN39485_c1_g1_i1_p1	A-kinase anchor protein 1, mitochondrial	AKAP1	NA	25.7971	NA	NA	NA	NA	NA	NA	NA	NA	NA	NA	25.8873	NA	25.8306	NA	NA	NA	25.9313	25.8838	NA	NA	NA	NA	NA	NA	NA	NA	NA	8	10.8	10.8	10.8	92.189	0	14.351	700840000	19
TRINITY_DN41121_c1_g2_i9_p1	A-kinase anchoring protein 95 (AKAP95)	ZNF326	26.3562	26.7233	26.5567	26.5905	NA	26.4216	26.531	26.1932	26.3354	26.4485	26.5841	26.5416	26.2507	26.4475	26.5619	26.3243	26.8312	26.6887	26.8616	26.3431	-0.248751	0.0490713	0.450758	-0.157546	0.198573	0.969253	-0.0248834	0.835547	0.969875	5	19.2	19.2	19.2	46.251	0	17.933	1584700000	41
TRINITY_DN38403_c10_g3_i3_p1	AKT1 substrate 1	AKT1S1	NA	25.6731	25.5207	NA	25.9103	25.5825	25.4748	25.581	NA	NA	25.5515	25.6212	25.1254	25.6673	NA	25.3806	NA	24.2608	25.6124	25.7198	-0.213944	0.281277	0.695057	-0.264162	0.18692	0.969253	-0.480323	0.0222998	0.479236	2	11.7	11.7	11.7	27.387	0	5.6172	695410000	32
TRINITY_DN39393_c1_g2_i16_p1	Alanine aminotransferase	GPT	NA	25.8766	26.0829	26.5144	26.2372	26.7255	26.5332	26.298	26.4479	26.0064	25.9847	NA	26.1571	26.5472	25.7719	26.5298	26.4396	26.1011	25.3653	26.6153	0.226454	0.293273	0.699753	-0.140962	0.509107	0.980288	0.034463	0.871054	0.977147	8	37.9	37.9	35.5	38.267	0	39.039	1387800000	40
TRINITY_DN39393_c1_g2_i16_p6	Alanine aminotransferase	GPT	NA	26.2026	NA	26.6822	26.5344	26.389	NA	NA	26.7758	25.9914	NA	NA	NA	26.5968	NA	NA	NA	26.6525	NA	26.6648	0.226454	0.293273	0.699753	-0.140962	0.509107	0.980288	0.034463	0.871054	0.977147	3	21.9	21.9	21.9	16.31	0	22.426	1154300000	23
TRINITY_DN38619_c9_g2_i2_p1	alanine-tRNA ligase activity	AARS2	NA	NA	NA	NA	NA	NA	NA	NA	NA	NA	NA	NA	NA	NA	NA	NA	NA	NA	23.5584	NA	NA	NA	NA	NA	NA	NA	NA	NA	NA	2	4.4	4.4	4.4	57.814	0.00020088	3.5981	188230000	9
TRINITY_DN38619_c9_g2_i2_p2	alanine-tRNA ligase activity	AARS2	NA	NA	NA	NA	NA	NA	NA	NA	NA	23.9729	NA	NA	NA	NA	NA	NA	NA	NA	NA	NA	NA	NA	NA	NA	NA	NA	NA	NA	NA	3	11	11	11	50.066	0.00057915	2.8455	96221000	0
TRINITY_DN40756_c2_g3_i4_p1	alcohol-forming fatty acyl-CoA reductase activity	FAR1	NA	NA	NA	NA	NA	NA	NA	NA	NA	NA	NA	NA	NA	NA	NA	24.4375	NA	NA	NA	NA	NA	NA	NA	NA	NA	NA	NA	NA	NA	2	5	5	5	59.403	0	5.6586	52929000	2
TRINITY_DN42560_c0_g1_i16_p1	Aldehyde dehydrogenase	ALDH1A1	31.7486	31.7733	31.6507	32.1274	31.7368	31.5163	32.2303	31.7958	31.7472	31.9556	31.7077	31.9675	31.8311	31.8303	31.7369	31.8351	31.9553	32.0264	31.9573	31.9697	0.0416763	0.699574	0.915591	0.00734062	0.945703	0.999901	0.141397	0.199623	0.761129	25	54.5	54.5	52.9	60.003	0	323.31	73928000000	462
TRINITY_DN38455_c5_g1_i1_p1	Aldehyde dehydrogenase family 16 member A1	ALDH16A1	NA	NA	NA	NA	25.3633	NA	NA	NA	NA	NA	25.1904	NA	NA	NA	NA	NA	NA	NA	NA	NA	NA	NA	NA	NA	NA	NA	NA	NA	NA	4	10.1	10.1	10.1	50.148	0	10.33	298600000	16
TRINITY_DN37323_c0_g1_i1_p1	Aldo/keto reductase family	-	25.3416	25.2672	NA	NA	NA	NA	NA	NA	NA	NA	25.64	25.4047	25.302	NA	NA	NA	NA	25.5932	NA	25.144	NA	NA	NA	NA	NA	NA	NA	NA	NA	5	24.9	22.2	22.2	38.322	0	20.845	328200000	21
TRINITY_DN38674_c3_g2_i2_p1	Aldo/keto reductase family	Akr1c19	27.6718	27.9143	28.1456	27.6364	27.8613	27.5067	NA	27.5545	27.9013	27.8737	27.6782	27.8906	27.9649	27.8489	27.5251	27.7476	27.9108	27.6893	27.8077	27.9077	-0.084739	0.451385	0.804341	-0.0643318	0.566234	0.980288	-0.0332569	0.766081	0.951428	8	37.5	35	29.4	36.817	0	73.003	3936600000	109
TRINITY_DN39052_c7_g1_i3_p1	Alg9-like mannosyltransferase family	ALG9	NA	NA	NA	NA	NA	NA	23.9539	NA	NA	NA	NA	NA	NA	NA	NA	23.897	NA	NA	24.1176	NA	NA	NA	NA	NA	NA	NA	NA	NA	NA	2	4.9	4.9	4.9	65.548	0.00057993	2.8643	318070000	22
TRINITY_DN39603_c1_g2_i2_p1	Allows the formation of correctly charged Gln-tRNA(Gln) through the transamidation of misacylated Glu-tRNA(Gln) in the mitochondria. The reaction takes place in the presence of glutamine and ATP through an activated gamma-phospho-Glu- tRNA(Gln)	GATB	NA	NA	NA	NA	25.0002	NA	NA	NA	NA	NA	NA	NA	NA	NA	NA	NA	NA	NA	NA	NA	NA	NA	NA	NA	NA	NA	NA	NA	NA	2	8.2	8.2	8.2	34.262	0	4.7585	199030000	9
TRINITY_DN38448_c2_g2_i4_p1	Allows the formation of correctly charged Gln-tRNA(Gln) through the transamidation of misacylated Glu-tRNA(Gln) in the mitochondria. The reaction takes place in the presence of glutamine and ATP through an activated gamma-phospho-Glu- tRNA(Gln)	QRSL1	NA	24.4548	NA	NA	NA	NA	NA	NA	NA	24.7742	24.6931	24.4082	NA	NA	NA	NA	24.486	24.5567	NA	NA	NA	NA	NA	NA	NA	NA	NA	NA	NA	5	11.3	11.3	11.3	57.194	0	4.5111	267450000	12
TRINITY_DN41800_c3_g1_i2_p2	all-trans-retinol binding	RBP1	NA	NA	NA	NA	25.7456	NA	NA	NA	NA	NA	NA	NA	NA	NA	NA	NA	NA	NA	NA	NA	NA	NA	NA	NA	NA	NA	NA	NA	NA	1	6.2	6.2	6.2	22.041	0	12.737	515540000	15
TRINITY_DN38351_c0_g1_i4_p2	Alpha beta hydrolase domain-containing protein 11	ABHD11	NA	NA	NA	NA	NA	NA	NA	NA	25.9026	26.2734	NA	NA	25.9338	26.2154	25.857	25.9481	25.7439	NA	NA	NA	NA	NA	NA	NA	NA	NA	NA	NA	NA	4	28.8	28.8	28.8	18.251	0	7.4677	928700000	31
TRINITY_DN39202_c1_g5_i1_p1	Alpha beta hydrolase domain-containing protein 17A	ABHD17A	NA	24.5934	NA	NA	NA	NA	NA	NA	NA	NA	NA	NA	NA	NA	NA	NA	NA	NA	NA	NA	NA	NA	NA	NA	NA	NA	NA	NA	NA	2	15.8	13.5	13.5	34.08	0	6.685	145860000	10
TRINITY_DN35912_c0_g1_i1_p1	alpha/beta hydrolase fold	ABHD3	NA	24.5298	NA	NA	NA	NA	NA	NA	NA	NA	NA	NA	NA	NA	NA	NA	NA	NA	NA	NA	NA	NA	NA	NA	NA	NA	NA	NA	NA	2	4.9	4.9	4.9	46.184	0.0024245	2.2217	61184000	2
TRINITY_DN36281_c0_g1_i3_p1	alpha-1,4-glucosidase activity	GAA	29.0684	29.7675	29.2142	28.6226	29.2717	29.2725	29.009	28.9315	28.9381	29.6389	28.9568	29.945	29.3805	29.2717	29.297	29.6343	29.1043	29.2495	29.707	28.7284	-0.0308846	0.889514	0.968829	0.181322	0.418774	0.973117	0.0958324	0.667135	0.923733	16	24.5	24.5	24.5	106.38	0	173.85	12618000000	234
TRINITY_DN38716_c0_g2_i1_p1	Alpha-2,8-sialyltransferase 8F	ST8SIA6	NA	NA	NA	NA	NA	NA	NA	NA	NA	NA	NA	NA	NA	NA	NA	NA	NA	NA	NA	25.0761	NA	NA	NA	NA	NA	NA	NA	NA	NA	1	3	3	3	45.616	0.0063154	1.821	291130000	13
TRINITY_DN39007_c1_g8_i1_p1	Alpha-2A adrenergic receptor	ADRA2A	NA	NA	NA	NA	NA	25.5305	NA	NA	NA	25.3484	NA	25.362	NA	NA	NA	25.464	NA	NA	NA	25.116	NA	NA	NA	NA	NA	NA	NA	NA	NA	2	6.7	6.7	6.7	50.498	0	6.7303	352430000	19
TRINITY_DN39293_c3_g2_i1_p1	Alpha-2-macroglobulin receptor-associated protein	LRPAP1	28.2688	28.572	28.2013	28.1432	28.2586	28.2935	28.2043	28.3555	28.044	28.3086	28.1124	28.5734	28.3194	28.2589	28.4304	28.4459	28.2595	28.3869	28.6223	28.0787	-0.04757	0.653831	0.900101	0.0501492	0.636487	0.980288	0.0698811	0.511369	0.87852	15	42.3	42.3	42.3	42.946	0	48.974	6170600000	123
TRINITY_DN40492_c1_g2_i6_p3	Alpha-actinin-1	ACTN1	30.4075	30.1441	30.2339	30.5569	30.2967	30.2178	30.2926	30.4467	30.342	30.279	30.5858	30.1535	30.3785	30.485	30.2519	30.4407	30.3243	30.4551	30.0833	30.3276	-0.0657471	0.657076	0.900188	0.0264553	0.857906	0.989341	-0.0645054	0.663118	0.923716	8	58	58	58	18.702	0	98.362	25322000000	209
TRINITY_DN42489_c6_g4_i1_p1	Alpha-actinin-1	ACTN1	31.9706	31.5345	31.8066	32.386	32.0389	31.6174	31.7027	32.2261	31.8868	31.9748	31.9995	31.8889	31.6524	32.202	32.126	31.6804	31.9932	32.1272	31.7288	31.8843	-0.0657471	0.657076	0.900188	0.0264553	0.857906	0.989341	-0.0645054	0.663118	0.923716	13	58.8	38.1	38.1	49.587	0	323.31	76170000000	396
TRINITY_DN42489_c6_g4_i1_p2	Alpha-actinin-1	ACTN1	31.8107	31.3198	31.5355	32.0915	31.8904	31.6815	31.7038	32.1397	31.9769	31.8917	31.781	31.5348	31.6697	32.1982	32.0115	31.5429	32.0396	31.9481	31.7843	31.6671	-0.0657471	0.657076	0.900188	0.0264553	0.857906	0.989341	-0.0645054	0.663118	0.923716	11	67.5	52.6	52.6	30.622	0	307.45	64993000000	285
TRINITY_DN37660_c0_g1_i5_p1	Alpha-aminoadipic semialdehyde synthase, mitochondrial	AASS	NA	25.3808	NA	25.6316	NA	NA	NA	NA	NA	NA	NA	NA	NA	25.9249	NA	NA	NA	NA	NA	NA	NA	NA	NA	NA	NA	NA	NA	NA	NA	6	8.3	8.3	8.3	102.68	0	7.2802	358820000	15
TRINITY_DN5678_c0_g1_i1_p1	Alpha-crystallin B chain	CRYAB	28.876	28.4753	28.397	28.386	27.4968	29.788	29.4289	28.9707	29.6409	27.7196	28.0006	28.4626	29.3172	27.2658	28.0436	28.7445	28.6872	28.3528	28.0889	28.3016	0.78339	0.0478729	0.448766	-0.108266	0.773082	0.98608	0.108773	0.772051	0.952135	8	55.4	55.4	55.4	20.075	0	42.646	7458900000	108
TRINITY_DN41678_c2_g2_i2_p1	Alpha-enolase-like	ENO1	36.0267	36.2418	36.0267	36.1567	36.0916	36.0663	36.0469	35.9747	36.0651	36.1248	36.0061	36.1329	35.9971	36.065	36.0006	36.0595	35.9205	35.9761	35.9754	36.1999	-0.0531342	0.373559	0.759132	-0.0683601	0.255555	0.969253	-0.0824226	0.173727	0.741615	27	57.6	57.6	51.3	61.922	0	323.31	1373700000000	1702
TRINITY_DN38197_c6_g2_i3_p1	alpha-ketoacid dehydrogenase activity	BCKDHA	27.2673	28.1151	27.1837	27.1384	27.3713	27.0846	27.0371	27.4104	27.0297	27.1647	27.2374	27.6098	27.6925	27.1374	27.3568	27.8622	27.4961	27.6682	27.3551	27.3143	-0.269857	0.112165	0.539351	-0.00834236	0.959451	0.999901	0.124043	0.453122	0.863981	10	33.6	33.6	33.6	47.639	0	74.344	3039100000	88
TRINITY_DN37516_c0_g1_i3_p2	Alpha-ketoglutarate-dependent dioxygenase FTO	FTO	24.2543	NA	NA	NA	NA	NA	24.8402	24.4257	24.5744	NA	NA	NA	NA	NA	NA	NA	24.5493	NA	NA	NA	NA	NA	NA	NA	NA	NA	NA	NA	NA	3	8.6	8.6	8.6	57.852	0	8.5202	155970000	17
TRINITY_DN37635_c1_g1_i1_p1	alpha-methylacyl-CoA racemase activity	AMACR	26.3986	26.0358	27.6911	26.7496	NA	26.9004	27.1152	26.1074	27.0958	NA	NA	26.8527	27.2163	NA	NA	26.9604	26.7336	26.1108	26.3985	NA	0.246027	0.387449	0.766299	0.413134	0.276084	0.969253	-0.0368347	0.895818	0.979825	10	38.2	38.2	36.4	41.402	0	26.48	1449900000	46
TRINITY_DN37737_c1_g1_i2_p1	alpha-tubulin binding	NCALD	31.307	31.0902	31.1349	31.1137	30.9399	31.3062	31.1858	31.1951	31.1413	30.914	31.0321	30.6227	31.1938	31.0344	31.2656	31.2416	31.2435	31.0524	31.1326	31.0066	0.0313343	0.764683	0.931156	-0.0874008	0.407577	0.970945	0.0182114	0.861776	0.975709	5	40.9	34.8	34.8	13.396	0	78.334	42328000000	164
TRINITY_DN41833_c4_g3_i1_p1	alpha-tubulin binding	NCALD	30.6998	30.4269	30.1079	30.6187	30.0366	30.4812	30.407	30.303	30.6112	30.3587	30.2946	29.6733	30.3662	29.9245	30.2748	29.022	30.4321	30.1809	30.1311	30.3905	0.0313343	0.764683	0.931156	-0.0874008	0.407577	0.970945	0.0182114	0.861776	0.975709	3	65.2	35.7	35.7	12.834	0	14.872	22554000000	65
TRINITY_DN37654_c0_g2_i2_p1	ALS2, alsin Rho guanine nucleotide exchange factor	ALS2	25.8144	25.854	25.9181	26.2658	26.0763	NA	NA	26.0196	24.5785	25.5923	25.9508	26.0274	25.8625	25.9986	25.7883	25.6417	25.8031	25.9902	25.8421	26.0983	-0.677217	0.00332416	0.257774	-0.0601784	0.76847	0.98608	-0.110644	0.589383	0.897612	9	9.8	9.8	9.8	170.01	0	50.263	1009700000	45
TRINITY_DN38803_c0_g1_i2_p1	alternative mRNA splicing, via spliceosome	RSRC1	NA	NA	NA	NA	NA	NA	NA	NA	NA	NA	NA	NA	NA	NA	NA	NA	NA	NA	NA	23.3709	NA	NA	NA	NA	NA	NA	NA	NA	NA	1	6	6	6	38.696	0.00019775	3.3004	73209000	5
TRINITY_DN42016_c3_g2_i3_p1	amide-transporting ATPase activity	ABCB9	NA	25.8319	NA	25.9897	25.8671	25.832	26.2023	25.9042	26.1279	25.8976	25.863	26.229	26.093	25.8686	25.6718	26.1042	26.0368	25.7058	26.0871	26.368	0.123647	0.29459	0.701212	0.0758995	0.5161	0.980288	0.191237	0.111985	0.691877	10	16.5	16.5	16.5	83.907	0	38.047	1071500000	52
TRINITY_DN38767_c0_g2_i2_p2	Amiloride-sensitive sodium channel	ASIC1	NA	25.7131	25.6537	26.0012	25.9065	NA	NA	25.9484	25.5237	25.775	26.0772	26.1511	25.9033	25.9215	26.308	25.6356	25.7714	NA	25.4093	NA	0.00625612	0.954176	0.989549	0.220314	0.0545122	0.950301	-0.260645	0.0255135	0.500669	4	21	21	21	26.42	0	12.87	982470000	45
TRINITY_DN40732_c9_g1_i2_p1	amine transmembrane transporter activity	SLC18A2	NA	NA	NA	NA	NA	NA	NA	NA	NA	NA	NA	NA	NA	NA	24.932	NA	NA	NA	NA	NA	NA	NA	NA	NA	NA	NA	NA	NA	NA	1	1.7	1.7	1.7	56.426	0	8.489	444360000	18
TRINITY_DN42421_c2_g4_i2_p1	amine-lyase activity	APMAP	28.7595	28.7587	28.7154	28.7189	28.7506	28.7977	28.6814	28.754	28.5744	28.7242	28.8754	28.8983	28.8283	28.8332	28.8662	28.8206	28.8699	28.8038	28.7818	28.6805	-0.0342873	0.480724	0.822171	0.119658	0.0213756	0.850068	0.0507298	0.30062	0.820024	11	50.4	50.4	50.4	29.637	0	62.712	7409400000	131
TRINITY_DN42421_c2_g4_i2_p3	amine-lyase activity	APMAP	26.7996	NA	26.8655	26.2497	NA	26.8292	27.081	NA	26.8937	26.9485	26.9119	26.2408	26.8565	26.9797	26.6077	NA	26.7206	NA	27.1003	26.2219	-0.0342873	0.480724	0.822171	0.119658	0.0213756	0.850068	0.0507298	0.30062	0.820024	3	25.2	25.2	25.2	15.544	0	6.9447	1832700000	36
TRINITY_DN40094_c3_g2_i2_p1	Amino acid permease	SLC7A11	26.1518	26.4922	26.4086	26.4871	26.6706	26.7432	27.1844	26.5427	27.1294	26.8329	26.3861	26.4196	26.2816	26.5317	26.4577	26.5499	26.3929	26.3663	26.8709	26.8374	0.44444	0.00232501	0.242179	-0.0267445	0.834544	0.988822	0.161393	0.216779	0.769054	3	7.6	7.6	7.6	55.493	0	74.065	2013700000	62
TRINITY_DN40969_c5_g1_i3_p1	Amino acid permease N-terminal	SLC12A2	30.1541	30.3091	30.7177	29.9067	30.0161	30.6167	30.5395	29.7679	30.4339	29.9147	29.9951	30.0469	30.5303	29.6817	30.1347	30.4494	30.3314	29.8835	30.2842	30.372	0.0337963	0.857532	0.96437	-0.143018	0.450772	0.980158	0.043351	0.817933	0.968067	27	27.4	27.4	27.4	130.11	0	160.56	21741000000	331
TRINITY_DN42366_c4_g2_i2_p1	Amino acid transporter	SLC1A1	NA	24.5279	24.5172	25.169	24.7069	NA	NA	23.3568	22.6366	NA	23.9703	24.6667	NA	22.481	NA	NA	NA	24.971	24.2504	25.2504	-1.9015	0.00111481	0.213959	-0.956197	0.0178196	0.846182	-0.162102	0.66	0.922337	2	6.7	6.7	6.7	56.853	0	63.578	244190000	33
TRINITY_DN41320_c3_g2_i1_p1	amino acid transporter	SLC1A6	28.8029	29.4007	29.303	NA	NA	29.3338	29.4278	29.1102	29.1693	29.0377	NA	29.2312	29.1025	29.4589	29.2847	29.2898	NA	NA	29.3571	29.3754	0.0998032	0.389662	0.766299	0.123338	0.290249	0.969253	0.206859	0.0839254	0.660333	2	9	6.9	5	61.283	0	11.872	12690000000	58
TRINITY_DN40689_c4_g1_i2_p2	amino acid transporter	SLC7A10	27.1165	27.4882	27.0512	26.7085	26.81	27.2118	26.8034	26.768	26.9912	26.8883	27.207	27.2408	27.0364	26.8042	26.9303	27.0631	26.9179	26.9495	26.9559	27.0316	-0.102348	0.41263	0.784546	0.00886536	0.942909	0.999901	-0.0512871	0.679344	0.925935	3	10.6	10.6	10.6	43.184	0	36.056	2575900000	49
TRINITY_DN40110_c4_g3_i2_p1	Aminomethyltransferase folate-binding domain	PDPR	29.0188	29.1663	29.2218	29.1004	29.2978	28.8328	29.1537	29.2459	28.9656	29.3058	29.2209	29.0802	29.1461	29.2033	29.1177	29.0382	29.0709	29.1183	29.169	29.0095	-0.0602684	0.448913	0.803194	-0.00736351	0.925718	0.99945	-0.0798512	0.318528	0.826432	25	30.8	30.8	30.8	99.359	0	71.677	10003000000	254
TRINITY_DN40897_c1_g1_i1_p1	aminopeptidase	NPEPPS	33.4792	33.5112	33.4721	33.3709	33.4507	33.4487	33.2857	33.42	33.298	33.3988	33.4282	33.498	33.4777	33.4057	33.4069	33.3865	33.3572	33.4746	33.3586	33.304	-0.0865601	0.0878753	0.52225	-0.0135223	0.781578	0.98608	-0.0806297	0.11009	0.691877	42	62.6	62.6	62.6	86.25	0	323.31	204760000000	976
TRINITY_DN40897_c1_g1_i1_p2	aminopeptidase	NPEPPS	NA	NA	NA	NA	29.0412	NA	NA	NA	NA	NA	NA	NA	NA	NA	NA	NA	NA	NA	NA	NA	-0.0865601	0.0878753	0.52225	-0.0135223	0.781578	0.98608	-0.0806297	0.11009	0.691877	1	4.7	4.7	4.7	18.645	0.0066475	1.7821	3949900000	3
TRINITY_DN41413_c6_g3_i2_p1	aminopeptidase B	RNPEP	30.2656	30.4332	30.4033	30.2083	30.4226	30.3612	30.244	30.2837	30.2342	30.4366	30.3468	30.3703	30.2744	30.2486	30.1438	30.3442	30.2832	30.3057	30.2856	30.3007	-0.0346737	0.558314	0.856936	-0.0698284	0.244989	0.969253	-0.0427174	0.471885	0.866885	24	40.9	40.9	40.9	72.901	0	284.42	23128000000	298
TRINITY_DN41161_c6_g5_i6_p1	Amino-terminal Zinc-binding domain of ubiquitin ligase E3A	UBE3A	28.7014	28.8141	28.6325	28.7576	28.7401	28.4611	28.381	28.5234	28.4213	28.7562	28.6559	28.775	28.5597	28.6201	28.5189	28.5709	28.4787	28.7232	28.5423	28.595	-0.220558	0.00533815	0.322101	-0.10322	0.157081	0.969253	-0.14714	0.0493826	0.625251	17	25.3	25.3	25.3	100.6	0	180.86	7105000000	175
TRINITY_DN39797_c3_g1_i1_p1	Aminotransferase class-III	ETNPPL	NA	NA	NA	NA	NA	NA	NA	NA	NA	25.8782	NA	25.4371	NA	NA	NA	NA	NA	NA	NA	24.5393	NA	NA	NA	NA	NA	NA	NA	NA	NA	4	8.7	8.7	8.7	58.762	0	20.304	317430000	19
TRINITY_DN41124_c3_g2_i7_p1	ammonia ligase activity	GLUL	30.501	30.7664	30.6583	31.1117	30.496	31.2611	30.8682	30.52	31.0262	30.6497	30.688	30.8144	30.1665	30.5688	31.0869	30.8291	30.346	30.7446	31.0341	31.0725	0.158355	0.379934	0.760517	-0.0417473	0.815179	0.98734	0.0985893	0.582214	0.897612	6	54.7	54.7	54.7	16.439	0	35.232	33888000000	94
TRINITY_DN40029_c0_g6_i2_p1	AMP binding	PRKAG1	NA	26.1482	NA	25.661	25.831	25.9585	NA	NA	26.1751	25.907	NA	NA	25.6789	NA	26.0778	25.7908	26.006	25.7942	25.9656	NA	0.0385925	0.73212	0.923131	-0.126992	0.399094	0.970945	-0.10345	0.364383	0.83713	4	19.4	16.4	16.4	37.497	0	9.0141	954540000	23
TRINITY_DN42269_c5_g6_i1_p1	AMPA glutamate receptor activity	GRIA1	30.9682	31.0061	31.037	31.0657	30.8809	30.8015	31.18	31.0568	30.9303	31.3224	30.9634	30.9386	30.5908	31.1604	30.9802	31.2475	31.3446	31.2239	31.0802	31.1822	0.0665974	0.504433	0.834552	-0.0649143	0.515139	0.980288	0.224098	0.0337723	0.573291	21	37.1	37.1	29.2	89.145	0	196.47	39468000000	335
TRINITY_DN42053_c8_g1_i2_p1	AMPA glutamate receptor activity	GRIA2	28.5446	28.4269	28.5183	28.416	28.6066	28.3345	28.5555	28.6109	28.3326	28.3814	28.7557	28.2882	28.3936	28.333	28.6471	28.3677	28.7364	28.6302	28.1675	28.4476	-0.00578804	0.945944	0.986419	0.0422852	0.62151	0.980288	0.0734623	0.394165	0.846656	4	49.7	31.4	31.4	19.051	0	105.68	6077400000	63
TRINITY_DN41552_c1_g5_i2_p1	AMP-binding enzyme	DIP2B	29.7996	29.5403	29.8088	29.5401	29.7849	29.7806	29.7077	29.6989	29.7221	29.6224	29.7281	29.5827	29.8692	29.6915	29.8174	29.7431	29.7076	29.6407	29.8139	29.7236	0.0115887	0.864639	0.965893	0.0430515	0.528611	0.980288	0.0310398	0.648754	0.922337	31	28.6	28.6	27.4	170.89	0	237.03	14921000000	358
TRINITY_DN39403_c6_g2_i1_p1	AMP-binding enzyme C-terminal domain	ACSF3	25.6245	26.276	NA	26.1051	25.9906	NA	26.4122	25.9632	NA	26.2591	25.6916	NA	26.0431	26.433	25.9101	26.1169	25.9703	25.8708	25.8499	26.1805	0.186296	0.245109	0.665099	-0.125521	0.428958	0.973664	-0.0684391	0.664391	0.923733	9	19.9	19.9	19.9	64.545	0	42.221	968600000	65
TRINITY_DN42167_c0_g1_i4_p1	Amphiphysin	AMPH	32.3433	32.0503	32.2258	32.1083	32.2281	32.1227	32.0455	32.061	32.1103	32.0306	32.1904	31.9769	32.1535	32.0284	32.0571	32.0894	32.1031	32.1652	32.121	32.1317	0.0407234	0.592025	0.872576	-0.191395	0.019168	0.850068	0.0822403	0.284793	0.8096	10	35	35	35	48.218	0	323.31	88554000000	220
TRINITY_DN42167_c0_g1_i4_p2	Amphiphysin	AMPH	32.3357	32.0541	32.1265	32.2549	32.1084	32.1084	32.2833	32.1124	32.3788	32.2004	32.0115	31.7807	32.109	31.9968	32.0249	32.3369	32.326	32.1321	32.1601	32.3358	0.0407234	0.592025	0.872576	-0.191395	0.019168	0.850068	0.0822403	0.284793	0.8096	10	45.4	41.7	41.7	27.708	0	323.31	83309000000	263
TRINITY_DN41946_c3_g2_i4_p1	AMSH-like protease	STAMBPL1	NA	NA	NA	NA	NA	NA	NA	NA	NA	NA	NA	NA	NA	NA	23.3798	NA	NA	NA	NA	NA	NA	NA	NA	NA	NA	NA	NA	NA	NA	2	5.5	5.5	5.5	49.739	0	4.0346	49637000	2
TRINITY_DN41510_c0_g1_i14_p1	Amyloid beta (A4) precursor protein-binding, family B, member 1	APBB1	NA	NA	NA	NA	NA	NA	NA	24.6275	NA	NA	NA	NA	NA	NA	NA	NA	NA	NA	NA	NA	NA	NA	NA	NA	NA	NA	NA	NA	NA	1	5.2	5.2	5.2	49.255	0	4.7795	62378000	3
TRINITY_DN41510_c0_g1_i14_p2	Amyloid beta (A4) precursor protein-binding, family B, member 1	APBB1	NA	NA	NA	24.5367	NA	NA	NA	NA	NA	NA	NA	24.7647	NA	NA	NA	NA	NA	NA	NA	NA	NA	NA	NA	NA	NA	NA	NA	NA	NA	4	20.2	20.2	20.2	36.537	0	40.267	423370000	14
TRINITY_DN39590_c1_g1_i3_p1	Amyloid beta A4 precursor protein-binding family A member	APBA1	28.7561	28.7259	28.6326	28.4161	28.6921	28.5754	28.501	28.4309	28.6693	28.5321	28.7938	28.6342	28.6199	28.6101	28.5455	28.4633	28.6581	28.5535	28.4356	28.482	-0.10282	0.153051	0.582803	-0.00385399	0.956076	0.999901	-0.126041	0.0838801	0.660333	12	25.3	25.3	24.1	92.296	0	107.5	6390800000	148
TRINITY_DN42185_c0_g1_i4_p1	amyloid-beta binding	APBA2	26.84	26.3822	26.5734	NA	26.4787	NA	26.5253	NA	26.4482	NA	NA	NA	NA	26.3784	26.5019	26.5009	NA	NA	26.8059	NA	-0.0921577	0.488281	0.828038	-0.138731	0.30433	0.969253	0.0744482	0.573883	0.896233	4	10	8.6	8.6	80.383	0	15.256	1311600000	34
TRINITY_DN39761_c6_g4_i2_p1;TRINITY_DN39761_c6_g7_i1_p1	Amyloid-like protein 1	APLP1	27.8802	27.8365	27.8187	27.7887	28.0136	27.3455	27.6632	27.5446	26.995	27.4622	27.9132	27.8397	27.8083	27.6088	27.5679	27.7574	27.6828	27.7846	27.4039	27.7513	-0.465438	0.000344041	0.167695	-0.119944	0.275115	0.969253	-0.191517	0.0887801	0.671211	9	17.4	17.4	17.4	72.427	0	26.724	3898100000	67
TRINITY_DN40168_c4_g6_i4_p1	Amyloid-like protein 2 isoform	APLP2	NA	NA	NA	NA	25.0165	NA	NA	NA	NA	NA	NA	25.0053	NA	NA	NA	NA	NA	NA	NA	NA	0.0419422	0.653916	0.900101	0.014217	0.878921	0.992661	0.0461067	0.622321	0.916446	3	8	8	8	43.202	0	18.209	389250000	24
TRINITY_DN40168_c4_g6_i4_p2	Amyloid-like protein 2 isoform	APLP2	27.1521	26.868	27.1824	27.1221	27.2637	27.2408	27.063	27.2066	27.0587	27.2289	27.226	26.8333	27.244	27.04	27.3161	27.2951	27.1301	27.0995	27.2999	26.9943	0.0419422	0.653916	0.900101	0.014217	0.878921	0.992661	0.0461067	0.622321	0.916446	8	31.3	31.3	31.3	41.411	0	24.811	2485200000	64
TRINITY_DN37759_c0_g1_i3_p1	anaerobic respiration	SDHA	32.4016	32.4254	32.3716	32.5429	32.5778	32.4582	32.4298	32.6499	32.3956	32.5877	32.2996	32.3549	32.447	32.5295	32.3218	32.4018	32.4961	32.4349	32.5835	32.7071	0.0485138	0.491183	0.829405	-0.0539848	0.444331	0.980013	-0.0062233	0.929182	0.986576	12	41.4	41.4	41.4	45.504	0	323.31	109060000000	345
TRINITY_DN37759_c0_g1_i3_p2	anaerobic respiration	SDHA	32.6834	32.4663	32.5356	32.6032	32.8055	32.5002	32.6599	32.7912	32.6898	32.6955	32.4948	32.4881	32.5435	32.6932	32.6045	32.6548	32.5676	32.4915	32.6447	32.7043	0.0485138	0.491183	0.829405	-0.0539848	0.444331	0.980013	-0.0062233	0.929182	0.986576	15	64.6	64.6	64.6	29.041	0	315.09	113540000000	470
TRINITY_DN40690_c3_g1_i3_p1	Anaphase promoting complex subunit 8 / Cdc23	CDC23	27.3947	27.6054	27.4854	27.5202	27.5454	27.4975	27.1596	27.5255	27.4475	27.6276	27.4532	27.5992	27.5487	27.4504	27.7225	27.4147	27.5742	27.5302	27.5046	27.3898	-0.0586525	0.454416	0.805438	0.0445869	0.568339	0.980288	-0.0275101	0.724116	0.945835	8	25.4	25.4	25.4	49.442	0	47.041	3477500000	109
TRINITY_DN40690_c3_g1_i3_p3	Anaphase promoting complex subunit 8 / Cdc23	CDC23	NA	26.0411	NA	26.1029	26.3869	NA	NA	NA	NA	NA	25.9224	25.6545	26.5868	NA	25.185	NA	NA	26.0053	NA	25.9221	-0.0586525	0.454416	0.805438	0.0445869	0.568339	0.980288	-0.0275101	0.724116	0.945835	3	27.7	27.7	27.7	14.674	0	27.256	686780000	19
TRINITY_DN38407_c0_g2_i1_p1	Anaphase-promoting complex subunit 4 WD40 domain	GEMIN5	NA	NA	NA	NA	NA	NA	NA	NA	NA	NA	NA	NA	NA	NA	NA	NA	NA	NA	NA	23.8479	NA	NA	NA	NA	NA	NA	NA	NA	NA	2	2.1	2.1	2.1	166.37	0.0064888	1.8149	107700000	6
TRINITY_DN40393_c6_g1_i3_p1	Anaphase-promoting complex, cyclosome, subunit 3	CDC16	NA	26.9264	26.9683	26.9266	26.9278	26.7498	27.1552	NA	26.8176	26.9349	26.9461	26.9342	26.9366	26.9729	26.9825	26.8006	26.9328	26.9278	26.8412	26.5812	-0.0762448	0.335616	0.733529	0.0116615	0.881473	0.992661	-0.12608	0.118893	0.69487	7	25.8	25.8	25.8	37.079	0	31.705	1982900000	43
TRINITY_DN40980_c0_g1_i2_p1	Anaphase-promoting complex, subunit 10 (APC10)	HECTD3	NA	NA	NA	NA	NA	25.4482	NA	NA	NA	NA	25.4258	25.4592	NA	NA	25.4577	25.4952	NA	NA	25.6184	NA	-0.0822844	0.249521	0.669292	-0.0633545	0.371822	0.969253	-0.0692771	0.3298	0.827782	7	13.2	13.2	13.2	65.817	0	5.4979	509170000	22
TRINITY_DN40491_c1_g4_i2_p1	Anaphase-promoting complex, subunit 10 (APC10)	ZZEF1	26.0989	NA	26.3669	26.4028	26.1189	25.8878	NA	24.7906	26.1168	26.6592	26.1269	26.1488	26.0962	26.0334	25.8874	26.189	25.5904	25.9589	26.1995	26.0816	-0.421	0.0727203	0.494266	-0.224122	0.324311	0.969253	-0.278781	0.223443	0.769293	16	7.4	7.4	7.4	332.41	0	46.424	1136400000	48
TRINITY_DN41030_c0_g1_i2_p1	anchor protein 12	AKAP12	27.4191	27.6104	27.2882	25.9352	27.2521	27.4595	27.3021	26.5061	27.1208	26.8796	27.05	26.8844	27.209	26.5235	26.8126	26.9079	26.9906	26.6742	27.2395	25.55	-0.0473816	0.878655	0.966034	-0.205092	0.511065	0.980288	-0.428536	0.177888	0.74259	15	16.8	16.8	16.8	183.77	0	142.35	2267200000	77
TRINITY_DN37986_c0_g1_i9_p1	anchor protein 5	AKAP5	31.3502	30.8098	30.9066	31.412	31.4581	30.9364	31.1334	31.4186	31.1465	31.1138	31.375	31.1841	31.016	31.5841	31.4971	30.6219	31.4199	31.6085	30.8695	30.9968	-0.0376148	0.83064	0.955549	0.143916	0.41708	0.973117	-0.084026	0.633649	0.916446	22	59.5	59.5	59.5	51.895	0	323.31	45643000000	403
TRINITY_DN37986_c0_g2_i4_p1	anchor protein 5	AKAP5	28.8244	27.6402	26.6865	27.9415	28.1585	28.0075	28.4233	28.6818	27.727	28.5109	27.9423	27.8023	27.4388	28.2308	27.9492	27.3881	28.188	28.5977	27.9871	27.7117	-0.0376148	0.83064	0.955549	0.143916	0.41708	0.973117	-0.084026	0.633649	0.916446	5	40.9	40.9	40.9	25.765	0	158.29	5459700000	107
TRINITY_DN38751_c1_g1_i3_p1	anchor protein 9	AKAP9	NA	NA	NA	NA	NA	NA	NA	NA	NA	NA	NA	24.3412	NA	NA	NA	NA	NA	NA	NA	NA	NA	NA	NA	NA	NA	NA	NA	NA	NA	4	1.3	1.3	1.3	357.77	0	4.8262	6145500000	4
TRINITY_DN39449_c9_g1_i2_p1	androsterone dehydrogenase activity	AKR1C4	NA	24.9991	NA	24.9058	24.9036	25.2406	25.6399	24.7168	25.6617	NA	NA	NA	25.0646	25.3342	NA	24.9344	NA	25.1645	25.1999	NA	0.265518	0.109619	0.539351	0.25706	0.232788	0.969253	0.168847	0.297146	0.81813	7	41	41	35.4	36.894	0	11.945	501910000	35
TRINITY_DN38269_c8_g2_i1_p1	Angel homolog 2	ANGEL2	NA	NA	NA	NA	23.6717	NA	NA	NA	NA	NA	NA	NA	NA	NA	NA	NA	NA	NA	NA	NA	NA	NA	NA	NA	NA	NA	NA	NA	NA	2	4.8	4.8	4.8	62.066	0	4.0226	37095000	1
TRINITY_DN39622_c2_g1_i12_p1	Angiomotin C terminal	AMOT	NA	NA	NA	NA	NA	NA	NA	NA	NA	NA	NA	NA	NA	NA	NA	NA	NA	NA	NA	21.8098	NA	NA	NA	NA	NA	NA	NA	NA	NA	1	1.9	1.9	1.9	119.16	0.0018822	2.3725	3153000	1
TRINITY_DN39259_c2_g3_i2_p1;TRINITY_DN40007_c0_g1_i1_p1	angiotensin-activated signaling pathway involved in heart process	MET;SRC	NA	26.8459	27.1582	26.709	26.8952	NA	NA	27.4378	NA	NA	27.6012	NA	NA	27.5443	NA	NA	NA	NA	NA	27.3509	-0.00552826	0.923715	0.976528	-0.00587311	0.918974	0.99945	-0.0642738	0.273391	0.799269	3	36.9	18.3	18.3	29.042	0	12.42	1436600000	20
TRINITY_DN41290_c5_g1_i5_p1	angiotensin-activated signaling pathway involved in heart process	SRC	29.1667	29.1983	29.3043	29.2512	29.3667	29.1977	29.3333	29.1725	29.251	29.305	29.3323	29.1014	29.2491	29.2812	29.2937	29.2699	29.122	29.2188	29.103	29.2521	-0.00552826	0.923715	0.976528	-0.00587311	0.918974	0.99945	-0.0642738	0.273391	0.799269	12	52.6	50.2	50.2	31.675	0	93.878	10506000000	191
TRINITY_DN49827_c0_g1_i1_p1	Animal haem peroxidase	MPO	NA	NA	NA	NA	NA	NA	NA	NA	NA	NA	NA	NA	NA	NA	NA	24.4189	NA	NA	NA	NA	NA	NA	NA	NA	NA	NA	NA	NA	NA	2	3.4	3.4	3.4	73.853	0.00020194	3.7224	20435000	1
TRINITY_DN41161_c6_g1_i4_p1	Anion exchange protein	SLC4A3	25.9792	24.1934	NA	26.3348	26.5664	26.3377	26.1694	26.4079	25.8675	26.4883	25.2973	NA	26.0635	26.6364	26.7941	26.1267	26.6561	25.2677	NA	NA	0.706388	0.0986144	0.536943	0.503697	0.230542	0.969253	0.34078	0.412359	0.854527	8	12.6	12.6	12.6	83.896	0	14.951	1223400000	43
TRINITY_DN41161_c6_g1_i4_p2	Anion exchange protein	SLC4A3	NA	NA	NA	NA	NA	NA	NA	NA	NA	NA	NA	NA	NA	NA	NA	NA	NA	25.3995	NA	NA	0.706388	0.0986144	0.536943	0.503697	0.230542	0.969253	0.34078	0.412359	0.854527	3	11.1	11.1	11.1	43.213	0	9.338	251120000	18
TRINITY_DN42632_c1_g1_i1_p1	ankyrin binding	FLNC	NA	NA	NA	NA	NA	NA	NA	NA	NA	24.819	NA	NA	NA	NA	NA	NA	NA	NA	NA	NA	NA	NA	NA	NA	NA	NA	NA	NA	NA	1	6.2	2.2	2.2	68.285	0	3.8459	258450000	8
TRINITY_DN39892_c1_g1_i7_p1	Ankyrin repeat	ANKRD28	26.9696	26.4751	26.7946	27.2896	26.8602	26.6353	26.9811	27.2293	27.0796	26.6887	27.2304	26.9012	27.0412	26.8016	26.7762	26.6031	27.0673	26.8874	26.6749	26.6442	0.0449726	0.756178	0.929282	0.0722736	0.618507	0.980288	-0.102446	0.481756	0.867556	6	8.6	8.6	8.6	116.22	0	43.364	2060900000	43
TRINITY_DN40155_c3_g2_i2_p1	Ankyrin repeat	ANKRD40	NA	NA	NA	NA	NA	NA	NA	NA	23.433	NA	NA	NA	NA	NA	NA	NA	NA	NA	NA	NA	NA	NA	NA	NA	NA	NA	NA	NA	NA	2	4.9	4.9	4.9	47.24	0.00076879	2.7278	117000000	2
TRINITY_DN40679_c1_g7_i2_p1	Ankyrin repeat	Ankrd63	28.0566	26.7469	26.6721	27.7831	28.2043	26.992	26.6381	28.0071	27.2148	27.4901	27.8274	27.5204	26.7468	28.2111	27.912	NA	27.3223	28.1462	27.1236	27.2373	-0.224165	0.508534	0.837255	0.150926	0.655187	0.980288	-0.0722666	0.830333	0.969672	9	33.1	33.1	33.1	40.97	0	61.357	3400800000	71
TRINITY_DN39361_c2_g1_i4_p2	Ankyrin repeat domain-containing protein 13B	ANKRD13B	26.9066	NA	NA	NA	NA	NA	NA	NA	NA	NA	NA	NA	NA	NA	NA	NA	NA	NA	NA	NA	NA	NA	NA	NA	NA	NA	NA	NA	NA	2	7	7	7	37.33	0.0096763	1.5238	160700000	8
TRINITY_DN36616_c0_g1_i2_p1	Ankyrin repeat domain-containing protein 34A	ANKRD34A	26.5232	26.711	26.4746	26.3314	26.5664	26.2633	26.3392	26.2957	26.3626	26.0297	26.554	26.5756	26.5677	26.2543	26.5799	26.1004	26.3546	26.6047	25.4611	26.4557	-0.263192	0.10044	0.539351	-0.0149948	0.922627	0.99945	-0.326009	0.0456949	0.62002	10	31.3	31.3	31.3	52.504	0	39.58	1387800000	54
TRINITY_DN38944_c5_g2_i2_p1	Ankyrin repeat domain-containing protein 34B	ANKRD34B	NA	NA	NA	NA	NA	NA	NA	NA	NA	NA	NA	NA	NA	23.4709	NA	NA	NA	NA	NA	NA	NA	NA	NA	NA	NA	NA	NA	NA	NA	1	4.5	4.5	4.5	55.597	0.0098418	1.51	8939400	1
TRINITY_DN41366_c9_g1_i5_p1	Ankyrin repeats (many copies)	ANKRD29	25.9534	25.8898	25.924	25.6595	25.9892	26.2291	26.224	25.6865	26.2064	26.0329	25.8853	NA	26.1506	25.2121	25.9441	26.3707	NA	25.8082	26.1992	26.2303	0.192587	0.2129	0.641019	-0.119008	0.435517	0.974123	0.297322	0.0612748	0.642112	7	32	32	32	32.824	0	17.114	1022700000	39
TRINITY_DN40129_c0_g1_i3_p1	Ankyrin-1	ANK1	28.6637	28.7814	28.8697	28.4773	28.5215	28.7469	28.8613	28.3771	28.8379	28.6783	28.7079	28.5882	28.7627	28.6034	28.3212	28.8706	28.7592	28.5842	28.5367	28.864	0.0375706	0.727374	0.923131	-0.0660553	0.541311	0.980288	0.0601833	0.57752	0.89699	32	25.1	23.3	23.3	209.03	0	134.69	7728700000	207
TRINITY_DN42580_c3_g1_i38_p1	Ankyrin-2	ANK2	34.5635	34.4835	34.3987	34.2565	34.3907	34.3072	34.2831	34.3021	34.2495	34.1173	34.468	34.3956	34.438	34.2697	34.3947	34.3603	34.3984	34.3923	34.2882	34.2478	-0.166753	0.0124095	0.389126	-0.0253746	0.678663	0.980288	-0.0811966	0.194147	0.75536	152	55.1	55.1	52.7	441.58	0	323.31	400450000000	3123
TRINITY_DN42414_c0_g3_i16_p1	Ankyrin-3	ANK3	31.7281	31.4574	31.6742	31.6654	31.6059	31.7071	31.7692	31.5975	31.8156	31.6391	31.7006	31.2774	31.7646	31.6438	31.5147	31.6543	31.7676	31.5782	31.8235	31.9162	0.079496	0.368121	0.753467	-0.0460037	0.599828	0.980288	0.121745	0.174221	0.741615	76	26.6	24.4	24.4	470.77	0	323.31	59998000000	844
TRINITY_DN41555_c1_g4_i3_p1	Annexin A11	ANXA11	30.5931	30.2451	30.3126	30.497	30.3857	30.3101	30.6181	30.3672	30.4444	30.4279	30.521	30.1721	30.3944	30.3431	30.3041	30.6035	30.668	30.4038	30.6329	30.5128	0.0268639	0.738619	0.923517	-0.0597366	0.46074	0.980158	0.157486	0.0619097	0.642112	18	37.9	37.9	37.9	54.169	0	197	24912000000	307
TRINITY_DN42397_c1_g1_i15_p2	Annexin A5	ANXA5	32.0358	32.4137	32.4819	32.3425	32.2077	32.6777	32.7958	32.3341	32.8114	32.3693	32.0425	32.2413	32.3719	32.2557	32.4232	32.5533	32.3933	32.2239	32.6546	32.4012	0.301346	0.0145099	0.390193	-0.0293907	0.795682	0.98608	0.148919	0.199195	0.761129	21	71.3	71.3	71.3	36.064	0	315.1	102510000000	488
TRINITY_DN41176_c7_g2_i4_p1	Annexin A6	ANXA6	30.5116	30.6158	30.7601	30.6168	30.9151	30.9262	30.6708	30.812	31.2249	30.9421	30.6321	30.3729	30.7336	30.6156	30.9218	30.643	30.5499	30.4046	31.0044	31.1685	0.231295	0.109214	0.539351	-0.0287056	0.836931	0.988822	0.0701496	0.615989	0.91316	16	50	50	50	41.139	0	120.14	31582000000	248
TRINITY_DN41176_c7_g2_i4_p2	Annexin A6	ANXA6	30.18	30.3669	30.3488	30.3517	30.691	30.6299	30.4287	30.4762	30.9278	30.6497	30.298	30.182	30.3298	30.4087	30.5941	30.4398	30.3414	30.3438	30.7381	30.981	0.231295	0.109214	0.539351	-0.0287056	0.836931	0.988822	0.0701496	0.615989	0.91316	18	62.3	62.3	62.3	37.156	0	147.15	26194000000	251
TRINITY_DN38822_c5_g4_i1_p1	Annexin repeats	ANXA7	27.9291	28.0929	28.1009	27.5561	27.7836	27.9831	27.8845	27.8103	27.8402	27.8043	27.9241	27.9344	27.8232	27.6903	27.8479	28.1428	27.9937	28.0221	27.8626	27.9382	-0.0280159	0.754658	0.929282	-0.0485287	0.589276	0.980288	0.0993595	0.274913	0.799269	11	20.4	20.4	20.4	60.34	0	75.189	4100500000	107
TRINITY_DN35807_c0_g1_i1_p1	Anoctamin-10	ANO10	NA	26.9408	26.8679	26.7899	26.953	26.8977	26.274	26.7283	26.9136	26.9596	26.7661	26.818	26.8198	26.7223	26.7475	26.8799	26.7492	26.9918	26.6103	NA	-0.137268	0.19104	0.62079	-0.117168	0.261449	0.969253	-0.0741151	0.472969	0.866885	7	11.6	11.6	11.6	79.448	0	11.382	1943400000	48
TRINITY_DN39541_c3_g3_i4_p1	Antibiotic biosynthesis monooxygenase	NECAB3	NA	NA	NA	NA	23.769	NA	NA	NA	NA	NA	NA	NA	NA	NA	NA	NA	NA	NA	NA	NA	NA	NA	NA	NA	NA	NA	NA	NA	NA	2	13.5	13.5	13.5	23.074	0	4.8071	85533000	2
TRINITY_DN39671_c4_g1_i1_p1	Anticodon-binding domain	LSM12	27.0154	27.4125	26.9849	27.3253	NA	27.173	26.9827	27.1842	NA	NA	NA	27.41	27.4065	NA	25.8594	26.9276	27.1457	NA	NA	27.498	-0.15116	0.496153	0.831664	-0.268287	0.233223	0.969253	0.00755299	0.972702	0.995888	3	22.6	22.6	22.6	21.701	0	21.283	1946900000	31
TRINITY_DN35394_c0_g1_i1_p1;TRINITY_DN40901_c2_g1_i1_p1	AP-1 complex subunit mu-1	AP1M1;AP1M2	30.3547	30.2758	30.3213	30.3276	30.2708	30.3505	30.3144	30.4316	30.2543	30.3452	30.3316	30.3066	30.2515	30.3352	30.3933	30.3564	30.2199	30.3825	30.3225	30.4412	0.0291691	0.5574	0.856164	0.0136017	0.783631	0.98608	0.0344589	0.48904	0.870326	17	51.8	51.8	51.8	48.556	0	83.61	22631000000	307
TRINITY_DN40654_c7_g1_i1_p1	AP-1 complex subunit sigma-1A	AP1S1	27.7805	27.5345	27.6788	27.6364	27.9144	27.863	27.8358	NA	27.9106	27.9037	27.718	27.7056	27.9151	27.8774	27.9996	27.8225	27.7057	27.7445	27.7624	27.7358	0.152723	0.0376535	0.431672	0.134214	0.0643189	0.958528	0.0452454	0.515624	0.879956	5	37.3	37.3	27.8	18.733	0	55.455	4389200000	68
TRINITY_DN39748_c3_g1_i6_p1;TRINITY_DN42512_c2_g2_i3_p1	AP-2 adaptor complex binding	AAK1;BMP2K	32.2722	31.8716	32.0807	31.9416	32.1349	32.1182	32.1282	32.1128	32.1472	32.1117	32.1435	31.8989	32.235	32.1604	32.1588	32.1893	32.2264	32.1309	31.9805	32.0734	0.0634369	0.402909	0.778882	0.0591171	0.435128	0.974123	0.0599125	0.429078	0.861015	20	50.2	50.2	50.2	62.559	0	323.31	75880000000	532
TRINITY_DN42058_c2_g1_i2_p1	AP-3 complex subunit	AP3B1	NA	24.9869	NA	24.7913	24.8643	25.2134	NA	NA	24.7077	25.0021	NA	24.9095	24.8215	24.9657	25.2519	25.056	NA	NA	24.8591	25.2283	0.078123	0.458733	0.807219	0.186071	0.0876584	0.969253	0.26908	0.0174878	0.447447	4	11.9	3.6	3.6	121.28	0	7.2282	436320000	29
TRINITY_DN38684_c0_g1_i2_p1	AP-3 complex subunit	AP3B2	31.6748	31.5781	31.5408	31.7865	31.7165	31.6343	31.5277	31.7085	31.6535	31.6721	31.7165	31.7076	31.6582	31.7264	31.7561	31.6037	31.6895	31.6712	31.6441	31.6611	-0.0200768	0.696911	0.915429	0.0536171	0.304236	0.969253	-0.00539055	0.916551	0.982201	29	62.2	62.2	49.2	72.067	0	323.31	60980000000	604
TRINITY_DN38684_c0_g1_i2_p2	AP-3 complex subunit	AP3B2	30.3324	30.1074	30.148	30.2366	30.1305	30.0335	29.9296	30.3149	29.9805	30.0314	30.2508	30.1743	30.0879	30.218	30.203	29.9134	30.0221	30.2083	30.132	30.222	-0.0200768	0.696911	0.915429	0.0536171	0.304236	0.969253	-0.00539055	0.916551	0.982201	10	37.7	37.7	37.7	27.577	0	77.879	19214000000	182
TRINITY_DN42566_c5_g1_i3_p1	AP-4 complex subunit beta-1 isoform X1	AP4B1	NA	NA	NA	NA	NA	NA	NA	NA	NA	NA	NA	NA	NA	NA	NA	NA	NA	22.3004	NA	NA	NA	NA	NA	NA	NA	NA	NA	NA	NA	1	3	3	3	60.357	0.00019425	2.9571	62729000	18
TRINITY_DN40123_c8_g2_i2_p1	apical protein localization	RAB14	32.7668	32.8609	32.6818	32.8349	32.6189	32.5981	32.574	32.7139	32.6469	32.6887	32.6572	32.5909	32.7778	32.6052	32.6298	32.5422	32.603	32.7043	32.6802	32.8329	-0.108351	0.0957745	0.533769	-0.100513	0.120418	0.969253	-0.0801498	0.21023	0.769054	16	82.3	82.3	82.3	23.897	0	264.12	129580000000	457
TRINITY_DN47384_c0_g1_i1_p1	Apolipoprotein O	APOOL	26.6707	26.1148	26.5989	26.6353	25.5067	26.5522	26.9579	26.8519	NA	26.9044	25.6246	26.465	25.5151	26.7017	26.4224	26.6077	26.75	26.7338	26.5162	NA	0.591672	0.0186726	0.41448	-0.159545	0.496	0.980288	0.343089	0.152049	0.718543	6	36.5	36.5	36.5	29.355	0	46.17	1601800000	53
TRINITY_DN37401_c0_g2_i2_p1	Apoptosis inhibitor 5	API5	27.8473	27.6403	28.1608	27.6591	27.6172	27.9145	27.2064	28.0428	28.0182	28.3396	27.9586	28.1278	27.894	28.0226	27.7677	28.0045	28.1528	27.9696	28.2319	27.3556	0.119362	0.515547	0.841593	0.169209	0.359397	0.969253	0.157932	0.391624	0.846656	10	20.6	20.6	20.6	58.989	0	18.22	4209700000	53
TRINITY_DN41177_c4_g4_i2_p5	Apoptosis regulator BAX	BAX	NA	NA	NA	NA	24.2528	NA	NA	NA	NA	NA	NA	NA	NA	NA	NA	NA	NA	NA	NA	NA	NA	NA	NA	NA	NA	NA	NA	NA	NA	2	18.4	18.4	18.4	12.957	0.0088464	1.583	165590000	4
TRINITY_DN35498_c0_g1_i1_p2	Apoptosis-associated speck-like protein containing a CARD	PYCARD	NA	NA	NA	NA	NA	NA	NA	NA	NA	NA	NA	NA	NA	NA	22.2096	NA	NA	NA	NA	NA	NA	NA	NA	NA	NA	NA	NA	NA	NA	1	7.2	7.2	7.2	21.621	0.00038737	2.891	62684000	9
TRINITY_DN40922_c0_g1_i9_p1	Apoptosis-inducing factor	AIFM3	26.5973	26.6604	26.8289	26.8548	26.7703	26.8334	26.9665	26.6324	27.1559	26.6255	27.0697	26.9495	27.1847	26.9058	27.156	26.9319	27.1945	26.7329	26.968	26.8654	0.100377	0.334111	0.733382	0.310757	0.0063789	0.637051	0.196161	0.0678944	0.642112	10	26	26	26	55.026	0	35.769	2196500000	71
TRINITY_DN32226_c0_g1_i1_p1	arachidonate 5-lipoxygenase activity	ALOX5	NA	NA	NA	NA	NA	NA	NA	NA	NA	21.3003	NA	NA	NA	NA	NA	NA	NA	NA	NA	NA	NA	NA	NA	NA	NA	NA	NA	NA	NA	1	2.2	2.2	2.2	78.049	0.0061494	1.845	4392400	2
TRINITY_DN39271_c7_g1_i3_p1	ARF GTPase-activating protein GIT1	GIT1	29.9751	29.8745	29.7221	29.798	29.9078	29.9025	29.7914	29.9028	29.8598	29.9499	29.91	29.8026	29.8417	29.8009	29.9625	29.7415	29.8749	29.8897	29.9471	29.9539	0.0257607	0.658837	0.901705	0.00802155	0.890387	0.993689	0.0259129	0.65696	0.922337	20	60.2	60.2	60.2	58.482	0	254.5	17472000000	289
TRINITY_DN41631_c2_g1_i4_p1	Arfaptin-1 isoform X1	ARFIP1	NA	26.0545	NA	25.7358	25.7952	26.0289	25.853	25.8706	26.0544	25.644	26.0141	25.8026	25.7524	26.2568	25.7991	NA	NA	25.9983	26.1027	25.8433	0.0707984	0.519716	0.843112	0.105594	0.340239	0.969253	0.149019	0.183502	0.743527	4	10.7	10.7	10.7	41.401	0	12.428	1060300000	33
TRINITY_DN41290_c6_g1_i5_p1	arf-GAP domain and FG repeat-containing protein 1	AGFG1	28.0645	28.0942	27.5343	27.5826	27.6619	27.6965	27.9054	27.7116	27.635	27.4658	27.5647	27.3825	27.9289	27.8744	27.8466	27.8932	28.0878	27.9171	27.7615	27.6712	-0.104641	0.423749	0.788349	-0.0680664	0.601007	0.980288	0.0786568	0.54613	0.889432	7	26.4	26.4	26.4	46.453	0	53.219	3653400000	72
TRINITY_DN41643_c0_g1_i4_p1	Arf-GAP with GTPase, ANK repeat and PH domain-containing protein	AGAP2	30.2681	30.1734	30.0116	30.2899	30.3508	29.9813	29.9549	30.3049	29.9683	30.1017	30.2844	30.1347	30.0966	30.251	30.0903	30.1084	30.1989	30.3581	29.9556	30.3292	-0.156537	0.0867425	0.52225	-0.0473602	0.590921	0.980288	-0.0286961	0.744054	0.949419	21	29	29	28	91.56	0	200.59	21153000000	290
TRINITY_DN41643_c0_g3_i9_p1	Arf-GAP with GTPase, ANK repeat and PH domain-containing protein	AGAP3	27.2859	27.4868	27.2665	27.4759	27.1216	27.1566	27.3588	27.3794	26.6779	27.0155	27.4684	27.5243	26.9558	27.4243	27.6949	27.0187	27.3306	27.6583	27.0319	27.3117	-0.209691	0.179303	0.606927	0.0861919	0.573174	0.980288	-0.0571083	0.708266	0.937426	3	9.6	9.6	9.6	50.249	0	57.806	2948300000	67
TRINITY_DN38313_c0_g1_i3_p1	Arf-GAP with Rho-GAP domain, ANK repeat and PH domain-containing protein 3	ARAP3	NA	NA	NA	NA	NA	NA	NA	NA	NA	25.3281	NA	NA	NA	NA	NA	NA	NA	NA	NA	NA	NA	NA	NA	NA	NA	NA	NA	NA	NA	1	1.6	1.6	1.6	169.59	0.0061527	1.8499	132490000	1
TRINITY_DN37933_c0_g1_i2_p1	Arf-GAP with SH3 domain, ANK repeat and PH domain-containing protein	ASAP1	30.1454	29.8649	30.1109	30.2203	30.1009	30.0454	30.2134	30.2203	30.2517	30.2128	30.2245	30.0184	30.1386	30.1933	30.3625	29.9629	30.28	30.2841	30.0987	30.1634	0.100252	0.214772	0.641019	0.098978	0.220417	0.969253	0.0693378	0.385751	0.843993	36	41	41	40	127.36	0	196.07	21401000000	487
TRINITY_DN39876_c3_g3_i5_p1	Arginine methyltransferase that can both catalyze the formation of omega-N monomethylarginine (MMA) and symmetrical dimethylarginine (sDMA)	PRMT5	28.2122	28.41	28.5745	28.4462	28.3158	28.1726	28.261	28.2176	28.1306	28.5892	28.4351	28.4907	28.2543	28.3039	28.4759	28.3274	28.4071	28.2499	28.1776	28.02	-0.117532	0.215358	0.641019	0.000222778	0.998086	0.999901	-0.155315	0.106701	0.688081	7	17.1	17.1	17.1	61.086	0	58.359	5627800000	104
TRINITY_DN41054_c9_g1_i2_p1	arginine transmembrane transport	SLC7A1	NA	NA	NA	24.8001	NA	NA	NA	NA	NA	NA	NA	NA	NA	NA	NA	NA	NA	NA	NA	NA	NA	NA	NA	NA	NA	NA	NA	NA	NA	2	3.8	3.8	3.8	67.601	0.00019739	3.2697	190650000	7
TRINITY_DN39404_c6_g2_i1_p1	Arginine-tRNA-protein transferase, N terminus	ATE1	25.9401	26.2258	NA	26.044	25.8634	26.0833	25.9128	26.1473	NA	26.4775	25.9247	25.7743	26.2552	26.1218	26.2022	NA	NA	NA	26.2629	26.2015	0.181265	0.119565	0.539351	0.0615409	0.584146	0.980288	0.238129	0.121956	0.695699	6	15.2	15.2	15.2	59.403	0	13.407	937660000	38
TRINITY_DN36894_c0_g1_i1_p1	argininosuccinate lyase activity	ASL	27.9416	28.109	27.863	27.4471	27.8525	27.873	27.7279	27.9309	27.5186	27.9987	27.8684	28.2681	27.6716	27.7395	28.0455	27.922	28.1889	27.6425	27.837	27.5426	-0.0327965	0.817863	0.953611	0.0760052	0.594704	0.980288	-0.0160168	0.910403	0.981339	12	26	26	26	61.968	0	44.978	4211000000	97
TRINITY_DN36587_c0_g1_i1_p1	argininosuccinate synthase	ASS1	28.1857	28.4157	28.2564	27.8123	27.6072	28.0229	28.184	27.4834	28.0368	28.1237	27.6731	28.5259	27.9843	27.7794	28.3579	28.1319	28.2135	28.2296	28.248	27.1916	-0.0853001	0.697035	0.915429	0.00866852	0.968376	0.999901	-0.0525326	0.810271	0.964807	11	18.9	18.9	18.9	52.237	0	20.332	5007700000	107
TRINITY_DN41609_c6_g2_i7_p1	Argonaute hook	TNRC6B	NA	NA	NA	NA	NA	NA	NA	22.1534	NA	NA	NA	NA	NA	NA	NA	NA	NA	NA	NA	NA	NA	NA	NA	NA	NA	NA	NA	NA	NA	3	2.4	2.4	2.4	197.49	0.0020638	2.3216	17068000	2
TRINITY_DN42212_c3_g1_i3_p1	armadillo repeat domain binding	STRN3	28.5874	28.9604	28.8803	28.9781	28.7076	28.5605	27.9185	28.7238	28.4865	28.7133	28.9063	28.6798	28.7189	27.9403	28.781	28.5285	28.2784	28.63	28.6439	29.0034	-0.342275	0.0673775	0.483818	-0.217485	0.232584	0.969253	-0.205943	0.257385	0.797714	10	32.8	32.8	30.7	51.74	0	65.437	7611900000	100
TRINITY_DN39660_c1_g5_i3_p1	Armadillo repeat-containing protein 1	ARMC1	28.8104	28.9176	28.8764	28.778	29.0107	28.7001	28.73	28.9035	28.7974	28.6266	28.8205	28.8052	28.844	29.0054	28.7689	28.8146	28.7974	28.9061	28.7087	28.7698	-0.127126	0.0571965	0.462388	-0.0298134	0.640138	0.980288	-0.0792896	0.221786	0.769054	10	44.5	44.5	44.5	31.051	0	105.01	8052300000	140
TRINITY_DN38837_c1_g3_i1_p1	Armadillo repeat-containing protein 10	ARMC10	29.4886	29.6051	29.6038	29.8702	29.6978	29.4037	29.3978	29.8283	29.4652	29.7502	29.6426	30.1092	29.6126	29.5619	29.7393	29.2837	29.6743	29.706	29.6643	29.6735	-0.0840298	0.474179	0.819544	0.0800625	0.495023	0.980288	-0.0527153	0.652073	0.922337	12	61.8	61.8	61.8	33.57	0	220.59	13619000000	175
TRINITY_DN41850_c3_g1_i20_p2	Armadillo repeat-containing protein 6	ARMC6	NA	26.2154	25.9934	26.2448	26.0623	26.1718	26.3214	25.6136	25.9293	26.0839	25.7174	26.3207	26.088	25.9363	26.3995	26.1602	25.9804	26.0246	26.1657	26.1546	-0.110081	0.388831	0.766299	-0.0417434	0.741686	0.98608	-0.0369861	0.770173	0.951428	5	17.2	17.2	17.2	43.299	0	102.88	1176100000	58
TRINITY_DN41611_c5_g2_i1_p1	Armadillo repeat-containing protein 8	ARMC8	27.0655	27.2744	27.2823	27.3277	27.4178	27.5722	27.285	27.3885	27.6095	27.5073	27.4807	27.4173	27.432	27.5438	27.4899	27.3411	27.2757	27.3465	27.2927	26.9136	0.19898	0.0293735	0.420971	0.19921	0.0292092	0.858057	-0.0395782	0.644424	0.922337	11	35.8	35.8	35.8	44.46	0	65.268	3007700000	82
TRINITY_DN42193_c1_g1_i7_p1	Armadillo/beta-catenin-like repeat	ARVCF	26.5478	26.6532	26.6009	26.4856	26.5712	26.6751	26.549	26.4751	26.459	26.5501	26.508	26.6732	26.6088	26.8633	26.6186	26.6663	26.6584	26.6014	26.6887	26.4065	-0.030069	0.664984	0.904315	0.0826378	0.241616	0.969253	0.0325432	0.639448	0.920385	14	21.7	21.7	21.7	104.77	0	90.412	1749800000	94
TRINITY_DN40669_c4_g3_i3_p1	Armadillo/beta-catenin-like repeat	PKP2	NA	NA	24.9571	24.5379	NA	NA	NA	NA	NA	NA	NA	24.4392	NA	NA	NA	NA	NA	NA	NA	NA	NA	NA	NA	NA	NA	NA	NA	NA	NA	4	10.2	10.2	10.2	46.76	0	9.9025	162770000	9
TRINITY_DN40669_c4_g3_i3_p2	Armadillo/beta-catenin-like repeat	PKP2	24.9692	NA	25.2759	NA	NA	NA	NA	NA	NA	24.8454	NA	NA	NA	NA	NA	25.7485	NA	NA	NA	NA	NA	NA	NA	NA	NA	NA	NA	NA	NA	4	10	10	10	42.364	0	8.7349	169360000	12
TRINITY_DN42026_c7_g2_i2_p1	Armadillo/beta-catenin-like repeat	PKP4	29.031	28.9494	28.8658	28.7393	28.7591	29.0206	28.9176	28.8565	28.7823	28.8425	29.0219	28.7881	28.9082	28.828	29.0231	29.0109	28.9258	28.6738	28.795	28.8453	0.0149979	0.842355	0.9606	0.0449329	0.552975	0.980288	-0.018745	0.80375	0.96264	31	39.5	37.8	37.8	114.42	0	168.49	8526400000	265
TRINITY_DN38176_c8_g1_i5_p1	Armadillo-like	ARMCX3	25.906	25.5671	NA	26.0927	25.7888	NA	26.1185	25.467	25.9629	25.7124	25.9109	25.5516	NA	25.5204	25.7573	25.2445	NA	25.5241	25.7811	NA	-0.0153998	0.902545	0.972147	-0.144692	0.258168	0.969253	-0.380777	0.00638448	0.316919	5	15	15	15	42.483	0	14.424	813330000	38
TRINITY_DN38317_c2_g4_i3_p1	ARP1 actin-related protein 1 homolog B, centractin beta	ACTR1B	31.4434	31.2832	31.2395	31.4179	31.3601	31.4091	31.4171	31.395	31.5604	31.3703	31.1949	31.2183	31.062	31.2573	31.3748	31.314	31.3336	31.4045	31.3781	31.4523	0.0815804	0.189398	0.62029	-0.127358	0.0470136	0.923686	0.0276981	0.649149	0.922337	10	58.6	58.6	44.2	35.696	0	323.31	49042000000	328
TRINITY_DN41569_c5_g6_i1_p2	ARP2/3 complex 20 kDa subunit (ARPC4)	ARPC4	32.0168	31.8574	32.0874	32.0968	32.0245	31.9057	31.9698	32.1459	31.8815	32.2462	32.1506	32.0244	32.0402	32.1137	32.0576	32.0567	32.149	32.0995	31.9249	31.9813	0.013224	0.853631	0.96254	0.0606876	0.401505	0.970945	0.0257114	0.720165	0.944665	8	46.4	46.4	46.4	19.667	0	88.534	82545000000	185
TRINITY_DN40543_c3_g1_i4_p1	Arp2/3 complex, 34 kD subunit p34-Arc	ARPC2	32.6542	32.641	32.6003	32.5537	32.593	32.3598	32.5058	32.717	32.4808	32.7456	32.7182	32.6152	32.6711	32.5412	32.639	32.4814	32.6906	32.6762	32.545	32.6582	-0.0466255	0.503208	0.834552	0.0284958	0.681287	0.980288	0.00182266	0.978994	0.997256	15	55.7	55.7	55.7	34.317	0	129.7	116250000000	390
TRINITY_DN38334_c7_g1_i1_p1	Arp2/3 complex-mediated actin nucleation	ARPC1A	32.5724	32.6068	32.5105	32.6762	32.4793	32.4199	32.4476	32.4747	32.4509	32.6001	32.499	32.4671	32.3188	32.4268	32.5709	32.4624	32.6162	32.5837	32.5799	32.7314	-0.0904007	0.148526	0.576103	-0.112511	0.0764055	0.969253	0.025692	0.673367	0.924412	19	60	60	53.8	41.571	0	323.31	106320000000	452
TRINITY_DN37729_c0_g1_i4_p1	Arp2/3 complex-mediated actin nucleation	ARPC1B	NA	25.2174	NA	NA	24.6552	NA	NA	NA	NA	NA	NA	NA	NA	NA	NA	NA	NA	NA	NA	NA	NA	NA	NA	NA	NA	NA	NA	NA	NA	5	22.7	17.1	17.1	45.527	0	8.7793	368320000	12
TRINITY_DN41861_c7_g1_i15_p1	Aryl hydrocarbon receptor nuclear translocator 2	ARNT2	NA	24.7311	NA	24.8306	24.8049	NA	24.1912	24.6796	NA	NA	NA	NA	24.6358	NA	NA	NA	NA	24.7823	NA	NA	NA	NA	NA	NA	NA	NA	NA	NA	NA	3	5.5	5.5	5.5	77.887	0	5.3444	256120000	9
TRINITY_DN38570_c0_g1_i4_p1	arylamine N-acetyltransferase activity	Nat1	NA	NA	NA	23.4149	NA	NA	NA	NA	NA	NA	NA	NA	NA	NA	NA	NA	NA	NA	NA	NA	NA	NA	NA	NA	NA	NA	NA	NA	NA	2	8.3	8.3	8.3	33.502	0	7.4476	29790000	7
TRINITY_DN18142_c0_g1_i1_p1	As part of the heterotrimeric replication protein A complex (RPA RP-A), binds and stabilizes single-stranded DNA intermediates, that form during DNA replication or upon DNA stress. It prevents their reannealing and in parallel, recruits and activates different proteins and complexes involved in DNA metabolism. Thereby, it plays an essential role both in DNA replication and the cellular response t…	RPA1	26.9774	NA	NA	NA	NA	NA	26.8946	NA	NA	25.688	27.174	NA	NA	NA	NA	NA	26.8609	NA	27.4832	NA	NA	NA	NA	NA	NA	NA	NA	NA	NA	8	15.5	15.5	15.5	68.056	0	19.617	877860000	19
TRINITY_DN34659_c0_g1_i3_p1	ASCH	CXHXorf40A	NA	NA	NA	NA	25.2501	NA	NA	NA	25.3903	NA	NA	NA	NA	25.3173	NA	NA	NA	NA	NA	NA	NA	NA	NA	NA	NA	NA	NA	NA	NA	4	42.4	42.4	42.4	19.268	0	42.444	302680000	14
TRINITY_DN41745_c2_g2_i2_p1	Asparagine synthetase (Glutamine-hydrolyzing)	ASNS	28.021	28.1437	28.2203	28.1191	28.169	28.3113	27.9531	27.9826	28.227	28.2121	27.9532	28.1896	28.257	28.093	28.0473	28.218	28.1352	28.1635	28.1803	28.1319	0.00258293	0.971451	0.993452	-0.0266171	0.712783	0.983832	0.031152	0.666798	0.923733	13	27.9	27.9	27.9	67.781	0	34.889	5285800000	135
TRINITY_DN40005_c5_g3_i1_p1	aspartate aminotransferase	GOT1	33.9665	33.9918	33.9812	33.7689	33.9977	34.0376	34.0537	33.7614	33.8219	33.9082	33.7859	33.8828	34.0169	33.8401	33.8993	33.8252	33.8268	33.7447	33.9329	33.907	-0.0246689	0.715605	0.91964	-0.0562431	0.409668	0.970945	-0.0939148	0.175428	0.741615	11	51.2	51.2	51.2	27.471	0	323.31	305780000000	407
TRINITY_DN40005_c5_g3_i1_p2	aspartate aminotransferase	GOT1	33.1771	33.1877	33.0855	33.2773	33.4739	33.1085	33.1414	33.1772	33.1729	33.0989	33.0721	33.1981	33.182	33.0999	32.9044	33.0413	33.0994	33.041	33.289	33.2194	-0.0246689	0.715605	0.91964	-0.0562431	0.409668	0.970945	-0.0939148	0.175428	0.741615	8	77	77	77	14.306	0	132.93	189840000000	316
TRINITY_DN41174_c6_g1_i11_p2	Aspartate beta-hydroxylase domain-containing protein 1	ASPHD1	NA	NA	NA	NA	23.3825	NA	NA	NA	NA	NA	NA	NA	NA	NA	NA	NA	NA	NA	NA	NA	NA	NA	NA	NA	NA	NA	NA	NA	NA	1	4.7	4.7	4.7	38.294	0.0002	3.4973	53998000	7
TRINITY_DN34450_c0_g1_i1_p1	aspartic peptidase, retroviral-like 1	ASPRV1	NA	NA	NA	NA	NA	NA	25.0637	NA	NA	NA	NA	NA	NA	NA	NA	25.7578	25.2917	NA	24.1464	22.7432	NA	NA	NA	NA	NA	NA	NA	NA	NA	2	9	9	9	35.336	0	6.0032	219180000	14
TRINITY_DN38793_c7_g1_i1_p1	Aspartoacylase	ASPA	28.8309	28.8168	29.3239	28.9505	28.141	29.2698	29.298	28.7984	29.4638	29.1053	28.7515	28.5369	29.336	28.8658	28.8384	29.1844	28.9732	28.2932	28.5006	29.1145	0.374443	0.0860169	0.520372	0.0531155	0.799946	0.98608	0.000562668	0.997856	0.999318	12	49	49	49	28.973	0	33.409	10545000000	147
TRINITY_DN34979_c0_g1_i4_p1	Aspartoacylase-2	ACY3	NA	NA	NA	NA	NA	27.024	NA	NA	NA	NA	NA	NA	NA	NA	NA	26.8833	NA	NA	26.6295	NA	NA	NA	NA	NA	NA	NA	NA	NA	NA	6	33.2	33.2	33.2	35.17	0	112.19	614230000	15
TRINITY_DN40480_c4_g1_i6_p1	Aspartyl aminopeptidase	DNPEP	30.5392	30.103	30.7786	30.226	30.182	30.6413	30.4758	30.1498	30.3884	30.2058	30.2616	30.6112	30.2035	30.1558	30.8521	30.2801	30.1405	30.5816	30.1666	30.1051	0.00646172	0.966033	0.993452	0.0510902	0.736727	0.98608	-0.11095	0.467855	0.866	10	52.2	52.2	52.2	27.855	0	81.891	23787000000	220
TRINITY_DN40480_c4_g1_i6_p2	Aspartyl aminopeptidase	DNPEP	28.1559	27.9346	28.4865	NA	27.8329	28.2736	27.9021	27.927	28.1401	27.8492	27.9472	28.3142	27.9586	NA	28.4433	28.0035	27.9029	28.1401	28.1088	NA	0.00646172	0.966033	0.993452	0.0510902	0.736727	0.98608	-0.11095	0.467855	0.866	5	26.2	26.2	26.2	15.753	0	6.1383	4927600000	44
TRINITY_DN42531_c2_g2_i5_p1	aspartyl asparaginyl	ASPH	NA	NA	NA	NA	NA	NA	NA	NA	24.9541	NA	NA	NA	NA	NA	NA	NA	NA	NA	NA	NA	NA	NA	NA	NA	NA	NA	NA	NA	NA	2	17.2	17.2	17.2	16.064	0	3.88	225830000	3
TRINITY_DN39971_c8_g2_i1_p1	aspartyl-tRNA aminoacylation	DARS	30.4021	30.3079	30.3907	30.2285	30.2929	30.3308	30.2332	30.2778	30.3077	30.3614	30.2554	30.3526	30.3835	30.2501	30.346	30.234	30.2758	30.1809	30.2821	30.2725	-0.0222416	0.644169	0.900101	-0.00688477	0.886015	0.992678	-0.0753643	0.128395	0.701376	27	60.3	60.3	60.3	57.124	0	220.11	23466000000	370
TRINITY_DN35081_c0_g1_i1_p1	ASPIC and UnbV	CRTAC1	28.3057	28.2201	28.0603	28.3038	28.1916	28.3511	28.0904	28.2316	28.307	28.1564	28.4449	28.4621	28.2027	28.1923	28.427	28.2536	28.2122	28.2908	28.1862	28.1914	0.011002	0.87427	0.966034	0.129466	0.0746334	0.969253	0.0105099	0.879846	0.978774	12	23.9	23.9	23.9	70.194	0	61.103	5801500000	134
TRINITY_DN42257_c3_g1_i7_p1	assists the folding of proteins upon ATP hydrolysis	CCT4	31.6103	31.9347	31.5479	31.4724	31.7374	31.6568	31.4788	31.5004	31.4356	31.638	31.5932	31.6194	31.5778	31.413	31.3837	31.383	31.571	31.4841	31.4638	31.4985	-0.118584	0.148585	0.576103	-0.143119	0.0850326	0.969253	-0.180436	0.0336298	0.573291	13	87.4	87.4	87.4	17.038	0	173.95	53147000000	276
TRINITY_DN35527_c0_g1_i2_p1	assists the folding of proteins upon ATP hydrolysis	CCT5	32.4172	32.4213	32.2618	32.3228	32.3235	32.3504	32.2658	32.3029	32.2478	32.4164	32.185	32.5242	32.3966	32.2386	32.3011	32.3185	32.304	32.2956	32.2499	32.2283	-0.0326256	0.5924	0.872576	-0.0202133	0.739525	0.98608	-0.0700867	0.256627	0.797714	34	65.5	65.5	65.5	61.228	0	323.31	99721000000	773
TRINITY_DN42252_c2_g1_i14_p1	Ataxin-1 isoform X1	ATXN1	NA	NA	NA	NA	NA	22.9691	NA	NA	NA	NA	NA	NA	NA	NA	NA	NA	NA	NA	NA	NA	NA	NA	NA	NA	NA	NA	NA	NA	NA	2	3.7	3.7	3.7	83.659	0.0063177	1.8231	21392000	1
TRINITY_DN40462_c2_g3_i4_p1	Ataxin-10	ATXN10	29.0475	29.8095	29.472	29.155	29.3439	29.0346	29.0165	29.0597	28.8236	29.2906	29.2173	29.6155	29.6174	29.1462	29.0828	29.2973	29.1861	29.5352	29.4944	29.2368	-0.320596	0.0310007	0.420971	-0.0297562	0.830973	0.988485	-0.0156094	0.910805	0.981464	14	35.4	35.4	35.4	50.58	0	54.737	12095000000	214
TRINITY_DN40707_c1_g1_i18_p1	ATP binding	HSPA12A	33.3919	33.3078	33.5818	33.4096	33.3929	33.4998	33.4562	33.2939	33.4932	33.4156	33.3372	33.2057	33.5021	33.218	33.3311	33.4238	33.3627	33.3013	33.5255	33.6916	0.0149414	0.846598	0.962177	-0.0979584	0.214077	0.969253	0.0441635	0.568953	0.892613	32	53.3	53.3	50.2	76.744	0	323.31	200350000000	916
TRINITY_DN37247_c0_g1_i1_p1	ATP binding	HSPA12B	24.0245	26.566	NA	26.4894	26.4542	25.8944	26.5182	NA	26.5602	26.3649	25.5929	NA	26.4702	NA	26.0003	25.5854	25.6414	26.1658	26.3362	26.3531	0.651592	0.119006	0.539351	0.226279	0.577231	0.980288	0.374469	0.359745	0.835087	7	16.4	13.3	13.3	76.205	0	12.339	1132000000	38
TRINITY_DN40635_c0_g1_i3_p1	ATP binding	HSPA13	NA	NA	NA	NA	NA	NA	NA	NA	NA	NA	NA	NA	24.4713	NA	NA	NA	NA	NA	NA	NA	NA	NA	NA	NA	NA	NA	NA	NA	NA	2	3.6	3.6	3.6	51.649	0.0018818	2.3688	329810000	19
TRINITY_DN40879_c2_g1_i2_p1	ATP binding	HSPA14	NA	NA	NA	NA	NA	NA	NA	NA	NA	NA	NA	NA	NA	NA	NA	NA	25.3453	NA	NA	NA	NA	NA	NA	NA	NA	NA	NA	NA	NA	3	11.7	11.7	11.7	48.049	0	7.0924	201050000	11
TRINITY_DN38213_c8_g1_i3_p1	ATP citrate synthase activity	ACLY	31.9122	31.9354	31.9792	31.6856	31.8903	31.8732	31.6571	31.8569	31.7805	31.6767	31.8979	32.0434	31.8833	31.8351	31.9648	31.7867	31.7962	31.948	31.8193	31.6154	-0.111672	0.124888	0.547709	0.0443474	0.531229	0.980288	-0.0874397	0.223891	0.769293	49	52	52	52	120.8	0	323.31	69411000000	806
TRINITY_DN38838_c9_g1_i1_p1	ATP cone domain	RRM1	NA	NA	NA	NA	NA	24.8948	NA	NA	NA	NA	NA	NA	NA	NA	NA	NA	NA	NA	NA	NA	NA	NA	NA	NA	NA	NA	NA	NA	NA	5	6.9	6.9	6.9	90.189	0	10.727	162090000	10
TRINITY_DN35784_c0_g1_i2_p2	ATP synthase (C/AC39) subunit	ATP6V0D1	32.5384	32.567	32.7273	32.7607	32.6247	32.6404	32.5461	32.5106	32.4962	32.7133	32.7003	32.6323	32.685	32.7165	32.6101	32.6674	32.3336	32.6917	32.6033	32.7563	-0.0622978	0.395923	0.771985	0.0252151	0.729014	0.98608	-0.0331451	0.649217	0.922337	11	54	54	54	24.83	0	95.138	113870000000	218
TRINITY_DN40864_c7_g6_i2_p1	ATP synthase mitochondrial F1 complex assembly factor 1	ATPAF1	26.8517	26.6698	26.8809	26.7953	26.6561	26.8733	26.4949	26.7091	26.7548	26.451	26.7351	26.5756	26.5945	26.7698	26.7432	26.2887	26.5504	26.7917	26.5224	NA	-0.11413	0.222322	0.647237	-0.0871422	0.347418	0.969253	-0.228296	0.0207513	0.469584	5	23.9	23.9	23.9	33.15	0	36.843	1685300000	44
TRINITY_DN39221_c3_g3_i2_p1	ATP synthase subunit gamma, mitochondrial	ATP5C1	33.8222	33.7937	33.8947	33.9177	33.9106	33.6374	33.7951	33.9261	33.958	33.9211	33.7923	33.6413	33.9056	33.9022	33.8218	33.8155	33.8852	33.8076	33.8231	33.8176	-0.0202499	0.751613	0.929282	-0.0551491	0.39277	0.969253	-0.038018	0.553712	0.89062	13	38.7	38.7	38.7	32.771	0	48.005	284120000000	481
TRINITY_DN41285_c4_g1_i1_p1	ATP synthase subunit s, mitochondrial	Atp5s	27.8359	27.7788	27.9797	27.8302	27.6225	27.5407	27.6937	28.0512	27.7548	27.8861	27.8191	27.5822	28.0035	27.5554	27.6718	28.1463	27.8704	27.9719	27.9289	27.6503	-0.0241165	0.823939	0.954938	-0.0830307	0.446973	0.980013	0.104159	0.342236	0.829381	6	37.4	37.4	37.4	24.566	0	46.049	4045300000	82
TRINITY_DN42234_c6_g1_i1_p1	ATPase activity	CLPB	27.3568	27.4374	27.1174	27.4299	27.5339	27.349	27.1855	27.4824	27.1871	27.3722	27.3633	27.359	27.5487	27.6396	27.5335	27.4622	27.4329	27.3856	27.4759	27.4969	-0.0598728	0.452328	0.804782	0.113724	0.161421	0.969253	0.0756107	0.344745	0.829381	9	16.6	16.6	16.6	76.706	0	27.75	3106400000	65
TRINITY_DN38731_c7_g3_i4_p1	ATPase family AAA domain-containing protein	ATAD3A	30.3215	30.3069	30.5876	30.3188	30.4197	30.28	30.3078	30.5162	30.4262	30.4821	30.3553	30.2127	30.5312	30.4969	30.489	30.456	30.492	30.4129	30.4056	30.4458	0.0115456	0.870268	0.966034	0.0260925	0.712467	0.983832	0.0515213	0.469148	0.866085	25	45.4	45.4	45.4	66.189	0	323.31	25739000000	331
TRINITY_DN39274_c5_g2_i3_p1	ATPase family AAA domain-containing protein 1	ATAD1	29.4776	29.2324	29.6508	29.1549	29.5105	29.389	29.2608	29.3335	29.2885	29.2745	29.3229	29.3621	29.5369	29.4167	29.5678	29.5174	29.4752	29.4336	29.4436	29.21	-0.0959877	0.271041	0.685031	0.0360706	0.674833	0.980288	0.0107212	0.900549	0.979825	11	37.7	37.7	37.7	40.742	0	169.54	12526000000	149
TRINITY_DN41643_c0_g2_i1_p1	ATPase family associated with various cellular activities (AAA)	MDN1	29.5876	29.3962	NA	NA	28.9049	NA	NA	NA	NA	28.2737	NA	29.7336	28.8034	NA	29.5024	NA	NA	28.8974	26.9029	NA	NA	NA	NA	NA	NA	NA	NA	NA	NA	6	1.3	1.3	1.3	568.58	0	4.6107	5207800000	24
TRINITY_DN42115_c3_g1_i2_p1	ATPase required for the post-translational delivery of tail-anchored (TA) proteins to the endoplasmic reticulum. Recognizes and selectively binds the transmembrane domain of TA proteins in the cytosol. This complex then targets to the endoplasmic reticulum by membrane-bound receptors, where the tail- anchored protein is released for insertion. This process is regulated by ATP binding and hydrolys…	ASNA1	29.7635	29.7006	29.6725	29.8915	29.8558	29.8422	29.8555	29.7607	29.8292	29.7534	29.8619	29.8306	29.788	29.7026	29.9786	29.7299	29.9867	29.7072	30.0419	29.784	0.0314259	0.66128	0.902515	0.0555687	0.440998	0.977802	0.0731716	0.313114	0.820767	8	38.2	38.2	38.2	27.94	0	46.249	15950000000	154
TRINITY_DN41456_c1_g3_i2_p2	ATPase, Na K transporting, alpha 2 polypeptide	ATP1A2	30.9555	31.1386	30.4735	31.079	31.0553	31.0865	30.5902	30.8433	31.0042	31.033	31.031	31.1879	30.8092	30.9199	30.8049	31.0574	30.9365	30.7701	31.0139	31.3654	0.235988	0.110201	0.539351	0.17526	0.228401	0.969253	0.203556	0.164622	0.735311	4	26.1	20	20	19.378	0	288.83	37355000000	87
TRINITY_DN42419_c6_g2_i3_p1	ATPases associated with a variety of cellular activities	NAV1	27.4855	27.4103	27.189	27.5854	27.2867	27.288	27.3562	27.3894	27.2258	26.9113	27.4472	27.1692	27.1809	27.2287	27.4115	27.0695	27.1155	27.2857	27.2397	27.1977	-0.15723	0.104636	0.539351	-0.103877	0.274095	0.969253	-0.209767	0.0348268	0.58001	17	10.5	10.5	10.5	232.64	0	58.271	2797400000	117
TRINITY_DN39897_c0_g2_i2_p1	ATP-binding cassette sub-family A	ABCA1	NA	NA	NA	NA	25.7767	NA	25.5588	NA	NA	26.0561	NA	NA	NA	NA	NA	25.7825	NA	NA	NA	NA	NA	NA	NA	NA	NA	NA	NA	NA	NA	6	3.2	3.2	3.2	253.68	0	10.487	457680000	16
TRINITY_DN38732_c0_g1_i4_p2	ATP-binding cassette sub-family A	ABCA2	NA	NA	NA	NA	NA	NA	NA	NA	NA	23.9586	NA	NA	NA	NA	NA	NA	NA	NA	NA	NA	NA	NA	NA	NA	NA	NA	NA	NA	NA	1	4.5	4.5	4.5	54.151	0	5.7279	35264000	2
TRINITY_DN41303_c7_g2_i4_p1	ATP-binding cassette sub-family A	ABCA9	NA	NA	NA	NA	NA	NA	NA	NA	NA	NA	NA	NA	NA	26.2365	NA	NA	NA	26.3372	NA	NA	NA	NA	NA	NA	NA	NA	NA	NA	NA	2	1.1	1.1	1.1	183.93	0.0027824	2.1419	678340000	34
TRINITY_DN34764_c0_g2_i1_p1	ATP-binding cassette sub-family B member 6, mitochondrial	ABCB6	NA	NA	NA	NA	NA	NA	NA	NA	NA	NA	NA	24.5317	NA	NA	NA	NA	NA	NA	NA	NA	NA	NA	NA	NA	NA	NA	NA	NA	NA	3	8.8	8.8	8.8	64.047	0	74.405	1764800000	8
TRINITY_DN34764_c0_g2_i1_p2	ATP-binding cassette sub-family B member 6, mitochondrial	ABCB6	NA	NA	NA	23.1095	NA	NA	NA	NA	NA	NA	NA	NA	NA	NA	NA	NA	NA	NA	NA	NA	NA	NA	NA	NA	NA	NA	NA	NA	NA	1	6.6	6.6	6.6	26.545	0.00076923	2.7536	60214000	3
TRINITY_DN39241_c6_g1_i1_p1	ATP-binding cassette sub-family B member 7, mitochondrial	ABCB7	28.8862	28.7738	29.026	28.9756	29.0877	28.9343	28.9827	29.2351	28.9425	28.9226	28.9232	29.0567	29.0469	29.1797	28.9743	28.88	29.0382	29.0945	29.0057	28.835	0.0535416	0.487232	0.826671	0.0862701	0.267864	0.969253	0.0207947	0.786139	0.958001	13	49.3	49.3	49.3	41.104	0	82.885	9628000000	167
TRINITY_DN39241_c6_g1_i1_p2	ATP-binding cassette sub-family B member 7, mitochondrial	ABCB7	NA	NA	27.1803	26.7162	26.9953	26.6125	26.4591	26.925	26.8358	NA	NA	NA	26.7044	26.6839	NA	NA	28.4869	26.7656	26.0256	NA	0.0535416	0.487232	0.826671	0.0862701	0.267864	0.969253	0.0207947	0.786139	0.958001	4	11.2	11.2	11.2	38.068	0	6.3871	1581400000	28
TRINITY_DN41568_c0_g1_i4_p1	ATP-binding cassette sub-family B member 8, mitochondrial	ABCB8	29.1504	28.9111	29.1551	29.2718	29.2457	29.2266	29.3093	29.3336	29.514	29.2918	29.1301	29.0817	29.2194	29.4359	29.3273	29.2232	29.2573	29.2327	29.3258	29.2747	0.188258	0.022783	0.420971	0.0920452	0.240265	0.969253	0.115939	0.143294	0.718543	12	37.1	37.1	37.1	48.345	0	110.7	11212000000	179
TRINITY_DN41950_c6_g2_i2_p1	ATP-binding cassette sub-family D	ABCD3	26.969	27.6027	27.4296	27.4667	27.386	27.7125	27.5164	27.2093	27.4058	27.4914	27.4369	27.2523	27.6692	27.3666	27.4505	27.3861	27.2023	27.2474	27.4126	27.6229	0.0963085	0.411425	0.784546	0.0643185	0.581398	0.980288	0.00346298	0.97622	0.997256	13	23.4	23.4	23.4	75.549	0	65.294	3319000000	100
TRINITY_DN38473_c7_g2_i1_p1	ATP-binding cassette, subfamily F	ABCF2	26.5023	27.0314	26.9755	26.7174	27.0504	26.6276	26.7841	26.8247	26.5442	26.6098	26.6256	26.6875	26.5125	26.5896	26.6077	26.4561	26.5598	26.51	26.6144	26.6432	-0.177353	0.0626999	0.474864	-0.250822	0.0115514	0.67337	-0.298708	0.00354207	0.266624	9	17	17	17	71.525	0	30.057	1964700000	61
TRINITY_DN36821_c0_g1_i2_p1	ATP-binding cassette, subfamily F	ABCF3	NA	NA	NA	NA	24.8507	NA	NA	NA	25.3694	NA	NA	NA	24.8911	NA	NA	NA	NA	NA	NA	NA	NA	NA	NA	NA	NA	NA	NA	NA	NA	2	3.4	3.4	3.4	80.129	0	34.846	230940000	9
TRINITY_DN41529_c0_g1_i2_p1;TRINITY_DN41529_c2_g2_i1_p1	ATP-binding cassette, subfamily G	ABCG1;ABCG4	25.3934	25.5896	25.3743	25.2998	25.734	NA	NA	25.0353	NA	NA	25.2318	25.3309	25.1896	24.905	NA	NA	NA	NA	NA	25.3291	NA	NA	NA	NA	NA	NA	NA	NA	NA	4	6.7	6.7	6.7	71.982	0	8.3409	449020000	21
TRINITY_DN39429_c4_g1_i3_p1	ATP-binding RNA helicase involved in translation initiation. Part of the 43S pre-initiation complex that is required for efficient initiation on mRNAs of higher eukaryotes with structured 5'-UTRs by promoting efficient NTPase-dependent 48S complex formation. Specifically binds to the 40S ribosome near the mRNA entrance. Does not possess a processive helicase activity	DHX29	24.9016	25.0258	24.5097	24.7624	24.7685	NA	24.4151	24.8465	NA	NA	24.4677	25.0684	24.6496	25.0153	24.8997	24.2673	24.5733	25.1022	25.2443	24.5659	-0.16276	0.494415	0.831664	0.0265415	0.881965	0.992661	-0.0429924	0.810044	0.964807	3	2.4	2.4	2.4	154.61	0	8.0767	461770000	38
TRINITY_DN1947_c0_g1_i1_p1	ATP-dependent 5'-3' DNA helicase activity	RUVBL1	29.9097	30.0691	29.9212	29.8738	29.9947	30.0119	30.0704	30.0029	29.8354	30.1014	29.9031	30.0668	29.8979	29.9649	30.0322	29.9851	29.8875	29.8517	30.0522	29.9943	0.0506638	0.409811	0.784121	0.019276	0.751937	0.98608	0.000453568	0.994058	0.998051	20	59.4	59.4	59.4	50.213	0	137.31	18032000000	260
TRINITY_DN40207_c0_g6_i1_p1	ATP-dependent Clp protease ATP-binding subunit clpX-like, mitochondrial	CLPX	25.1211	23.8174	NA	24.9172	24.9589	NA	NA	NA	NA	24.8992	NA	NA	NA	25.006	NA	NA	NA	25.7106	NA	NA	NA	NA	NA	NA	NA	NA	NA	NA	NA	6	12.3	12.3	12.3	69.239	0	8.4842	335420000	19
TRINITY_DN40325_c4_g3_i3_p1	ATP-dependent Clp protease proteolytic subunit, mitochondrial	CLPP	28.1903	28.2204	28.1913	27.9922	28.2818	28.1527	28.1657	28.4458	28.1715	28.3908	28.174	28.3133	28.242	28.4011	28.3003	28.158	28.1774	28.3268	28.1247	28.4141	0.090102	0.250011	0.669574	0.11095	0.16036	0.969253	0.0649826	0.402728	0.854527	8	71.6	71.6	71.6	15.401	0	53.474	5627700000	111
TRINITY_DN37204_c0_g1_i2_p1	ATP-dependent DNA helicase	RECQL5	NA	NA	NA	NA	NA	NA	NA	NA	28.495	NA	NA	NA	NA	NA	NA	NA	NA	NA	NA	NA	NA	NA	NA	NA	NA	NA	NA	NA	NA	2	1.5	1.5	1.5	106.8	0.0068076	1.7585	850260000	3
TRINITY_DN42150_c4_g3_i5_p1	ATP-dependent microtubule motor activity, plus-end-directed	KIF5A	26.6277	26.8531	26.6882	26.4975	26.6266	26.7131	26.6505	26.5836	26.8248	26.4941	NA	26.8049	26.7619	26.8108	26.8595	27.0311	27.0299	26.7135	26.8682	NA	-0.00540161	0.947519	0.987457	0.156022	0.0692797	0.959843	0.302222	0.00143652	0.193393	10	25.2	11.8	11.8	117.33	0	56.253	1741400000	48
TRINITY_DN40815_c3_g2_i4_p1	ATP-dependent peptidase activity	YME1L1	27.0377	26.7836	27.0907	27.0101	26.939	27.0918	26.9126	26.9381	26.9938	26.8832	27.0495	27.05	27.1825	27.3603	27.0008	27.1959	27.1289	27.1665	27.1299	26.8049	-0.0083065	0.921309	0.976528	0.156392	0.0750001	0.969253	0.113004	0.189295	0.749544	11	28.7	28.7	28.7	67.351	0	150.97	2409700000	90
TRINITY_DN40374_c1_g3_i2_p1	ATP-dependent RNA helicase	DDX1	30.5317	30.4791	30.705	30.5908	30.5951	30.6243	30.5325	30.4235	30.5291	30.6338	30.5504	30.4913	30.6367	30.5162	30.6258	30.5504	30.7025	30.5613	30.5873	30.7179	-0.0316925	0.585406	0.871188	-0.0162636	0.778885	0.98608	0.0435467	0.455135	0.863981	24	53.3	53.3	53.3	63.605	0	94.704	28822000000	320
TRINITY_DN41578_c2_g2_i1_p1	ATP-dependent RNA helicase	DHX36	26.7505	27.7535	26.794	27.1865	27.4033	NA	NA	27.1496	27.0212	27.1571	27.3938	27.2647	27.2188	NA	27.0865	NA	26.4272	27.241	27.1392	27.3722	-0.0700351	0.736952	0.923517	0.0903621	0.665057	0.980288	-0.306481	0.152346	0.718543	16	20.4	20.4	20.4	115.47	0	40.187	2396000000	50
TRINITY_DN39893_c1_g1_i1_p1	ATP-dependent RNA helicase activity	SNRNP200	29.1267	28.9882	29.3136	29.1235	29.1848	29.1895	29.2425	29.2036	29.0245	29.2122	29.1428	29.1873	29.3117	29.2571	29.2277	29.2313	29.3291	29.248	29.2308	29.2358	0.027079	0.649652	0.900101	0.0779385	0.199891	0.969253	0.107622	0.0824548	0.660333	43	24	24	24	244.53	0	272.02	10363000000	356
TRINITY_DN40850_c6_g1_i4_p2	ATP-dependent RNA helicase DDX19A	DDX19A	27.1161	27.4243	27.4239	27.4196	27.2399	27.2862	27.2929	27.3063	27.0805	27.3416	27.2583	27.4537	27.3052	27.1522	27.2148	27.2893	27.3154	27.1522	27.2819	27.4654	-0.0632614	0.420362	0.786334	-0.0479351	0.539965	0.980288	-0.0239616	0.758437	0.951428	7	28.6	28.6	28.6	24.86	0	13.352	2964100000	78
TRINITY_DN36066_c0_g1_i1_p1	ATP-dependent RNA helicase DDX23	DDX23	NA	NA	NA	NA	26.1933	25.9022	25.8574	26.149	26.2737	26.1325	26.3306	NA	26.1332	25.9662	NA	26.1334	26.3808	25.3785	26.2302	NA	-0.130395	0.64273	0.900101	0.027946	0.920523	0.99945	-0.200071	0.478818	0.867556	9	13.6	13.6	13.6	95.594	0	23.807	998620000	34
TRINITY_DN42149_c4_g5_i1_p1	ATP-dependent RNA helicase DDX46	DDX46	NA	NA	25.712	NA	25.7627	24.9983	NA	25.4905	25.3595	NA	NA	NA	NA	NA	NA	25.5158	NA	25.5127	NA	25.0549	NA	NA	NA	-0.0637831	0.560292	0.980288	0.131477	0.238571	0.786111	3	6.5	6.5	6.5	62.026	0	7.9296	500240000	24
TRINITY_DN42149_c4_g5_i1_p2	ATP-dependent RNA helicase DDX46	DDX46	25.1611	25.549	25.6193	25.7478	NA	NA	NA	NA	NA	NA	25.3732	NA	25.4309	NA	25.5862	NA	25.7561	NA	25.4773	25.8634	NA	NA	NA	-0.0637831	0.560292	0.980288	0.131477	0.238571	0.786111	10	25.5	25.5	25.5	55.831	0	22.893	576650000	28
TRINITY_DN38719_c4_g2_i3_p1	ATP-dependent serine protease that mediates the selective degradation of misfolded, unassembled or oxidatively damaged polypeptides as well as certain short-lived regulatory proteins in the mitochondrial matrix. May also have a chaperone function in the assembly of inner membrane protein complexes. Participates in the regulation of mitochondrial gene expression and in the maintenance of the integ…	LONP1	29.7364	29.7247	29.7628	30.035	29.812	29.6238	29.7749	29.9187	29.5456	29.7866	29.7727	29.7596	29.7017	29.8203	29.8999	29.6879	29.7936	29.7129	29.7489	29.605	-0.0842297	0.259579	0.676095	-0.0233398	0.750906	0.98608	-0.104518	0.16562	0.735923	16	48.9	48.9	48.9	47.912	0	102.9	16985000000	220
TRINITY_DN38719_c4_g2_i3_p2	ATP-dependent serine protease that mediates the selective degradation of misfolded, unassembled or oxidatively damaged polypeptides as well as certain short-lived regulatory proteins in the mitochondrial matrix. May also have a chaperone function in the assembly of inner membrane protein complexes. Participates in the regulation of mitochondrial gene expression and in the maintenance of the integ…	LONP1	NA	27.3585	NA	26.4457	27.3608	NA	NA	NA	NA	NA	NA	NA	26.8379	NA	NA	NA	NA	27.1676	NA	27.1249	-0.0842297	0.259579	0.676095	-0.0233398	0.750906	0.98608	-0.104518	0.16562	0.735923	4	37.7	37.7	37.7	16.583	0	18.641	1139600000	17
TRINITY_DN40172_c1_g4_i1_p1	ATP-dependent serine protease that mediates the selective degradation of misfolded, unassembled or oxidatively damaged polypeptides as well as certain short-lived regulatory proteins in the mitochondrial matrix. May also have a chaperone function in the assembly of inner membrane protein complexes. Participates in the regulation of mitochondrial gene expression and in the maintenance of the integ…	LONP1	28.4609	28.5301	NA	28.5496	28.5832	28.4654	28.5094	28.6676	28.6052	28.8072	28.4461	28.4848	28.3964	28.6493	28.9462	28.5526	28.5858	28.325	28.6223	28.4234	-0.0842297	0.259579	0.676095	-0.0233398	0.750906	0.98608	-0.104518	0.16562	0.735923	8	25.8	25.8	25.8	48.531	0	114.67	6752500000	81
TRINITY_DN41624_c7_g2_i2_p1	ATP-sensitive inward rectifier potassium channel 10	KCNJ10	26.98	26.8123	28.1762	27.6051	27.8394	27.6188	27.8269	26.9903	27.4076	27.8449	26.795	27.7336	26.9259	27.257	27.448	26.4098	26.7643	26.9203	27.9578	27.9421	0.0551125	0.860363	0.964961	-0.250669	0.427436	0.973664	-0.283716	0.370211	0.83713	6	12.7	12.7	12.7	43.275	0	54.161	3105700000	75
TRINITY_DN38278_c1_g2_i3_p1	ATP-specific succinyl-CoA synthetase functions in the citric acid cycle (TCA), coupling the hydrolysis of succinyl-CoA to the synthesis of ATP and thus represents the only step of substrate-level phosphorylation in the TCA. The beta subunit provides nucleotide specificity of the enzyme and binds the substrate succinate, while the binding sites for coenzyme A and phosphate are found in the alpha s…	SUCLA2	33.9064	33.878	33.8007	33.9109	33.9286	33.7557	33.8388	33.9803	33.8497	33.8367	33.8906	33.8441	33.9331	33.9133	33.8772	33.8126	33.9195	33.9748	33.7629	33.8644	-0.0326729	0.529188	0.846796	0.00672455	0.896424	0.994855	-0.0180992	0.726431	0.946061	26	61.1	61.1	61.1	50.137	0	323.31	273270000000	685
TRINITY_DN41083_c5_g2_i3_p1	ATPsynthase alpha/beta subunit N-term extension	ATP6V1A	35.2624	35.3395	35.1869	35.327	35.2946	35.1227	35.1415	35.2791	35.1942	35.2761	35.1725	35.2479	35.1718	35.2444	35.2488	35.1049	35.1948	35.3189	35.2295	35.3211	-0.0793709	0.146493	0.574082	-0.0650009	0.230069	0.969253	-0.0482529	0.368795	0.83713	43	81.7	81.7	81.7	68.363	0	323.31	712890000000	1871
TRINITY_DN40430_c7_g1_i1_p1	AT-rich interactive domain-containing protein 1A	ARID1A	NA	NA	NA	NA	NA	NA	NA	NA	NA	NA	NA	NA	NA	26.5929	NA	NA	NA	26.8356	NA	NA	NA	NA	NA	NA	NA	NA	NA	NA	NA	4	4.8	4.8	2.8	210.89	0	5.539	828830000	6
TRINITY_DN41348_c7_g4_i1_p1	Atrophin-1	ATN1	NA	NA	NA	NA	NA	NA	NA	NA	NA	NA	NA	NA	NA	NA	NA	NA	NA	23.2013	NA	NA	NA	NA	NA	NA	NA	NA	NA	NA	NA	1	1.1	1.1	1.1	124.46	0.0088511	1.5913	43021000	6
TRINITY_DN38999_c1_g2_i4_p2	attachment of GPI anchor to protein	GPAA1	NA	NA	NA	NA	NA	NA	NA	NA	NA	NA	NA	NA	NA	NA	NA	NA	NA	NA	25.5888	NA	-0.0817232	0.743496	0.925167	0.193693	0.392436	0.969253	0.17679	0.433838	0.861015	3	33	33	33	12.159	0.0011429	2.5897	533710000	16
TRINITY_DN41506_c4_g2_i13_p1	attachment of GPI anchor to protein	PIGS	26.8717	27.489	25.5521	27.2815	26.1859	26.8367	26.555	27.0759	27.0051	26.6112	26.5142	26.9513	26.2469	26.2907	26.9755	26.5244	26.0844	26.9836	26.8104	26.9239	0.140697	0.630087	0.896122	-0.080357	0.78282	0.98608	-0.0107033	0.970682	0.99584	4	10.3	10.3	10.3	55.24	0	85.909	1737400000	61
TRINITY_DN24918_c0_g1_i1_p1	attachment of GPI anchor to protein	PIGU	NA	25.3366	NA	NA	NA	NA	NA	NA	NA	NA	NA	NA	NA	NA	NA	NA	NA	NA	NA	NA	NA	NA	NA	NA	NA	NA	NA	NA	NA	2	4.8	4.8	4.8	49.95	0.00019527	3.0427	201850000	4
TRINITY_DN42274_c5_g4_i1_p1	Attractin	ATRN	26.555	26.4463	26.7439	26.2903	26.2042	26.4945	26.4899	26.5892	26.3188	26.5681	26.4825	26.3697	26.3865	26.3628	26.5627	26.3662	26.491	26.5067	26.3351	26.3086	0.0441498	0.612685	0.886304	-0.0151073	0.862051	0.989351	-0.0464321	0.594574	0.898169	7	5.5	5.5	5.5	158.02	0	74.326	1492400000	80
TRINITY_DN42071_c5_g2_i2_p1	Attractin-like protein 1	ATRNL1	NA	NA	NA	NA	NA	NA	NA	NA	NA	NA	NA	NA	24.6636	NA	NA	NA	NA	NA	NA	NA	NA	NA	NA	NA	NA	NA	NA	NA	NA	3	3	3	3	167.03	0	4.2697	81282000	2
TRINITY_DN38542_c3_g2_i5_p1	A-type (transient outward) potassium channel activity	KCND3	NA	NA	NA	25.3431	25.8462	NA	NA	NA	NA	NA	NA	26.1063	NA	NA	NA	26.1776	NA	NA	NA	NA	NA	NA	NA	NA	NA	NA	NA	NA	NA	5	12.1	10.2	10.2	73.44	0	17.87	559640000	16
TRINITY_DN41305_c6_g2_i3_p1	Atypical Arm repeat	KPNA6	26.6074	27.1663	26.8436	26.8836	26.6858	NA	26.6249	26.622	26.9819	NA	26.9047	26.6902	26.9847	26.8091	26.6294	26.6861	26.7402	26.7392	26.7719	26.8763	-0.0574756	0.568178	0.861132	-0.0337307	0.736929	0.98608	-0.0746033	0.460154	0.863981	2	18.5	9	5.2	59.893	0	85.558	1866400000	50
TRINITY_DN42532_c0_g3_i1_p1	autophagosome maturation	EPG5	NA	NA	NA	NA	NA	NA	NA	NA	NA	NA	NA	23.846	NA	NA	NA	NA	NA	23.8956	NA	NA	NA	NA	NA	NA	NA	NA	NA	NA	NA	2	1.4	1.4	1.4	223.36	0	4.4118	60219000	8
TRINITY_DN41025_c0_g1_i4_p1	autophagosome maturation	TECPR1	29.4992	29.2915	29.3901	29.584	29.6196	29.3197	29.3201	29.6328	29.5212	29.648	29.3322	29.2271	29.3607	29.6224	29.5611	29.6137	29.451	29.4922	29.5648	29.5926	0.0114838	0.897	0.971916	-0.0561569	0.528851	0.980288	0.0660061	0.460086	0.863981	17	28.1	28.1	28.1	92.777	0	177.21	13293000000	201
TRINITY_DN41025_c0_g1_i4_p2	autophagosome maturation	TECPR1	27.1015	27.1822	27.0832	27.3541	27.1121	26.9395	26.7025	27.4819	26.7214	27.3353	26.9694	26.7041	26.8804	27.1353	27.2315	NA	26.7645	27.0157	26.9431	27.2164	0.0114838	0.897	0.971916	-0.0561569	0.528851	0.980288	0.0660061	0.460086	0.863981	9	46.2	46.2	46.2	34.564	0	47.455	2519400000	80
TRINITY_DN37333_c0_g1_i1_p1	autophagy of peroxisome	ACBD5	NA	NA	NA	NA	26.0877	NA	26.7173	NA	26.7696	25.9935	NA	NA	26.7025	26.3005	NA	NA	26.6506	NA	NA	NA	NA	NA	NA	NA	NA	NA	NA	NA	NA	3	6.5	6.5	5.1	70.65	0	10.765	818350000	26
TRINITY_DN42408_c0_g2_i3_p1	autophagy of peroxisome	PIK3R4	28.1558	27.9761	28.21	28.1122	28.182	28.0881	28.0539	28.0705	28.2195	27.9804	28.2203	28.0506	28.2809	28.1042	28.1496	28.0988	28.0851	28.1259	28.0415	28.1215	-0.0447289	0.445659	0.799932	0.0339127	0.561789	0.980288	-0.0326408	0.576424	0.896839	14	15	15	15	141.13	0	76.185	5089400000	166
TRINITY_DN42408_c0_g2_i3_p4	autophagy of peroxisome	PIK3R4	NA	25.7526	NA	NA	NA	NA	NA	NA	25.8909	25.5603	NA	NA	NA	NA	NA	25.986	NA	NA	NA	25.5076	-0.0447289	0.445659	0.799932	0.0339127	0.561789	0.980288	-0.0326408	0.576424	0.896839	3	31.2	31.2	31.2	14.038	0	21.712	455080000	19
TRINITY_DN40140_c8_g2_i4_p1	Autophagy-related protein 101	ATG101	NA	NA	NA	NA	24.8128	NA	NA	NA	NA	NA	NA	NA	NA	NA	NA	NA	NA	NA	NA	NA	NA	NA	NA	NA	NA	NA	NA	NA	NA	2	11	11	11	24.987	0	5.7875	55437000	3
TRINITY_DN39896_c4_g1_i2_p1	Autophagy-related protein 13	ATG13	NA	NA	NA	24.1288	NA	NA	NA	NA	NA	NA	NA	NA	NA	NA	NA	NA	NA	NA	NA	NA	NA	NA	NA	NA	NA	NA	NA	NA	NA	2	16.3	16.3	16.3	27.972	0	5.3224	189260000	17
TRINITY_DN42598_c3_g1_i1_p1	Autophagy-related protein 2 homolog B	ATG2B	27.121	27.2717	27.0957	27.695	27.6925	27.1474	27.0134	27.5968	27.3987	27.2934	27.5126	27.3732	27.3595	26.4986	26.6684	27.3275	27.2354	27.224	27.4529	27.6223	-0.0852295	0.647914	0.900101	-0.292701	0.127674	0.969253	-0.00273552	0.988273	0.997384	24	15.6	15.6	15.6	231.64	0	95.787	2753100000	108
TRINITY_DN40540_c0_g1_i1_p1	axonal transport of mitochondrion	MAP6	33.0936	33.0736	32.7257	32.4804	32.6614	32.6807	32.7826	32.4725	32.8521	32.3952	32.9584	32.7819	32.8584	32.54	32.9093	32.6332	32.8098	32.8081	32.4099	32.4183	-0.170317	0.196692	0.628702	0.00270081	0.983289	0.999901	-0.191067	0.149818	0.718543	33	73.9	73.9	73.9	70.499	0	323.31	134620000000	792
TRINITY_DN35257_c0_g1_i1_p1	axonogenesis	LRFN4	NA	NA	NA	NA	23.6865	NA	NA	NA	NA	NA	NA	NA	NA	NA	NA	NA	NA	NA	NA	NA	NA	NA	NA	NA	NA	NA	NA	NA	NA	1	3.8	2.7	2.7	67.277	0	4.2259	56429000	2
TRINITY_DN39747_c1_g1_i1_p1	Bacterial SH3 domain	MYCBP2	NA	NA	NA	24.3435	24.5641	NA	NA	NA	NA	NA	NA	NA	24.6261	NA	NA	NA	NA	NA	NA	NA	-0.165062	0.0853544	0.520372	-0.217254	0.0274833	0.855373	-0.149822	0.115893	0.69487	1900-01-04	6.3	6.3	6.3	80.862	0	7.9792	252640000	27
TRINITY_DN35140_c0_g1_i1_p1	Bacterial transferase hexapeptide (six repeats)	DCTN6	28.3167	28.3788	28.5373	28.4711	28.5983	28.6414	28.3517	28.6279	28.516	28.4598	28.6481	28.4147	28.4561	28.338	28.4644	28.2816	28.619	28.4099	28.6936	28.6035	0.0589493	0.49176	0.829405	0.00383911	0.964057	0.999901	0.0611069	0.476256	0.867065	7	46.6	46.6	46.6	20.822	0	31.785	7305500000	125
TRINITY_DN40724_c3_g3_i6_p1	Baculoviral IAP repeat-containing protein 6	BIRC6	26.1943	26.2703	26.4226	26.8872	26.7243	26.4149	26.6026	26.4137	26.1516	26.8407	26.5888	26.3702	26.5367	26.4877	26.2962	26.5448	26.4285	26.4186	26.4725	26.8775	-0.0150341	0.913264	0.974377	-0.0437962	0.751304	0.98608	0.0486702	0.724781	0.945835	22	6.9	6.9	6.9	531.65	0	57.256	1602400000	82
TRINITY_DN36766_c0_g1_i1_p1	BAG family molecular chaperone regulator 3	BAG3	NA	NA	NA	NA	23.7478	NA	NA	NA	NA	NA	NA	NA	NA	23.6821	23.8411	24.2415	NA	NA	24.1594	24.2386	NA	NA	NA	NA	NA	NA	NA	NA	NA	5	11.5	11.5	11.5	61.476	0	13.913	281640000	32
TRINITY_DN36086_c0_g1_i2_p1	BAG family molecular chaperone regulator 4	BAG4	NA	25.0554	NA	NA	NA	NA	NA	23.9096	NA	NA	24.3215	NA	NA	NA	NA	NA	NA	NA	NA	NA	NA	NA	NA	NA	NA	NA	NA	NA	NA	3	7.7	7.7	7.7	49.27	0	10.696	182000000	9
TRINITY_DN41716_c5_g2_i8_p1	Band 4.1 homologues	FERMT3	NA	NA	NA	NA	NA	NA	NA	NA	NA	NA	NA	NA	NA	NA	23.8061	NA	NA	NA	NA	NA	NA	NA	NA	NA	NA	NA	NA	NA	NA	1	1.4	1.4	1.4	75.617	0.0041894	1.9429	66476000	8
TRINITY_DN42524_c8_g1_i8_p2	Band 4.1-like protein 1	EPB41L1	29.2836	29.7116	29.3888	29.1846	29.4357	29.4331	29.0792	29.4093	29.1274	29.4967	29.3596	29.5956	29.6357	29.5216	29.3769	29.4423	29.3056	29.5712	29.1248	28.966	-0.21236	0.00998383	0.366288	-0.0290482	0.699491	0.981571	-0.126861	0.103399	0.683855	8	68.4	68.4	68.4	19.03	0	124.78	12755000000	118
TRINITY_DN38289_c0_g1_i3_p1	Band 4.1-like protein 1 isoform X1	EPB41L1	NA	NA	NA	NA	NA	25.3662	NA	NA	NA	NA	NA	NA	NA	NA	NA	NA	NA	NA	NA	NA	-0.21236	0.00998383	0.366288	-0.0290482	0.699491	0.981571	-0.126861	0.103399	0.683855	5	9.4	9.4	9.4	75.313	0	7.2775	258490000	8
TRINITY_DN41701_c0_g1_i10_p1	Band 4.1-like protein 3	EPB41L3	32.9703	32.8417	32.8303	32.8617	32.9904	32.9975	33.0815	32.7722	33.1159	32.7863	32.9801	32.7448	33.1316	32.8281	32.7269	32.8563	32.9736	32.7679	32.9174	33.0617	0.0517921	0.555218	0.855433	-0.0165649	0.849705	0.989341	0.0164978	0.850307	0.973308	32	35.7	34.2	33.1	98.185	0	323.31	149150000000	793
TRINITY_DN38705_c2_g5_i1_p1	Band 4.1-like protein 4B	EPB41L4B	NA	NA	NA	NA	NA	NA	NA	NA	NA	26.1586	NA	NA	26.3086	26.1505	NA	NA	NA	NA	NA	NA	NA	NA	NA	NA	NA	NA	NA	NA	NA	2	3	3	3	119.6	0.0001955	3.0668	515400000	9
TRINITY_DN40660_c0_g2_i2_p1	BAR domain	SNX30	28.4658	28.4845	28.6504	28.3678	28.6204	28.6196	28.538	28.3186	28.6091	28.5294	28.5836	28.5009	28.6145	28.4331	28.5252	28.3651	28.3846	28.5643	28.6594	28.4477	0.00515747	0.944277	0.985886	0.0136692	0.853093	0.989341	-0.0335693	0.65005	0.922337	16	39.1	39.1	39.1	49.593	0	52.439	6390100000	145
TRINITY_DN41955_c4_g1_i3_p1	BAR domain of APPL family	APPL2	25.6476	26.2314	26.5759	26.5815	26.3305	26.5941	26.5341	26.4667	26.0709	26.5985	25.2376	NA	26.13	26.5274	26.8502	26.1748	26.1081	25.8288	26.7233	26.7764	0.179465	0.484892	0.826152	-0.0667985	0.793734	0.98608	0.048914	0.8481	0.972742	10	22.8	21.6	21.6	69.04	0	33.385	1301700000	71
TRINITY_DN41191_c2_g1_i1_p1	BAR domain of APPL family	ARHGAP26	28.9419	28.9416	28.8864	28.7811	29.0237	28.7402	28.6031	29.0802	28.6358	29.1771	29.0038	29.2763	28.9277	28.8403	28.9913	29.0006	29.1311	29.0848	28.8285	28.7162	-0.0676346	0.554757	0.855433	0.0929401	0.418937	0.973117	0.0373325	0.743592	0.949419	21	34.8	34.8	33.9	80.066	0	224.57	9130800000	197
TRINITY_DN38530_c6_g2_i1_p2	barbed-end actin filament capping	CAPZA1	29.5566	29.5427	29.3951	29.5958	29.4202	29.3788	29.3614	29.3624	29.2542	29.6996	29.2868	29.7167	29.4284	29.437	29.4628	29.3845	29.5084	29.479	29.5489	29.4218	-0.0908215	0.279942	0.695057	-0.0357548	0.666386	0.980288	-0.0335751	0.685513	0.928992	10	64.7	55.2	55.2	32.944	0	113.15	14156000000	128
TRINITY_DN38530_c6_g7_i2_p1	barbed-end actin filament capping	CAPZA2	32.9118	32.6984	32.6967	32.8089	32.7303	32.6532	32.7046	32.739	32.77	32.8071	32.7627	32.7265	32.757	32.6782	32.9105	32.87	32.8617	32.8978	32.6671	32.8444	-0.0344284	0.567987	0.861132	-0.00223846	0.970253	0.999901	0.0589584	0.332209	0.827782	13	50.8	50.8	43.9	44.964	0	323.31	133550000000	500
TRINITY_DN40308_c2_g3_i11_p1	Bardet-Biedl syndrome 1 protein	BBS1	23.4538	23.8531	NA	NA	NA	23.0826	23.6453	23.4839	NA	23.7029	NA	23.4811	22.6366	NA	NA	23.2292	23.2341	NA	23.2747	NA	-0.16038	0.437257	0.797121	-0.59457	0.02752	0.855373	-0.406974	0.0631634	0.642112	3	22.3	22.3	22.3	31.589	0	12.849	137750000	22
TRINITY_DN36122_c0_g1_i2_p1;TRINITY_DN38170_c3_g1_i3_p3	Basal cell adhesion molecule	BCAM	27.4482	27.3516	27.4258	27.4742	27.2787	27.5286	27.4835	27.4952	27.5026	27.2906	27.2839	27.5582	27.4374	27.4485	27.4473	27.442	27.5316	27.5336	27.5569	27.5116	0.0643692	0.286045	0.696558	0.0393524	0.510186	0.980288	0.119416	0.0559864	0.639818	11	23.2	23.2	23.2	67.873	0	47.836	3265900000	100
TRINITY_DN40689_c5_g1_i17_p1	base-excision repair	HUWE1	31.0212	31.0664	31.054	31.0771	31.1057	30.9594	31.0045	31.0746	31.0075	31.0167	31.0419	31.0799	31.0328	31.0461	31.0948	31.0233	31.0223	31.0774	30.9625	31.0274	-0.0523403	0.199874	0.630956	-0.00577545	0.884999	0.992678	-0.04231	0.296403	0.81813	86	28.5	28.5	28.5	474.06	0	323.31	38062000000	928
TRINITY_DN41675_c0_g3_i2_p1	Basic leucine zipper and W2	BZW2	25.9442	26.1241	NA	26.1258	26.0955	25.8155	25.7749	25.772	25.9764	25.9264	26.0605	26.0053	26.0421	25.7833	26.1771	25.8242	25.8602	25.8178	25.6787	25.6772	-0.202887	0.00910913	0.364549	-0.0422712	0.551921	0.980288	-0.284305	0.000660893	0.16608	6	10.8	10.8	10.8	52.789	0	6.9633	983290000	53
TRINITY_DN41675_c0_g2_i2_p1	Basic leucine zipper and W2 domain-containing protein	BZW1	27.741	26.8164	27.6852	27.2197	27.6761	NA	27.3966	27.7389	27.1442	27.5489	27.582	27.3988	26.917	27.476	27.3779	27.9247	27.7544	27.2684	27.6542	27.6338	-0.0620076	0.736381	0.923458	-0.0773422	0.674818	0.980288	0.219417	0.241644	0.788409	8	16.7	16.7	16.7	48.012	0	8.0004	3340400000	71
TRINITY_DN40622_c1_g1_i5_p1	Bassoon presynaptic cytomatrix protein	BSN	33.8922	33.5401	33.6242	33.6731	33.6632	33.5559	33.6246	33.6118	33.6369	33.4239	33.8456	33.461	33.6684	33.7282	33.6915	33.6553	33.8716	33.738	33.465	33.6891	-0.107929	0.204562	0.633642	0.000371552	0.996438	0.999901	0.00525131	0.949686	0.991264	115	60.8	59.8	59.6	308	0	323.31	237240000000	2272
TRINITY_DN40622_c1_g1_i5_p2	Bassoon presynaptic cytomatrix protein	BSN	31.039	30.7946	30.6808	30.6375	30.8582	30.6049	30.8839	30.6578	30.8598	30.3965	31.0028	30.6008	30.7567	30.7935	30.9403	30.6511	30.9185	30.7865	30.5851	30.704	-0.107929	0.204562	0.633642	0.000371552	0.996438	0.999901	0.00525131	0.949686	0.991264	45	52.9	52.9	52.9	117.51	0	323.31	30416000000	594
TRINITY_DN38440_c4_g1_i1_p1	B-Box C-terminal domain	TRIM33	NA	NA	NA	NA	NA	NA	NA	NA	NA	NA	NA	NA	NA	NA	NA	NA	NA	NA	NA	26.1538	NA	NA	NA	NA	NA	NA	NA	NA	NA	3	2.8	2.8	2.8	122.34	0.00019822	3.3553	402280000	11
TRINITY_DN38542_c3_g8_i2_p1	B-cell CLL lymphoma 11A (zinc finger protein)	BCL11A	NA	NA	NA	NA	NA	NA	NA	NA	NA	NA	NA	NA	NA	NA	NA	NA	NA	NA	NA	25.44	NA	NA	NA	NA	NA	NA	NA	NA	NA	1	4.9	4.9	4.9	26.779	0.00019782	3.303	569510000	20
TRINITY_DN42399_c5_g1_i2_p2	B-cell receptor-associated protein 31	BCAP31	27.9431	28.1211	28.1887	27.8982	27.4297	27.7679	28.0525	28.1515	27.8395	27.5293	27.7866	28.0505	27.7145	27.5948	27.7061	27.7255	27.6801	27.7025	28.0214	27.6722	-0.047987	0.725485	0.923131	-0.145619	0.293114	0.969253	-0.15581	0.261651	0.797904	7	26.1	26.1	26.1	27.949	0	17.362	5086200000	85
TRINITY_DN36938_c0_g1_i1_p1	B-cell receptor-associated protein 31-like	BCAP29	25.8638	25.6841	NA	25.8874	25.8331	25.4658	25.979	25.9165	25.5803	25.7763	25.5891	25.6974	25.508	25.7619	25.921	25.4923	25.6366	25.4412	25.9843	NA	-0.0734067	0.510837	0.838308	-0.121487	0.281305	0.969253	-0.203957	0.078283	0.653492	6	19.1	19.1	19.1	28.142	0	14.252	953020000	55
TRINITY_DN40799_c1_g2_i1_p1	BCL2 adenovirus E1B 19 kDa protein-interacting protein	BNIP3	NA	NA	NA	NA	NA	NA	NA	NA	NA	NA	NA	NA	25.3718	NA	NA	NA	NA	NA	NA	NA	NA	NA	NA	NA	NA	NA	NA	NA	NA	3	16	16	16	21.038	0	6.0555	153930000	4
TRINITY_DN42136_c0_g1_i4_p1	BCL2-associated transcription factor 1	BCLAF1	27.5084	27.2382	27.495	27.5797	27.6295	27.5362	27.5782	27.5866	27.5015	27.9017	27.7668	27.7032	27.7121	27.5432	27.7655	27.716	27.8421	27.6046	27.5398	27.7148	0.1307	0.138491	0.564555	0.208015	0.0236508	0.851561	0.193309	0.0338908	0.573291	7	14.4	14.4	14.4	73.205	0	16.109	3803000000	105
TRINITY_DN42136_c0_g1_i4_p2	BCL2-associated transcription factor 1	BCLAF1	NA	NA	NA	NA	NA	NA	NA	NA	NA	NA	NA	NA	NA	NA	25.457	NA	NA	NA	NA	NA	0.1307	0.138491	0.564555	0.208015	0.0236508	0.851561	0.193309	0.0338908	0.573291	1	2.9	2.9	2.9	36.392	0.0005805	2.8759	719220000	19
TRINITY_DN41723_c4_g5_i1_p1	Bcl-2-like protein 2	BCL2L2	NA	NA	NA	NA	NA	NA	NA	25.2156	NA	NA	NA	NA	NA	NA	NA	NA	NA	NA	NA	NA	NA	NA	NA	NA	NA	NA	NA	NA	NA	1	11.7	11.7	11.7	17.563	0.00019885	3.3911	40481000	1
TRINITY_DN40514_c2_g1_i1_p1;TRINITY_DN52783_c0_g1_i1_p1	Belongs to the 14-3-3 family	YWHAQ	34.3294	34.2744	34.0769	34.2211	34.2557	34.4461	34.2578	34.3126	34.2578	34.5369	34.1329	34.2745	34.3176	34.332	34.2665	34.3232	34.2822	34.1691	34.404	34.2258	0.130727	0.0645083	0.478973	0.0331871	0.623845	0.980288	0.0493484	0.467612	0.866	13	44.4	35.5	33.4	42.089	0	323.31	368050000000	473
TRINITY_DN40831_c4_g3_i2_p2	Belongs to the 1-acyl-sn-glycerol-3-phosphate acyltransferase family	AGPAT1	28.54	28.4412	28.5695	28.3097	28.5149	28.4772	28.4112	28.6177	28.4239	28.4774	28.6134	28.7314	28.4494	28.5528	28.66	28.4583	28.6896	28.5103	28.6422	28.2992	0.00641708	0.932862	0.978872	0.12632	0.109379	0.969253	0.0448658	0.557667	0.891582	5	25.7	25.7	25.7	31.688	0	75.682	6296600000	87
TRINITY_DN39316_c5_g1_i10_p1	Belongs to the 5'-nucleotidase family	NT5E	27.7945	28.0139	28.358	28.2968	28.2042	27.8788	27.6854	28.1204	27.2963	27.8524	28.1477	28.4271	27.4704	28.0885	27.9493	27.9415	27.7005	28.0642	28.4404	28.3479	-0.366849	0.0539821	0.459432	-0.116878	0.520426	0.980288	-0.0345737	0.848452	0.972742	16	32.1	32.1	32.1	64.144	0	60.636	4804900000	105
TRINITY_DN40360_c3_g1_i14_p5	Belongs to the actin-binding proteins ADF family	CFL1	34.9662	34.7274	34.8788	34.8555	34.9485	34.8649	34.8755	34.9217	34.8542	34.8643	34.9399	34.7333	35.0121	34.8836	34.8836	34.9207	34.8519	34.846	34.7699	34.7538	0.000831604	0.98849	0.998735	0.015229	0.79184	0.98608	-0.0468391	0.420625	0.858764	16	84.3	84.3	59	18.532	0	323.31	541710000000	600
TRINITY_DN40778_c3_g2_i1_p1	Belongs to the actin-binding proteins ADF family	DSTN	32.2549	32.0193	32.3199	31.9887	32.1404	32.2728	32.2941	32.285	32.1958	32.4029	32.0748	32.1103	32.2048	32.2118	32.0955	32.2115	32.4296	32.221	32.3996	32.3755	0.145507	0.0456435	0.448766	-0.00519676	0.939864	0.999901	0.182814	0.0146133	0.424106	10	46.2	39.6	39.6	18.837	0	41.735	80841000000	222
TRINITY_DN40654_c7_g3_i2_p1	Belongs to the adaptor complexes small subunit family	AP1S2	NA	NA	25.9203	NA	NA	NA	NA	NA	NA	NA	NA	26.3575	NA	NA	NA	NA	NA	NA	NA	NA	NA	NA	NA	NA	NA	NA	NA	NA	NA	2	15.5	9.2	9.2	26.487	0	12.322	347860000	10
TRINITY_DN38794_c2_g2_i2_p1	Belongs to the adenylyl cyclase class-4 guanylyl cyclase family	ADCY2	26.9456	NA	NA	27.5983	NA	26.7099	26.8962	NA	NA	NA	27.0854	26.8823	26.8546	27.2597	27.1948	NA	NA	27.1808	26.9774	27.1871	-0.468867	0.031712	0.420971	-0.216573	0.206358	0.969253	-0.194039	0.254634	0.797714	8	10.8	10.8	10.8	103.24	0	19.7	1911900000	30
TRINITY_DN42326_c0_g1_i4_p1	Belongs to the adenylyl cyclase class-4 guanylyl cyclase family	GUCY1A3	29.2448	28.9643	28.8282	28.9988	29.1165	29.0056	28.5202	29.1604	28.8437	28.7678	29.3172	29.2842	29.0396	29.3021	29.2023	28.7261	28.8699	29.2761	28.9068	28.7515	-0.170967	0.158329	0.58986	0.198587	0.104389	0.969253	-0.124429	0.29849	0.81813	28	46.6	46.6	46.6	77.574	0	90.751	9724400000	233
TRINITY_DN37490_c0_g1_i1_p1;TRINITY_DN38404_c0_g2_i5_p1	belongs to the aldehyde dehydrogenase family	ALDH1L1;ALDH1L2	30.6537	30.9138	30.9621	30.5577	30.5444	30.8542	31.0138	30.3712	30.8484	30.665	30.4889	30.6613	30.7033	30.4904	30.5644	30.845	30.7049	30.5167	30.807	30.8636	0.0241783	0.828891	0.955549	-0.144693	0.205493	0.969253	0.021096	0.850406	0.973308	44	60.4	60.4	60.4	99.007	0	323.31	31258000000	475
TRINITY_DN39059_c1_g4_i1_p1	Belongs to the aldehyde dehydrogenase family	ALDH7A1	29.0579	29.3553	29.3953	28.9822	29.1253	29.1553	29.1489	28.8437	28.7592	29.1908	29.0261	28.9094	29.1172	28.991	29.008	29.098	28.9499	29.0193	29.2701	29.1772	-0.163608	0.106198	0.539351	-0.172875	0.0890665	0.969253	-0.0803177	0.415244	0.856778	17	47.6	47.6	47.6	55.595	0	133.13	10257000000	204
TRINITY_DN38359_c6_g1_i1_p1	Belongs to the aldehyde dehydrogenase family	ALDH9A1	28.2058	28.4608	28.1225	28.6754	28.1275	28.4839	28.0664	28.3066	28.0211	27.8809	27.8262	28.2615	28.1736	28.1521	27.9015	28.5279	28.4756	28.1654	28.3958	28.4035	-0.166629	0.200086	0.630956	-0.255416	0.0561492	0.950301	0.0752296	0.55595	0.891499	16	41.7	41.7	41.7	54.042	0	116.19	5719900000	134
TRINITY_DN35935_c0_g1_i3_p1	Belongs to the aldolase class II family. MtnB subfamily	APIP	27.7177	27.482	27.5472	27.7767	27.914	27.35	27.1065	27.7278	27.1465	27.8461	27.6274	28.0418	27.5407	27.4309	27.8524	27.4699	27.3106	27.6879	27.5635	27.486	-0.252163	0.0921837	0.528623	0.0110893	0.93862	0.999901	-0.183958	0.211154	0.769054	6	37.8	37.8	37.8	27.097	0	50.082	3388800000	117
TRINITY_DN38767_c0_g2_i2_p1	Belongs to the amiloride-sensitive sodium channel (TC 1.A.6) family	ASIC1	NA	NA	NA	NA	NA	NA	NA	NA	24.6649	NA	NA	24.849	NA	25.1868	NA	NA	NA	NA	NA	NA	0.00625612	0.954176	0.989549	0.220314	0.0545122	0.950301	-0.260645	0.0255135	0.500669	3	13.3	13.3	13.3	28.91	0	5.5707	174990000	7
TRINITY_DN35655_c0_g1_i1_p1	Belongs to the ATP guanido phosphotransferase family	CKMT1B	34.5844	34.5605	34.5804	34.8505	34.6347	34.5172	34.5833	34.6858	34.5052	34.7043	34.5503	34.5746	34.5864	34.6485	34.6361	34.4892	34.6896	34.6745	34.5951	34.7168	-0.0429298	0.502909	0.834552	-0.0429085	0.503119	0.980288	-0.00906296	0.886877	0.979825	22	57	57	57	46.819	0	323.31	501720000000	956
TRINITY_DN40378_c4_g2_i1_p1	Belongs to the Ca(2 ) cation antiporter (CaCA) (TC 2.A.19) family	SLC24A2	29.666	29.031	29.5713	29.4706	29.4586	29.3918	29.6413	29.4167	29.6101	29.4647	29.5494	29.0055	29.3597	29.126	29.3606	29.4613	29.5836	29.2883	29.3856	29.9273	0.0654079	0.615761	0.887987	-0.1593	0.229198	0.969253	0.0897202	0.49249	0.871739	4	7.2	7.2	7.2	74.118	0	55.509	13848000000	118
TRINITY_DN39684_c4_g3_i4_p1	Belongs to the Ca(2 ) cation antiporter (CaCA) (TC 2.A.19) family	SLC8A3	NA	NA	NA	NA	NA	NA	NA	NA	NA	NA	24.9965	NA	NA	NA	NA	NA	NA	NA	NA	NA	NA	NA	NA	NA	NA	NA	NA	NA	NA	2	3.2	3.2	3.2	103.01	0.00019841	3.3591	797290000	15
TRINITY_DN41520_c4_g3_i1_p1	Belongs to the calponin family	TAGLN	28.642	29.8754	28.8865	27.813	28.6307	29.2036	29.0828	28.0251	28.6777	27.8313	28.8119	28.8333	28.0934	28.0811	28.4174	28.1564	28.7651	28.9905	27.555	27.9821	-0.205429	0.561615	0.858912	-0.32211	0.36591	0.969253	-0.479694	0.183843	0.743527	12	57.5	54.3	54.3	24.536	0	57.972	7141700000	136
TRINITY_DN38379_c3_g1_i1_p1	Belongs to the calponin family	TAGLN2	28.6645	28.7382	29.0161	28.4072	28.239	28.8647	28.8119	28.2936	28.3562	28.2913	28.9282	28.6751	28.5525	28.1959	28.6974	28.537	28.4732	28.8381	28.6334	28.7259	-0.0894863	0.569865	0.861132	-0.00321693	0.98363	0.999901	0.0284992	0.855825	0.974034	10	69.8	58.8	58.8	22.423	0	54.851	6953100000	156
TRINITY_DN40266_c3_g1_i4_p1	Belongs to the calponin family	TAGLN3	32.6841	32.6402	32.7919	32.6239	32.5536	32.6787	32.6312	32.4914	32.7188	32.3837	32.577	32.4373	32.6389	32.5456	32.7133	32.4144	32.67	32.6321	32.4625	32.4859	-0.0779488	0.30314	0.706535	-0.0763016	0.313185	0.969253	-0.125733	0.104157	0.687077	13	78.9	78.9	67.8	22.47	0	151.56	125270000000	581
TRINITY_DN45031_c0_g1_i1_p1	Belongs to the calycin superfamily. Fatty-acid binding protein (FABP) family	FABP4	NA	NA	NA	NA	NA	NA	NA	NA	NA	NA	NA	NA	NA	NA	NA	26.5833	NA	NA	NA	NA	NA	NA	NA	NA	NA	NA	NA	NA	NA	2	14.9	14.9	14.9	16.036	0	3.8829	102910000	2
TRINITY_DN39031_c6_g1_i4_p1	Belongs to the carnitine choline acetyltransferase family	CRAT	29.6991	30.0042	29.7707	29.6019	29.5664	29.4258	29.4409	29.6199	29.1998	29.6986	29.5764	29.7463	29.485	29.6078	29.6448	29.7328	29.6439	29.6065	29.7116	29.3132	-0.251469	0.0218739	0.420971	-0.116403	0.261723	0.969253	-0.126887	0.222625	0.769054	22	38.2	38.2	38.2	70.82	0	136.86	13837000000	259
TRINITY_DN40743_c5_g2_i9_p1	Belongs to the cation transport ATPase (P-type) (TC 3.A.3) family. Type IV subfamily	ATP11C	NA	NA	NA	NA	NA	NA	NA	NA	NA	NA	NA	NA	NA	NA	NA	NA	NA	NA	23.4948	NA	NA	NA	NA	NA	NA	NA	NA	NA	NA	2	2.1	2.1	2.1	129.28	0	4.4311	70513000	1
TRINITY_DN41014_c2_g2_i4_p1;TRINITY_DN39048_c9_g1_i2_p1	Belongs to the cation transport ATPase (P-type) (TC 3.A.3) family. Type IV subfamily	ATP8A1;ATP8B1	31.6425	31.6131	31.4228	30.9176	31.4744	31.4956	31.1519	31.4013	31.1811	31.3445	31.5867	31.5309	31.4467	31.3279	31.2249	31.5286	31.2848	31.3638	31.446	31.0943	-0.0991776	0.419786	0.786334	0.00934067	0.938896	0.999901	-0.0705448	0.56436	0.891582	30	37.8	37.8	36.5	111.14	0	275.35	49571000000	504
TRINITY_DN41639_c2_g2_i5_p1	Belongs to the cation transport ATPase (P-type) (TC 3.A.3) family. Type IV subfamily	ATP8A2	26.985	27.4998	27.366	27.3503	27.2382	27.2745	27.1954	27.4439	27.3512	27.2893	26.4915	26.8326	27.4274	27.4577	27.3284	27.3371	27.1848	27.3583	26.8848	27.1867	0.0230061	0.882605	0.966034	-0.180334	0.255328	0.969253	-0.0975197	0.533399	0.885628	17	17.8	16.8	16.8	133.33	0	48.214	2898500000	100
TRINITY_DN38173_c0_g1_i2_p1	Belongs to the cation transport ATPase (P-type) (TC 3.A.3) family. Type IV subfamily	ATP9B	NA	NA	NA	23.8446	NA	NA	NA	NA	NA	24.4329	NA	NA	NA	NA	24.3105	NA	NA	NA	NA	NA	NA	NA	NA	NA	NA	NA	NA	NA	NA	2	6.1	1.7	1.7	123.64	0.0069693	1.7273	97417000	3
TRINITY_DN41840_c2_g4_i1_p1	Belongs to the CDP-alcohol phosphatidyltransferase class-I family	CEPT1	NA	NA	NA	NA	NA	NA	NA	NA	NA	NA	NA	NA	NA	NA	25.0975	NA	NA	NA	NA	NA	NA	NA	NA	NA	NA	NA	NA	NA	NA	2	4.8	4.8	4.8	46.551	0.009184	1.5663	265850000	6
TRINITY_DN40904_c3_g2_i5_p1	Belongs to the class I-like SAM-binding methyltransferase superfamily. Protein arginine N- methyltransferase family	PRMT1	29.9544	29.6805	29.8046	29.8072	29.716	29.8416	29.6843	29.9214	29.6479	29.8934	29.8108	29.8984	29.8054	29.8388	29.8789	29.787	29.8545	29.7953	29.774	29.7703	0.00518417	0.932425	0.978872	0.053928	0.382655	0.969253	0.00371323	0.951568	0.991264	14	35.4	35.4	35.4	39.447	0	103.94	17932000000	233
TRINITY_DN40339_c6_g1_i1_p1	Belongs to the class I-like SAM-binding methyltransferase superfamily. Protein arginine N- methyltransferase family	PRMT2	NA	NA	NA	NA	NA	NA	NA	NA	NA	NA	NA	NA	NA	NA	NA	NA	NA	NA	NA	24.0636	NA	NA	NA	NA	NA	NA	NA	NA	NA	1	2.5	2.5	2.5	50.572	0	6.3632	288040000	12
TRINITY_DN38716_c1_g2_i1_p1	Belongs to the class V-like SAM-binding methyltransferase superfamily. Histone-lysine methyltransferase family. SETD3 subfamily	SETD3	NA	26.4934	26.3999	26.2496	26.4946	26.2476	NA	26.1964	26.3952	26.3215	26.4105	26.4402	26.2859	26.428	26.3971	26.3564	NA	26.5961	26.3357	25.9087	-0.129254	0.245221	0.665099	-0.0402638	0.712825	0.983832	-0.221347	0.0541422	0.62804	9	17.3	17.3	17.3	65.456	0	51.6	1413500000	59
TRINITY_DN38063_c0_g2_i1_p1	Belongs to the class-I aminoacyl-tRNA synthetase family	IARS	29.2757	29.2948	29.3777	29.1342	29.0784	29.3338	29.3288	29.0548	29.2359	29.0962	29.1183	29.3644	29.3299	28.9587	29.5094	29.3116	29.0291	29.2645	29.1921	29.1376	-0.0222595	0.816077	0.953254	0.0239853	0.802126	0.98608	-0.045163	0.637756	0.919094	27	28.2	28.2	28.2	131.53	0	217.53	10995000000	263
TRINITY_DN39418_c2_g1_i3_p1	Belongs to the class-I aminoacyl-tRNA synthetase family	LARS	28.5136	28.7394	28.6733	28.7477	28.4387	28.5051	28.5772	28.4702	28.4412	28.5723	28.7033	28.635	28.6174	28.3375	28.8732	28.7862	28.4456	28.7288	28.6467	28.6834	-0.109334	0.228876	0.654154	0.010746	0.904	0.996941	0.035611	0.689967	0.929739	23	24.4	24.4	24.4	134.53	0	137.21	7191100000	204
TRINITY_DN41242_c6_g1_i1_p1	Belongs to the class-I aminoacyl-tRNA synthetase family	MARS2	NA	NA	25.4254	25.2824	25.2406	24.5631	NA	25.271	NA	NA	NA	25.0313	24.907	NA	NA	NA	NA	NA	NA	NA	NA	NA	NA	NA	NA	NA	NA	NA	NA	5	9.9	9.9	9.9	65.793	0	8.3349	365570000	17
TRINITY_DN41210_c1_g1_i1_p1	Belongs to the class-I aminoacyl-tRNA synthetase family	RARS	29.7437	29.7672	29.6991	29.6158	29.7079	29.5865	29.5861	29.5697	29.6833	29.754	29.7938	29.8897	29.7705	29.6783	29.8044	29.8395	29.6559	29.8241	29.6474	29.5663	-0.0708199	0.256371	0.673911	0.080616	0.198606	0.969253	-9.95636e-05	0.998704	0.999564	18	33.3	33.3	33.3	67.149	0	107.77	15648000000	307
TRINITY_DN42196_c3_g2_i2_p1	Belongs to the class-I aminoacyl-tRNA synthetase family	RARS2	NA	NA	NA	24.6229	NA	NA	NA	25.4107	NA	NA	NA	NA	NA	NA	NA	NA	NA	NA	NA	NA	NA	NA	NA	NA	NA	NA	NA	NA	NA	4	7.4	7.4	7.4	65.069	0	7.5888	327470000	22
TRINITY_DN39271_c9_g1_i5_p1	Belongs to the class-I aminoacyl-tRNA synthetase family	VARS2	26.7511	27.1984	26.5878	26.6999	26.8407	26.491	26.399	26.7958	26.461	26.7769	26.9214	26.9792	26.6638	26.807	26.7618	26.3718	26.7988	27.0595	26.5402	26.4796	-0.23084	0.0897502	0.525262	0.0110752	0.932505	0.999901	-0.165579	0.215005	0.769054	14	19.2	19.2	19.2	118.23	0	44.634	2036600000	60
TRINITY_DN41446_c1_g3_i1_p1	Belongs to the class-I aminoacyl-tRNA synthetase family	WARS2	26.5803	26.4969	26.6053	26.4144	26.4103	26.5822	26.2618	26.8332	26.6105	26.5429	26.5274	26.6112	26.6424	26.6084	26.9754	NA	26.9731	26.7594	26.3767	26.46	0.0646584	0.592728	0.872576	0.171496	0.165411	0.969253	0.196326	0.115105	0.69487	8	34.3	34.3	34.3	23.487	0	26.068	1733300000	60
TRINITY_DN40917_c3_g1_i8_p1	Belongs to the cullin family	CUL3	29.9061	30.062	29.8787	29.9163	29.8753	29.7736	29.7721	29.8664	29.7524	29.7732	29.8414	29.9908	29.8375	29.8448	29.8227	29.7831	29.6643	30.0786	29.9014	29.9986	-0.140142	0.0517917	0.452327	-0.0602535	0.383183	0.969253	-0.0424648	0.536716	0.887256	20	38.2	38.2	38.2	61.18	0	148.27	17674000000	267
TRINITY_DN40917_c3_g1_i8_p2	Belongs to the cullin family	CUL3	28.4918	28.3935	28.3958	28.3324	28.4542	28.4405	28.2381	28.4217	28.2275	28.4321	28.3743	28.7388	28.3287	28.3006	28.4789	28.2611	28.2599	28.3324	27.8463	28.2482	-0.140142	0.0517917	0.452327	-0.0602535	0.383183	0.969253	-0.0424648	0.536716	0.887256	12	50.7	50.7	50.7	24.568	0	114.99	5992200000	121
TRINITY_DN38137_c4_g3_i5_p1	Belongs to the cullin family	CUL4A	NA	26.1619	NA	NA	NA	26.4155	NA	26.2479	26.2192	26.385	NA	NA	26.3849	26.2562	NA	26.4538	26.2546	26.1848	26.4733	26.4253	0.190275	0.188548	0.619774	0.158612	0.318921	0.969253	0.196443	0.175642	0.741615	6	25.2	20.4	20.4	46.388	0	26.519	995160000	31
TRINITY_DN41619_c5_g1_i5_p1	Belongs to the cyclin family	CCNH	NA	NA	NA	NA	NA	NA	NA	NA	NA	NA	NA	NA	NA	NA	29.5999	NA	NA	NA	NA	NA	NA	NA	NA	NA	NA	NA	NA	NA	NA	1	3.3	3.3	3.3	38.344	0.0095255	1.5446	4230900000	7
TRINITY_DN39023_c11_g4_i2_p1	Belongs to the cyclin family	CCNY	28.1305	28.0664	28.0954	28.3536	28.2968	28.2597	28.1187	28.3181	28.2111	28.4132	28.2838	28.1273	28.3406	28.0796	28.1222	28.2727	27.9652	28.0171	28.1552	28.1206	0.0756107	0.338546	0.734253	0.0021759	0.977751	0.999901	-0.0823978	0.298079	0.81813	6	34	34	34	30.814	0	91.753	5939000000	105
TRINITY_DN39023_c11_g4_i2_p2	Belongs to the cyclin family	CCNY	NA	NA	NA	NA	NA	NA	NA	NA	NA	NA	NA	NA	NA	NA	NA	NA	NA	NA	NA	26.0889	0.0756107	0.338546	0.734253	0.0021759	0.977751	0.999901	-0.0823978	0.298079	0.81813	1	16.1	9.7	9.7	14.277	0.00095584	2.656	486800000	6
TRINITY_DN39924_c5_g3_i2_p1	Belongs to the DEAD box helicase family	DDX17	30.2497	30.2932	30.4864	30.3624	30.3783	30.4912	30.5819	30.5216	30.3654	30.5797	30.448	30.4569	30.4462	30.6189	30.5827	30.3637	30.5114	30.3203	30.5629	30.2427	0.153954	0.0353225	0.424752	0.156524	0.0326968	0.874669	0.0462177	0.504239	0.876332	12	40.5	38.3	27.5	56.794	0	78.623	25673000000	245
TRINITY_DN39924_c5_g3_i2_p2	Belongs to the DEAD box helicase family	DDX17	26.968	26.6509	NA	25.8915	25.8173	NA	NA	NA	NA	NA	NA	26.9654	NA	NA	NA	NA	NA	26.7664	NA	NA	0.153954	0.0353225	0.424752	0.156524	0.0326968	0.874669	0.0462177	0.504239	0.876332	2	18	18	18	19.258	0	41.154	1025100000	26
TRINITY_DN41552_c1_g3_i5_p1	Belongs to the DEAD box helicase family	DDX6	29.6828	29.6877	29.6622	29.5128	29.7482	29.3787	29.5453	29.748	29.6141	29.5713	29.6621	29.652	29.6449	29.4396	29.6036	29.5483	29.6868	29.56	29.6025	29.5257	-0.087302	0.202198	0.632775	-0.0583485	0.388265	0.969253	-0.0741287	0.275951	0.799767	14	38.7	38.7	38.7	54.372	0	194.64	13968000000	211
TRINITY_DN41832_c3_g2_i1_p1	Belongs to the DENR family	DENR	26.2332	26.3338	26.4652	26.1935	25.9919	26.8118	26.2472	NA	26.4925	26.2657	NA	NA	26.396	25.9366	26.2019	NA	26.4499	NA	25.0995	26.3872	0.244886	0.400914	0.777229	-0.0371077	0.897763	0.99496	0.236756	0.416443	0.856778	4	14.1	14.1	14.1	25.612	0	27.544	1394900000	39
TRINITY_DN40209_c5_g2_i7_p1	Belongs to the D-isomer specific 2-hydroxyacid dehydrogenase family	CTBP1	31.8671	31.674	31.755	31.7616	31.8312	31.7458	31.7882	31.7678	31.7425	31.7698	31.8543	31.7202	31.9488	31.9162	31.7772	31.8419	31.9062	31.9438	31.7547	31.7388	-0.0149448	0.791152	0.944484	0.065551	0.253432	0.969253	0.0593121	0.299909	0.819831	9	40.7	40.7	29.5	33.151	0	111.94	65847000000	266
TRINITY_DN40436_c2_g2_i1_p1	Belongs to the D-isomer specific 2-hydroxyacid dehydrogenase family	CTBP2	NA	26.6321	NA	25.8576	NA	NA	NA	NA	25.5107	26.1158	NA	NA	25.5022	NA	26.3897	NA	NA	26.5915	NA	NA	NA	NA	NA	NA	NA	NA	NA	NA	NA	4	21.3	13.7	13.7	48.958	0	27.317	883430000	26
TRINITY_DN36598_c0_g2_i3_p1	Belongs to the ephrin family	EFNB3	NA	NA	NA	22.83	NA	NA	NA	NA	NA	NA	NA	NA	NA	NA	NA	NA	NA	NA	NA	NA	NA	NA	NA	NA	NA	NA	NA	NA	NA	2	10.6	10.6	10.6	32.945	0.0031383	2.08	37371000	0
TRINITY_DN29246_c0_g1_i1_p1	Belongs to the eukaryotic ribosomal protein eL6 family	RPL6	30.6254	30.3592	30.6643	30.6157	30.409	30.5174	30.4505	30.5143	30.412	30.5876	30.4296	30.4761	30.4647	30.4492	30.5395	30.4507	30.4531	30.5055	30.5351	30.6919	-0.0383801	0.558861	0.85739	-0.062899	0.341799	0.969253	-0.0074791	0.908905	0.981339	5	26.5	26.5	12.8	25.143	0	57.319	28851000000	139
TRINITY_DN37527_c0_g2_i1_p1	Belongs to the FGGY kinase family	GK	28.2341	27.9361	28.4878	28.5055	28.3615	28.3722	28.3854	28.3537	28.6696	28.2142	28.4317	28.0577	28.4714	28.3279	28.1862	28.4849	28.4873	28.2139	28.4023	28.7045	0.0940285	0.425479	0.789414	-0.0100075	0.931824	0.999901	0.153595	0.199211	0.761129	17	32.2	32.2	32.2	63.645	0	40.243	6158800000	119
TRINITY_DN39119_c1_g2_i6_p1	Belongs to the FPP GGPP synthase family	GGPS1	NA	NA	NA	NA	NA	NA	NA	NA	NA	NA	NA	NA	26.099	NA	25.804	NA	NA	NA	NA	NA	NA	NA	NA	NA	NA	NA	NA	NA	NA	4	12.7	12.7	12.7	34.83	0	5.2161	698690000	15
TRINITY_DN37920_c0_g1_i2_p1	belongs to the gamma- glutamyl phosphate reductase family	ALDH18A1	28.7577	28.7279	28.9226	28.9963	28.9315	28.8858	28.9858	29.1861	28.7836	28.8278	28.9748	28.9424	28.9986	29.0308	29.0591	28.8918	28.9475	28.9353	28.8662	28.8215	0.0665962	0.352995	0.743745	0.133906	0.0708566	0.960367	0.025248	0.722074	0.945335	21	30.2	30.2	30.2	87.287	0	112.78	9017900000	261
TRINITY_DN34548_c0_g1_i2_p1	Belongs to the G-protein coupled receptor 1 family	HRH3	NA	NA	NA	NA	23.5959	NA	NA	NA	NA	NA	NA	NA	NA	NA	NA	NA	NA	NA	NA	NA	NA	NA	NA	NA	NA	NA	NA	NA	NA	1	3.1	3.1	3.1	31.943	0.0015129	2.4549	152690000	4
TRINITY_DN40210_c2_g4_i4_p1	Belongs to the G-protein coupled receptor 2 family	LPHN2	25.5142	25.3717	NA	24.7039	25.2171	NA	25.2757	25.5811	NA	NA	25.5255	NA	NA	25.2709	NA	NA	NA	25.444	NA	24.9451	0.237055	0.292347	0.69904	0.2069	0.354779	0.969253	0.00321603	0.988257	0.997384	4	5.3	5.3	5.3	90.715	0	6.2582	384480000	18
TRINITY_DN41792_c2_g1_i2_p1	Belongs to the heat shock protein 70 family	HYOU1	31.099	31.2237	30.9306	31.0229	31.1302	31.0641	31.1413	31.0314	31.0436	31.0219	30.8652	31.1486	31.1719	31.1649	31.0559	30.9646	31.0877	30.957	30.9185	30.9498	-0.0207779	0.750804	0.929282	3.20435e-05	0.999609	0.999901	-0.105752	0.1176	0.69487	31	43.5	43.5	43.5	111.34	0	323.31	40865000000	568
TRINITY_DN40871_c0_g1_i6_p2	Belongs to the histidine acid phosphatase family	PPIP5K2	NA	NA	NA	NA	NA	NA	NA	NA	NA	NA	NA	NA	NA	NA	NA	NA	NA	NA	NA	22.8247	NA	NA	NA	NA	NA	NA	NA	NA	NA	1	10.8	10.8	10.8	17.16	0.00019467	2.9897	90017000	10
TRINITY_DN41269_c6_g5_i2_p1	Belongs to the intermediate filament family	LMNA	31.2898	31.3907	31.5741	31.2995	31.3483	31.5085	31.7572	31.2947	31.6532	31.6792	31.1609	31.2031	31.5318	31.3197	31.2782	31.58	31.5455	31.2736	31.7587	31.607	0.198093	0.0567254	0.462388	-0.0817024	0.412876	0.972383	0.172489	0.0933122	0.676959	34	50.8	50.8	49.5	74.086	0	323.31	51848000000	542
TRINITY_DN41269_c6_g1_i2_p1	Belongs to the intermediate filament family	LMNB1	30.7725	30.876	30.8025	30.5977	30.7362	30.8109	30.9453	30.8273	30.6944	31.1295	30.761	30.8731	30.7457	30.6656	30.7401	30.974	30.7682	30.7015	30.9759	30.9735	0.124498	0.134271	0.562961	0.000115204	0.99886	0.999901	0.121637	0.142916	0.718543	25	47.4	45.9	42	66.603	0	300.45	33366000000	498
TRINITY_DN42071_c6_g3_i1_p1	Belongs to the ligand-gated ion channel (TC 1.A.9) family	GABRA1	30.4317	30.3801	30.3729	30.6174	30.6949	30.4048	30.5279	30.4251	30.6309	30.4788	30.6233	30.2181	30.5271	30.4892	30.5234	30.3232	30.6064	30.5588	30.5358	30.6791	-0.00590477	0.945176	0.98622	-0.0231518	0.787643	0.98608	0.0412788	0.631758	0.916446	12	36.5	36.5	26.4	51.692	0	78.405	25834000000	249
TRINITY_DN41804_c4_g1_i1_p1	Belongs to the ligand-gated ion channel (TC 1.A.9) family	GABRB3	28.4788	28.3133	28.4998	28.5811	28.4646	28.2711	28.4019	28.53	28.0621	28.1547	28.577	28.3164	28.3992	28.7925	28.6919	28.4705	28.5286	28.3341	28.4661	28.2772	-0.183564	0.0711492	0.489438	0.0878815	0.371397	0.969253	-0.0522511	0.592514	0.898031	5	27	15.7	15.7	50.787	0	85.491	6537300000	69
TRINITY_DN40637_c4_g2_i7_p1	Belongs to the MAGUK family	DLG4	33.2876	32.9699	33.1667	33.5541	33.302	33.0892	33.1305	33.43	33.2167	33.2125	33.33	33.0713	33.1599	33.3864	33.2127	33.0606	33.3998	33.3838	33.3072	33.4146	-0.0402657	0.687292	0.912823	-0.0240036	0.810095	0.986366	0.0571442	0.56868	0.892595	35	60.2	60.2	53.2	80.494	0	323.31	191150000000	938
TRINITY_DN40165_c0_g1_i2_p1	Belongs to the major facilitator superfamily. Sugar transporter (TC 2.A.1.1) family	SLC2A13	26.8539	27.1038	26.5346	26.4814	26.8517	26.3369	NA	26.682	NA	26.5989	26.7837	26.8691	26.8642	26.5693	NA	26.4012	26.5154	26.3686	26.6598	26.5126	-0.309908	0.0109742	0.386021	-0.0108939	0.922028	0.99945	-0.273581	0.0222677	0.479236	8	13.3	13.3	13.3	69.169	0	145.39	1681200000	44
TRINITY_DN38968_c0_g2_i1_p1	Belongs to the membrane-bound acyltransferase family	MBOAT2	NA	25.1606	NA	24.7596	NA	NA	NA	NA	NA	NA	NA	NA	NA	NA	NA	NA	NA	NA	NA	24.74	NA	NA	NA	NA	NA	NA	NA	NA	NA	4	7.5	7.5	7.5	59.202	0	9.8278	276140000	14
TRINITY_DN39574_c3_g2_i2_p1	Belongs to the membrane-bound acyltransferase family	PORCN	NA	NA	NA	NA	25.5867	NA	NA	NA	NA	NA	25.9221	25.6317	NA	25.5943	NA	NA	25.7802	NA	NA	NA	NA	NA	NA	NA	NA	NA	NA	NA	NA	2	3.7	3.7	3.7	51.757	0.0001947	2.9956	738110000	24
TRINITY_DN39653_c0_g1_i10_p1	Belongs to the metallo-dependent hydrolases superfamily. Adenosine and AMP deaminases family	AMPD3	27.0336	27.7971	27.2469	27.3264	27.3775	27.3255	27.3634	27.2468	26.7443	27.549	26.8707	27.1958	26.8963	27.4175	27.388	27.0989	26.646	27.0025	27.7575	27.214	-0.110494	0.562992	0.859706	-0.202644	0.293865	0.969253	-0.212531	0.271645	0.799269	10	23.2	23.2	23.2	55.098	0	35.854	2793400000	73
TRINITY_DN39653_c0_g1_i10_p3	Belongs to the metallo-dependent hydrolases superfamily. Adenosine and AMP deaminases family	AMPD3	25.0738	25.9447	25.9162	NA	NA	25.9579	NA	25.5838	NA	25.8463	NA	25.223	25.6027	25.7072	25.2712	NA	NA	25.4004	25.4743	25.4238	-0.110494	0.562992	0.859706	-0.202644	0.293865	0.969253	-0.212531	0.271645	0.799269	3	11.7	11.7	11.7	29.373	0	17.504	758230000	31
TRINITY_DN40313_c1_g1_i3_p1	Belongs to the mitochondrial carrier (TC 2.A.29) family	SLC25A15	NA	25.2241	NA	25.5458	25.8809	NA	25.8109	NA	25.5297	25.446	NA	NA	NA	25.2743	25.6443	NA	25.7676	25.6022	NA	NA	0.131764	0.289041	0.697561	-0.0510529	0.751183	0.98608	0.174519	0.288481	0.816009	6	20.9	20.9	20.9	32.611	0	8.0755	547810000	28
TRINITY_DN38755_c7_g4_i3_p1	Belongs to the mitochondrial carrier (TC 2.A.29) family	SLC25A22	33.5359	33.558	33.3208	33.6717	33.3231	33.2331	33.2049	33.6007	33.2826	33.673	33.3388	33.3546	33.1957	33.5804	33.5986	33.3254	33.5049	33.5293	33.2909	33.5012	-0.0830093	0.436994	0.797121	-0.068277	0.521508	0.980288	-0.0515625	0.627493	0.916446	14	57.3	57.3	48.3	34.674	0	323.31	204730000000	665
TRINITY_DN40620_c7_g3_i1_p1;TRINITY_DN10183_c0_g1_i1_p1	Belongs to the mitochondrial carrier (TC 2.A.29) family	SLC25A4	36.4691	36.4584	36.4129	36.5892	36.5935	36.3514	36.4369	36.5857	36.5577	36.6617	36.3843	36.4117	36.5677	36.4973	36.5054	36.4265	36.5226	36.4583	36.4415	36.5031	0.0140503	0.817762	0.953611	-0.0313568	0.608105	0.980288	-0.0342186	0.576026	0.896839	17	69.1	69.1	49.3	32.789	0	171.52	1688500000000	1644
TRINITY_DN40326_c3_g2_i4_p1	Belongs to the monovalent cation proton antiporter 1 (CPA1) transporter (TC 2.A.36) family	SLC9A1	28.7826	29.02	28.8652	28.3438	28.774	28.9067	28.6623	28.7126	28.8789	28.4174	28.717	28.7364	29.0862	28.6052	28.7477	28.6268	28.7447	28.7154	28.5822	28.6618	-0.0415398	0.71941	0.922688	0.0214008	0.852979	0.989341	-0.0909279	0.434676	0.861015	11	37	37	37	54.124	0	83.582	8636400000	121
TRINITY_DN40326_c3_g2_i4_p6	Belongs to the monovalent cation proton antiporter 1 (CPA1) transporter (TC 2.A.36) family	SLC9A1	NA	NA	NA	NA	NA	NA	NA	NA	NA	NA	NA	NA	NA	NA	25.8799	NA	NA	NA	NA	NA	-0.0415398	0.71941	0.922688	0.0214008	0.852979	0.989341	-0.0909279	0.434676	0.861015	1	9.6	9.6	9.6	14.884	0.00019865	3.3641	633870000	11
TRINITY_DN36862_c0_g3_i5_p1	Belongs to the monovalent cation proton antiporter 1 (CPA1) transporter (TC 2.A.36) family	SLC9A6	28.2345	28.3843	28.3098	28.1258	27.9334	28.2979	28.1494	28.2338	28.2973	28.2106	28.1995	28.0491	28.3305	28.2747	28.369	28.2424	28.2112	28.4058	28.3222	28.2131	0.0402416	0.611294	0.885662	0.046991	0.553372	0.980288	0.0813671	0.309268	0.820767	7	13.1	13.1	13.1	72.172	0	79.671	6136600000	110
TRINITY_DN41226_c7_g2_i1_p1	Belongs to the neuropilin family	NRP1	NA	NA	NA	NA	NA	NA	NA	NA	NA	NA	NA	NA	NA	NA	NA	NA	NA	NA	NA	24.953	NA	NA	NA	NA	NA	NA	NA	NA	NA	3	6.5	6.5	6.5	102.8	0.00019417	2.9247	107780000	6
TRINITY_DN39823_c8_g1_i3_p1	Belongs to the neuropilin family	NRP2	NA	25.9426	25.2686	25.0277	25.0182	25.714	NA	NA	NA	25.5593	NA	26.0457	NA	NA	NA	NA	NA	NA	NA	NA	NA	NA	NA	NA	NA	NA	NA	NA	NA	6	9	9	9	101.38	0	18.406	405180000	19
TRINITY_DN40258_c1_g1_i3_p1	Belongs to the nucleosome assembly protein (NAP) family	SET	28.5753	28.4454	28.4924	28.7321	28.459	28.3588	28.312	28.6923	28.4205	28.6558	28.4485	28.6455	28.6196	28.4473	28.8691	28.6428	28.6885	28.7095	28.7176	28.6806	-0.05299	0.549791	0.853961	0.0651485	0.463259	0.980158	0.14695	0.107764	0.690859	6	29.2	29.2	29.2	32.105	0	159.86	7851700000	81
TRINITY_DN38800_c4_g1_i1_p1	Belongs to the Nudix hydrolase family	NUDT18	26.5776	25.7578	NA	NA	26.5497	NA	NA	NA	25.7072	25.6548	26.1806	NA	25.7905	NA	NA	NA	NA	25.7521	NA	NA	NA	NA	NA	NA	NA	NA	NA	NA	NA	4	13.9	13.9	13.9	35.485	0	18.169	751050000	22
TRINITY_DN38627_c12_g2_i1_p1	Belongs to the OSBP family	OSBP2	NA	25.4975	25.8533	25.9876	25.8239	25.7976	25.7959	NA	26.1299	25.7494	25.9919	25.7138	25.8095	25.2881	25.4986	NA	25.7803	NA	NA	25.7461	0.134791	0.302143	0.706343	-0.0786871	0.542357	0.980288	0.0241244	0.887072	0.979825	6	23.6	23.6	23.6	28.018	0	11.331	806590000	31
TRINITY_DN42457_c3_g3_i4_p1	Belongs to the OSBP family	OSBP2	25.3716	NA	NA	NA	NA	NA	NA	NA	NA	NA	NA	NA	25.2274	NA	NA	25.4298	NA	25.2013	NA	NA	0.134791	0.302143	0.706343	-0.0786871	0.542357	0.980288	0.0241244	0.887072	0.979825	5	41.2	41.2	41.2	19.941	0	24.024	358120000	27
TRINITY_DN42531_c2_g1_i11_p2	Belongs to the OSBP family	OSBPL9	NA	NA	NA	NA	24.1451	NA	NA	NA	NA	NA	NA	NA	NA	NA	NA	NA	NA	NA	NA	NA	NA	NA	NA	NA	NA	NA	NA	NA	NA	3	4.6	4.6	4.6	82.436	0	4.504	136950000	6
TRINITY_DN37160_c0_g1_i2_p1	Belongs to the peptidase C1 family	CTSH	NA	NA	NA	NA	NA	22.3062	NA	NA	NA	NA	NA	NA	NA	NA	NA	NA	NA	NA	NA	NA	NA	NA	NA	NA	NA	NA	NA	NA	NA	1	4.2	4.2	4.2	37.401	0.0068003	1.7559	4677300	1
TRINITY_DN38312_c12_g1_i3_p1	Belongs to the peptidase C19 family	USP25	25.4778	NA	NA	NA	NA	NA	NA	NA	NA	NA	NA	NA	25.6076	NA	NA	NA	NA	NA	NA	NA	NA	NA	NA	NA	NA	NA	NA	NA	NA	7	7	7	7	121.7	0	26.455	240920000	7
TRINITY_DN39157_c3_g2_i4_p1	Belongs to the peptidase C2 family	CAPN2	30.4606	30.7162	30.7327	30.5283	30.7317	30.6804	30.5876	30.6413	30.6205	30.7703	30.445	30.5184	30.5989	30.6129	30.4058	30.6457	30.6034	30.3499	30.7593	30.7059	0.0261276	0.736011	0.923458	-0.117712	0.139851	0.969253	-0.021056	0.785741	0.958001	23	42.1	42.1	42.1	79.89	0	323.31	29938000000	359
TRINITY_DN38279_c0_g1_i1_p1	Belongs to the peptidase C2 family	CAPN5	26.3519	NA	26.2002	26.1287	26.8751	27.3091	26.7715	27.3158	26.259	27.3487	27.3199	25.9984	26.4723	27.2505	NA	26.2136	25.9566	NA	27.2721	NA	0.522101	0.150712	0.579476	0.220526	0.53449	0.980288	-0.50645	0.16266	0.735195	9	17.4	17.4	17.4	80.819	0	30.49	1501400000	51
TRINITY_DN42118_c8_g1_i1_p1	Belongs to the peptidase M16 family	IDE	28.4801	28.5798	28.7805	28.8106	28.7366	28.7235	28.8358	28.5981	28.6924	28.6757	28.5948	28.5309	28.7542	28.6671	28.6527	28.6348	28.6383	28.5449	28.6096	28.7048	0.0275623	0.680717	0.910562	-0.0375835	0.575486	0.980288	-0.0510605	0.448401	0.863203	23	24.8	24.8	24.8	117.73	0	72.407	7376300000	186
TRINITY_DN37180_c0_g1_i2_p1	Belongs to the peptidase M49 family	DPP3	30.5265	30.653	30.6575	30.6321	30.6749	30.6244	30.6628	30.6798	30.6021	30.7565	30.6427	30.74	30.6179	30.5265	30.7342	30.6178	30.6189	30.6949	30.5546	30.5941	0.0363033	0.4868	0.82635	0.0234608	0.6519	0.980288	-0.0127556	0.805872	0.963586	25	55.7	55.7	55.7	71.33	0	304.68	29559000000	361
TRINITY_DN39770_c4_g4_i1_p1	Belongs to the perilipin family	PLIN3	27.2863	27.1642	27.1689	26.4249	27.0622	27.2265	27.5654	26.6129	27.2393	26.9872	27.115	26.7131	27.7348	26.4412	26.8533	27.2243	27.331	25.9964	27.2343	27.2857	0.104934	0.696333	0.915429	-0.0498409	0.852704	0.989341	-0.00695419	0.979323	0.997256	11	32.5	32.5	32.5	47.375	0	51.593	2442200000	87
TRINITY_DN37407_c0_g1_i2_p1	Belongs to the phosphoglycerate mutase family. BPG- dependent PGAM subfamily	BPGM	28.228	28.5168	28.4279	27.8451	27.9548	28.5232	28.707	28.1225	28.3569	28.2128	28.2829	28.2215	28.5638	27.8591	28.1132	28.2163	28.3595	28.3093	27.9863	28.0467	0.189992	0.205022	0.633642	0.0136093	0.926067	0.99945	-0.0108711	0.940909	0.991187	11	49.8	49.8	49.8	29.922	0	31.776	5868600000	75
TRINITY_DN38974_c3_g3_i1_p1	Belongs to the phosphoglycerate mutase family. BPG- dependent PGAM subfamily	PGAM2	24.5846	NA	NA	25.2318	26.0271	NA	NA	25.6411	NA	24.6901	24.7669	NA	NA	NA	NA	NA	NA	NA	NA	NA	NA	NA	NA	NA	NA	NA	NA	NA	NA	2	24.1	8.3	8.3	28.673	0.00077042	2.7952	279330000	14
TRINITY_DN32129_c0_g1_i2_p1	Belongs to the phosphohexose mutase family	PGM1	31.8635	31.9209	31.9957	31.6642	31.7081	31.8417	31.7485	31.6759	31.8787	31.9231	31.685	31.958	31.8583	31.6512	31.7589	32.025	31.6541	31.6622	31.9223	31.6561	-0.0169052	0.849299	0.962177	-0.0482227	0.589106	0.980288	-0.0465477	0.60201	0.903809	28	63.3	63.3	63.3	61.409	0	137.32	69071000000	578
TRINITY_DN39375_c3_g3_i3_p1	Belongs to the potassium channel family	KCNA3	25.9926	NA	NA	NA	NA	NA	NA	NA	25.868	NA	NA	NA	NA	NA	NA	NA	NA	NA	NA	NA	NA	NA	NA	NA	NA	NA	NA	NA	NA	3	11.7	5.2	5.2	72.626	0	6.0899	1036900000	27
TRINITY_DN40948_c2_g1_i6_p2;TRINITY_DN34832_c0_g1_i2_p1	Belongs to the protein-tyrosine phosphatase family. Non-receptor class myotubularin subfamily	MTM1;MTMR2	27.828	27.9787	28.0662	28.04	27.9635	28.2616	27.9926	28.0021	28.1339	28.036	28.0969	27.8136	28.1669	28.0791	27.9298	27.9169	27.9475	27.8108	28.1579	28.1736	NA	NA	NA	NA	NA	NA	NA	NA	NA	12	30.1	28.5	28.5	55.568	0	55.255	4623800000	123
TRINITY_DN41829_c2_g3_i2_p1	Belongs to the protein-tyrosine phosphatase family. Non-receptor class myotubularin subfamily	MTMR1	28.8011	28.56	28.8124	28.7859	28.9175	28.7729	28.8336	28.8111	28.8432	28.9061	28.7698	28.6385	28.732	28.8408	28.9802	28.7794	28.9583	28.8727	28.8335	28.7997	0.0580032	0.403815	0.77975	0.0168922	0.806262	0.98608	0.073354	0.293761	0.818078	17	31.7	31.7	31.7	76.983	0	65.453	8444000000	210
TRINITY_DN38998_c0_g2_i2_p1	Belongs to the protein-tyrosine phosphatase family. Non-receptor class myotubularin subfamily	MTMR12	24.9636	25.1447	NA	25.4258	25.1208	25.4101	NA	NA	25.3994	NA	NA	NA	25.4383	NA	NA	NA	NA	25.0563	NA	25.398	NA	NA	NA	NA	NA	NA	NA	NA	NA	7	11.6	11.6	11.6	84.778	0	15.184	457490000	33
TRINITY_DN41195_c4_g1_i4_p1;TRINITY_DN38539_c1_g1_i1_p2;TRINITY_DN38539_c1_g1_i1_p1	Belongs to the protein-tyrosine phosphatase family. Non-receptor class myotubularin subfamily	SBF1;SBF2	30.4819	30.433	30.6098	30.5944	30.5755	30.5422	30.522	30.5505	30.4791	30.4883	30.6078	30.4802	30.4837	30.6041	30.5919	30.4754	30.5832	30.5548	30.5759	30.7007	-0.0225166	0.66644	0.905572	0.0145935	0.77965	0.98608	0.0390556	0.456935	0.863981	47	32.9	32.9	32.5	212.41	0	323.31	27984000000	636
TRINITY_DN39208_c5_g1_i2_p1;TRINITY_DN39044_c3_g4_i2_p4;TRINITY_DN39044_c3_g5_i1_p1	Belongs to the RRM elav family	ELAVL2;ELAVL3;ELAVL4	27.7945	27.9009	27.9599	27.5647	27.8102	27.609	27.5847	27.6012	27.7528	27.9107	27.7918	27.729	27.6144	27.5988	27.7443	27.5272	27.697	27.5596	27.6847	27.8749	-0.11435	0.186383	0.618016	-0.11036	0.201507	0.969253	-0.137349	0.116119	0.69487	5	39.4	16	16	42.531	0	37.087	4225600000	55
TRINITY_DN37176_c0_g1_i1_p1	Belongs to the semaphorin family	SEMA4B	25.9282	26.1042	26.3643	26.016	26.0378	25.4806	26.3906	25.8092	25.8548	25.8382	26.4107	26.3982	25.9898	25.7968	25.8925	25.8641	26.4504	26.247	25.9038	26.1297	-0.215421	0.186899	0.619125	0.00749435	0.962493	0.999901	0.0288673	0.856321	0.974034	6	8.5	8.5	8.5	90.786	0	16.261	1103400000	56
TRINITY_DN41280_c7_g1_i9_p1	Belongs to the semaphorin family	SEMA4D	27.113	27.3378	NA	26.3189	27.2828	26.4644	26.6153	26.6569	27.6885	27.7979	26.3543	27.1125	27.6075	27.266	28.2191	27.9986	26.5559	27.3626	27.2473	26.2404	0.159177	0.673844	0.908139	0.426466	0.266405	0.969253	0.195552	0.605558	0.906573	5	6.4	6.4	6.4	95.516	0	22.768	2666200000	68
TRINITY_DN42235_c5_g1_i3_p1	Belongs to the semaphorin family	SEMA4F	NA	NA	NA	NA	NA	NA	NA	NA	NA	NA	NA	NA	NA	25.2134	NA	NA	NA	NA	NA	NA	NA	NA	NA	NA	NA	NA	NA	NA	NA	4	6.8	6.8	6.8	84.399	0	4.9311	298540000	2
TRINITY_DN38995_c3_g1_i3_p1	Belongs to the serpin family	AGT	NA	NA	25.2998	NA	25.2533	25.5504	NA	24.9736	25.8283	25.605	26.5158	26.0815	25.7847	NA	25.1931	26.9748	NA	26.1849	26.9043	27.0027	0.148511	0.628887	0.895935	0.53686	0.0940582	0.969253	1.48995	0.000152606	0.138055	9	22.4	22.4	22.4	51.609	0	27.92	973180000	25
TRINITY_DN32168_c0_g1_i1_p1	Belongs to the serpin family	SERPINB1	27.243	27.5508	27.5528	26.9573	26.748	27.2593	27.2022	26.8489	27.2491	27.3449	27.2789	27.4314	26.8628	26.8018	27.2698	27.6542	27.0276	27.3421	27.2856	26.6572	-0.0295387	0.873952	0.966034	-0.0814507	0.662508	0.980288	-0.0170525	0.927014	0.986179	11	38	38	38	42.665	0	31.238	2841900000	66
TRINITY_DN41214_c0_g1_i3_p1	Belongs to the serpin family	SERPINB6	27.4267	27.4225	27.6628	27.0673	27.1461	27.7713	27.5571	27.0839	27.7232	27.1202	27.5002	27.5257	NA	26.7924	27.4988	27.5924	27.7018	27.3488	27.0721	27.1191	0.106038	0.571361	0.861132	0.0784252	0.674869	0.980288	0.0217846	0.907036	0.981339	7	17.3	17.3	17.3	44.147	0	55.946	3416900000	57
TRINITY_DN28046_c0_g1_i1_p1	Belongs to the serpin family	SERPINH1	25.3517	26.2081	26.01	25.6003	25.1507	25.9564	26.309	25.7656	25.5257	25.5013	25.8997	26.1892	25.8023	25.5697	24.6829	26.016	NA	26.2273	25.805	25.667	0.147443	0.554939	0.855433	-0.0353909	0.886808	0.992684	0.21775	0.385893	0.843993	5	15.6	15.6	15.6	46.551	0	12.883	1081900000	32
TRINITY_DN38407_c0_g1_i1_p1	Belongs to the short-chain dehydrogenases reductases (SDR) family	KDSR	26.9638	27.0052	26.9465	26.5875	26.9302	27.4481	26.9244	26.8509	27.4779	27.0692	26.9633	26.8908	26.9387	27.0357	26.8309	27.0701	26.9889	26.8138	27.1487	26.7451	0.267489	0.0350667	0.424752	0.0452335	0.705176	0.983832	0.0667007	0.57778	0.89699	3	9.5	9.5	9.5	41.988	0	9.0237	2095200000	23
TRINITY_DN41943_c5_g4_i1_p1	Belongs to the small GTPase superfamily. Arf family	ARL8B	28.2286	28.5439	28.2505	28.44	28.6191	28.5479	28.5737	28.2782	28.4679	28.2282	28.1955	28.3198	28.4641	28.3698	28.351	28.1375	28.2147	28.2858	28.3815	28.428	0.00274582	0.975548	0.99349	-0.0763687	0.398534	0.970945	-0.126929	0.16749	0.736236	3	34.6	10.3	10.3	27.578	0	17.033	6941100000	59
TRINITY_DN39817_c0_g2_i12_p2	Belongs to the small GTPase superfamily. Rho family	RHOC	NA	NA	NA	NA	25.7557	NA	NA	NA	NA	NA	NA	NA	NA	NA	NA	NA	NA	NA	NA	NA	NA	NA	NA	NA	NA	NA	NA	NA	NA	2	65.8	18.7	18.7	22.006	0	6.508	1206500000	17
TRINITY_DN40883_c9_g3_i1_p1	Belongs to the small GTPase superfamily. Rho family	RHOG	31.1031	30.9399	31.3144	30.9161	31.2158	31.4892	31.4329	30.8637	31.4075	31.141	31.097	30.8072	31.3881	30.6557	30.7832	31.3647	31.2494	30.5966	31.4538	31.3468	0.16902	0.318164	0.720968	-0.151605	0.369329	0.969253	0.104425	0.533998	0.885942	10	64.9	64.9	59.2	21.308	0	249.6	40403000000	242
TRINITY_DN42191_c7_g1_i8_p1	Belongs to the sodium neurotransmitter symporter (SNF) (TC 2.A.22) family	SLC6A1	30.0645	30.1579	30.0537	29.851	29.9166	29.9917	30.0145	29.725	29.9331	29.7859	30.0818	29.9496	29.897	29.8465	29.9966	30.1486	29.9578	29.9555	30.0351	29.9429	-0.118677	0.115193	0.539351	-0.0544289	0.458097	0.980158	-0.000754547	0.991731	0.997384	8	16.7	16.7	16.7	66.987	0	173.79	20659000000	223
TRINITY_DN40777_c2_g1_i1_p1	Belongs to the sodium solute symporter (SSF) (TC 2.A.21) family	SLC5A7	NA	NA	NA	NA	NA	NA	NA	NA	NA	NA	NA	NA	NA	NA	25.4155	NA	NA	NA	NA	NA	NA	NA	NA	NA	NA	NA	NA	NA	NA	3	5.7	5.7	5.7	63.237	0	7.5114	145950000	7
TRINITY_DN37155_c0_g1_i2_p1	Belongs to the stathmin family	STMN2	31.3644	31.449	31.3933	31.136	31.2615	31.4138	31.1828	31.3342	31.0961	31.2188	31.4169	31.242	31.3568	31.2275	31.5489	31.1914	31.4485	31.2508	30.9668	31.3064	-0.071701	0.430893	0.793421	0.0376179	0.677569	0.980288	-0.0880188	0.335617	0.827782	4	26.3	26.3	21.8	20.828	0	9.6748	53259000000	76
TRINITY_DN39388_c2_g3_i2_p1	Belongs to the stathmin family	STMN3	27.4182	27.306	27.3447	27.2714	27.5126	27.2454	27.3382	27.2669	27.2866	27.2879	27.2984	27.4957	27.4374	27.3891	27.3523	27.3212	27.3241	27.1977	27.1306	27.1863	-0.0855999	0.143731	0.570727	0.0239971	0.673701	0.980288	-0.138599	0.0232609	0.484773	7	39.4	39.4	39.4	20.954	0	24.662	3001300000	87
TRINITY_DN38445_c8_g1_i1_p1	Belongs to the STXBP unc-18 SEC1 family	STXBP3	27.2996	27.5168	27.3719	27.3067	27.5262	27.4252	27.4426	26.3504	27.5881	27.4494	27.483	26.7327	27.8316	27.1874	26.1517	27.4666	27.2213	27.6443	27.6644	27.9241	-0.153101	0.560134	0.858571	-0.326936	0.220753	0.969253	0.179902	0.494326	0.873225	14	26.1	26.1	26.1	68.144	0	35.962	3257200000	82
TRINITY_DN41925_c0_g5_i5_p1	Belongs to the syntaxin family	STX16	27.1195	26.806	26.6562	25.8661	26.5795	26.676	26.2972	26.562	26.447	26.8025	26.8506	27.0611	26.7406	26.6806	27.0131	27.0127	27.0898	27.0954	27.2353	26.8799	-0.0485023	0.768589	0.93358	0.263706	0.121262	0.969253	0.457144	0.0111811	0.393875	8	31.9	31.9	31.9	37.008	0	50.634	1899400000	48
TRINITY_DN41947_c3_g1_i8_p1	Belongs to the syntaxin family	STX1B	34.6388	34.5296	34.5942	34.5405	34.5784	34.5599	34.5244	34.595	34.6022	34.6366	34.5691	34.5465	34.7345	34.5256	34.5946	34.5711	34.5971	34.5965	34.6905	34.5314	0.00733795	0.880491	0.966034	0.0177765	0.716098	0.983832	0.0210236	0.66734	0.923733	16	61.1	61.1	54	26.364	0	323.31	475430000000	714
TRINITY_DN42440_c6_g1_i6_p1	Belongs to the syntaxin family	STX4	NA	NA	23.8247	NA	NA	NA	NA	NA	NA	NA	NA	NA	NA	NA	NA	NA	NA	NA	NA	NA	NA	NA	NA	NA	NA	NA	NA	NA	NA	2	10.1	10.1	10.1	28.372	0	4.0519	154410000	3
TRINITY_DN31182_c0_g1_i2_p2	Belongs to the synuclein family	SNCA	33.6833	33.3799	32.9658	33.2884	33.1804	32.9351	32.9715	33.1188	33.0409	33.2692	33.2473	33.2908	33.173	33.3846	33.2165	33.1146	33.4399	33.6786	33.0141	32.7015	-0.232505	0.128922	0.555676	-0.0371696	0.802321	0.98608	-0.109847	0.46232	0.863981	11	85.7	85.7	85.7	14.501	0	323.31	193940000000	423
TRINITY_DN41084_c1_g1_i3_p1	Belongs to the TCTP family	TPT1	31.0933	31.1108	30.6664	31.4045	31.1575	31.0178	31.1994	31.2728	30.7024	30.9577	31.0087	31.138	31.1375	30.9904	31.2303	31.2716	31.0046	31.0095	31.3472	31.39	-0.0564468	0.652475	0.900101	0.0145115	0.907597	0.997452	0.118105	0.350487	0.829947	6	35.2	35.2	35.2	19.923	0	80.691	41009000000	153
TRINITY_DN38226_c0_g1_i1_p1	Belongs to the TRAFAC class dynamin-like GTPase superfamily. Dynamin Fzo YdjA family	EHD3	31.7898	31.8721	31.858	31.6461	31.8256	31.8651	31.9337	31.8603	31.9252	31.8507	31.8214	31.7369	31.7551	31.7462	31.8826	31.9504	31.8435	31.9608	31.8818	31.9108	0.0886818	0.09169	0.528623	-0.00985489	0.845535	0.989341	0.111158	0.0383152	0.583564	26	66	66	55.9	60.806	0	323.31	67435000000	671
TRINITY_DN40145_c0_g3_i1_p1	Belongs to the TRAFAC class dynamin-like GTPase superfamily. Dynamin Fzo YdjA family	EHD4	29.1471	29.4039	29.1767	28.8562	29.0999	28.9826	28.5819	29.0033	28.6297	29.1755	29.1134	29.3214	28.8047	29.0676	28.9317	29.0017	28.9476	29.0447	29.2348	29.0502	-0.262147	0.0409461	0.437956	-0.0889854	0.465429	0.980158	-0.0809353	0.506225	0.878227	17	43.8	35.3	35.3	61.387	0	86.431	10098000000	166
TRINITY_DN39181_c7_g1_i5_p1	Belongs to the TRAFAC class dynamin-like GTPase superfamily. Dynamin Fzo YdjA family	MFN1	NA	NA	NA	NA	NA	NA	25.2334	25.4183	25.3368	25.2458	NA	NA	NA	25.3443	NA	NA	NA	NA	NA	25.5474	NA	NA	NA	NA	NA	NA	NA	NA	NA	2	7.3	7.3	7.3	42.159	0	22.305	467250000	25
TRINITY_DN39181_c7_g1_i5_p2	Belongs to the TRAFAC class dynamin-like GTPase superfamily. Dynamin Fzo YdjA family	MFN1	NA	NA	NA	NA	NA	NA	NA	NA	24.3633	NA	NA	NA	NA	NA	NA	NA	NA	NA	NA	NA	NA	NA	NA	NA	NA	NA	NA	NA	NA	1	7.4	4.9	4.9	41.169	0.00019444	2.9748	33604000	2
TRINITY_DN38624_c1_g1_i4_p1	Belongs to the TRAFAC class dynamin-like GTPase superfamily. Dynamin Fzo YdjA family	MFN2	30.0889	30.0894	30.0458	30.1128	29.9781	30.0789	30.0345	30.1708	30.1659	30.0753	30.0636	29.9982	30.0629	30.0614	30.0452	30.0616	30.1004	30.0535	30.0022	29.8272	0.0420509	0.430739	0.793421	-0.0167896	0.751365	0.98608	-0.0540585	0.313716	0.820767	23	37.4	37.4	36.2	86.242	0	134.7	19369000000	368
TRINITY_DN41928_c2_g1_i7_p1;TRINITY_DN34456_c0_g2_i1_p1	Belongs to the TRAFAC class myosin-kinesin ATPase superfamily. Kinesin family	KIF1A;KIF1C	30.2893	30.2042	29.9864	29.9717	30.1204	30.2644	30.0513	30.0757	30.1568	30.0338	30.143	30.1244	30.2493	30.0947	30.0518	30.1255	30.2964	30.2494	30.0549	29.9702	0.00197296	0.979089	0.994537	0.0182114	0.808972	0.98608	0.0248547	0.741615	0.949419	26	35.2	35.2	26.1	140.53	0	323.31	20570000000	448
TRINITY_DN41747_c0_g1_i4_p1	Belongs to the TRAFAC class myosin-kinesin ATPase superfamily. Kinesin family	KIF21B	23.8115	NA	NA	NA	NA	NA	NA	NA	NA	NA	NA	NA	NA	NA	NA	NA	NA	NA	NA	NA	NA	NA	NA	NA	NA	NA	NA	NA	NA	4	6.3	3.7	3.7	186.09	0	4.2582	51047000	2
TRINITY_DN39598_c7_g5_i5_p1	Belongs to the TRAFAC class myosin-kinesin ATPase superfamily. Kinesin family	KIF2A	30.9483	30.9878	31.0038	30.7698	30.9125	30.8196	30.8132	30.8703	30.7293	30.7857	30.8607	30.8214	30.9498	30.7248	30.9833	30.9498	30.8218	30.7871	30.861	30.8795	-0.120837	0.0500479	0.450758	-0.05644	0.340418	0.969253	-0.0645813	0.277133	0.801652	28	48.4	48.4	48.4	82.609	0	258.28	35040000000	338
TRINITY_DN40784_c0_g3_i2_p1	Belongs to the TRAFAC class myosin-kinesin ATPase superfamily. Kinesin family	KIF3A	27.6759	27.7111	27.4328	27.7523	27.7101	27.596	27.6377	27.6235	27.5142	27.6661	27.2535	27.7452	27.3563	27.4895	27.5432	27.4481	27.3706	27.5494	27.5469	27.6684	-0.0489532	0.562592	0.859706	-0.178893	0.0444526	0.915563	-0.139762	0.108961	0.691877	8	27.6	27.6	27.6	36.384	0	23.622	3501700000	74
TRINITY_DN39136_c7_g4_i2_p1	Belongs to the TRAFAC class myosin-kinesin ATPase superfamily. Kinesin family	KIF5B	31.0985	31.3075	31.2489	31.1939	31.1176	31.2478	30.9927	31.2241	31.1791	31.2185	31.1397	31.2505	31.1967	31.2177	31.3677	31.2367	31.1194	31.0506	31.3038	31.3127	-0.0208645	0.757797	0.929282	0.041151	0.544546	0.980288	0.0113312	0.866877	0.977	33	54	54	40.7	109.57	0	323.31	43491000000	634
TRINITY_DN40968_c2_g4_i1_p1	Belongs to the TRAFAC class myosin-kinesin ATPase superfamily. Myosin family	MYH14	27.1961	27.0207	27.3257	27.1578	27.0939	27.1846	27.3909	26.7681	27.1792	26.6753	26.9406	27.0691	26.8788	26.8202	27.0647	26.9609	27.2426	NA	27.0351	27.1151	0.143405	0.438801	0.797121	-0.0820431	0.656052	0.980288	0.250338	0.183533	0.743527	7	25	19	19	58.012	0	34.624	2444000000	48
TRINITY_DN41995_c4_g3_i3_p1	Belongs to the TRAFAC class myosin-kinesin ATPase superfamily. Myosin family	MYH14	27.466	27.5543	27.7539	27.3148	27.1669	27.6251	27.8192	27.3988	27.7664	27.3634	27.6281	27.426	27.7516	26.6903	27.3497	27.9658	27.6908	27.1593	27.971	27.7206	0.143405	0.438801	0.797121	-0.0820431	0.656052	0.980288	0.250338	0.183533	0.743527	24	25.1	22.3	22.3	153.62	0	180.77	3440200000	116
TRINITY_DN40201_c0_g1_i24_p1	Belongs to the TRAFAC class myosin-kinesin ATPase superfamily. Myosin family	MYO18A	31.6853	31.5507	31.7079	31.4107	31.6736	31.5297	31.5719	31.6314	31.7108	31.6349	31.6231	31.543	31.7169	31.4936	31.6877	31.6574	31.694	31.6297	31.5969	31.6192	0.0100571	0.871082	0.966034	0.00722961	0.907114	0.997242	0.0337723	0.587151	0.897612	74	34.2	34.2	34.2	279.79	0	323.31	58287000000	874
TRINITY_DN37349_c0_g1_i5_p1	Belongs to the TRAFAC class myosin-kinesin ATPase superfamily. Myosin family	MYO1B	27.7943	27.9219	27.5686	27.1785	27.4393	27.8347	27.345	27.5116	27.7468	27.5747	27.674	27.4329	27.5909	27.9492	27.5526	27.9267	27.1861	27.4812	27.4658	27.5106	0.0220062	0.88046	0.966034	0.0593887	0.685427	0.980288	-0.0664398	0.650615	0.922337	16	18.1	18.1	15	131.95	0	43.358	3417400000	138
TRINITY_DN39761_c6_g2_i8_p1	Belongs to the TRAFAC class myosin-kinesin ATPase superfamily. Myosin family	MYO1C	24.7822	NA	24.9237	NA	NA	NA	24.6965	NA	NA	NA	24.9352	NA	NA	NA	NA	NA	NA	NA	NA	25.168	0.277859	0.00848787	0.364549	0.146263	0.138451	0.969253	0.171487	0.0856488	0.665141	5	13.9	13.9	13.9	56.417	0	8.1201	402560000	22
TRINITY_DN39761_c6_g2_i8_p2	Belongs to the TRAFAC class myosin-kinesin ATPase superfamily. Myosin family	MYO1C	NA	25.8706	25.9661	25.9888	25.9636	26.0466	26.2547	25.9374	NA	NA	26.0918	26.0326	26.0884	NA	26.2588	26.1645	26.0854	26.0344	NA	26.2413	0.277859	0.00848787	0.364549	0.146263	0.138451	0.969253	0.171487	0.0856488	0.665141	5	15.8	15.8	15.8	47.583	0	21.868	1129800000	34
TRINITY_DN40824_c10_g2_i6_p1	Belongs to the TRAFAC class myosin-kinesin ATPase superfamily. Myosin family	MYO1D	28.6547	28.4873	29.1169	28.3264	28.4382	28.7135	29.1239	27.8481	28.7474	28.3813	28.6359	28.4129	29.2934	28.1601	28.2292	29.2961	28.9953	28.2653	28.9172	28.7691	-0.041848	0.864831	0.965893	-0.058379	0.812359	0.98734	0.243934	0.327227	0.827635	1900-01-27	30.6	30.6	30.6	115.92	0	78.469	7594200000	213
TRINITY_DN39909_c6_g1_i2_p1	Belongs to the TRAFAC class myosin-kinesin ATPase superfamily. Myosin family	MYO1E	NA	NA	NA	NA	NA	NA	NA	NA	NA	NA	NA	NA	NA	NA	23.3489	NA	NA	NA	NA	NA	NA	NA	NA	NA	NA	NA	NA	NA	NA	3	4.6	4.6	2.3	126.79	0	8.883	226960000	17
TRINITY_DN41786_c0_g2_i4_p1	Belongs to the TRAFAC class myosin-kinesin ATPase superfamily. Myosin family	MYO6	29.6946	29.7696	29.8419	29.6256	29.6103	29.6805	29.7674	29.6141	29.7183	29.6988	29.7109	29.6412	29.7659	29.5729	29.6823	29.7509	29.687	29.6849	29.7652	29.8817	-0.0125671	0.826724	0.955512	-0.0337513	0.558178	0.980288	0.0455414	0.431217	0.861015	35	34.6	34.6	34.6	147.23	0	235.01	15631000000	374
TRINITY_DN40246_c4_g1_i3_p1	Belongs to the TRAFAC class myosin-kinesin ATPase superfamily. Myosin family	MYO9A	NA	NA	NA	NA	NA	NA	NA	NA	NA	NA	NA	NA	NA	NA	NA	NA	24.9809	NA	NA	NA	NA	NA	NA	NA	NA	NA	NA	NA	NA	4	1.4	1.4	1.4	295.68	0	4.6398	122840000	6
TRINITY_DN40222_c0_g1_i8_p1	Belongs to the TRAFAC class TrmE-Era-EngA-EngB-Septin- like GTPase superfamily. Septin GTPase family	SEPT10	NA	NA	NA	NA	NA	NA	NA	NA	NA	NA	NA	NA	NA	NA	23.5215	NA	NA	NA	NA	NA	NA	NA	NA	NA	NA	NA	NA	NA	NA	1	4.8	4.8	4.8	26.981	0.00095822	2.678	127300000	7
TRINITY_DN41989_c6_g1_i1_p1	Belongs to the TRAFAC class TrmE-Era-EngA-EngB-Septin- like GTPase superfamily. Septin GTPase family	SEPT11	30.9727	30.5607	30.7024	30.9382	30.7681	30.7591	30.76	31.0135	30.824	30.84	30.7675	30.7018	30.7977	30.9657	30.9644	30.7705	30.7914	30.8334	30.7847	30.5502	0.0509048	0.544784	0.852518	0.0510014	0.544029	0.980288	-0.0423843	0.613559	0.911139	4	45.9	24.9	15.8	24.696	0	237.51	35911000000	148
TRINITY_DN40237_c2_g1_i2_p1	Belongs to the TRAFAC class TrmE-Era-EngA-EngB-Septin- like GTPase superfamily. Septin GTPase family	SEPT2	30.7871	30.9151	30.8449	30.8565	30.8551	30.9457	30.7789	30.7323	30.8697	30.8605	30.7513	30.7576	30.9168	30.8082	30.9291	30.8687	30.7022	30.7923	30.8927	30.7929	-0.0143131	0.796507	0.94627	-0.0191311	0.730524	0.98608	-0.0419838	0.452491	0.863981	16	61.2	61.2	61.2	41.591	0	284.85	36813000000	390
TRINITY_DN38838_c10_g3_i6_p1	Belongs to the TRAFAC class TrmE-Era-EngA-EngB-Septin- like GTPase superfamily. Septin GTPase family	SEPT3	32.113	31.8993	32.0651	32.0696	32.0025	32.1433	32.0201	32.0861	32.2274	32.2585	31.9899	31.9737	32.2304	32.0755	32.1391	32.198	32.0175	32.0524	32.1249	32.1583	0.117203	0.0789004	0.5089	0.0518147	0.421677	0.973117	0.0803284	0.218365	0.769054	14	56.5	56.5	56.5	27.09	0	278.13	79808000000	279
TRINITY_DN39775_c4_g4_i2_p1	Belongs to the TRAFAC class TrmE-Era-EngA-EngB-Septin- like GTPase superfamily. Septin GTPase family	SEPT6	33.9567	33.607	33.8425	33.888	33.7329	33.8375	33.8502	33.8938	33.8488	34.0405	33.846	33.72	33.8995	33.9353	33.8256	33.5891	33.9059	33.8191	33.7357	34.0227	0.0887733	0.275364	0.690513	0.0398888	0.619537	0.980288	0.00907516	0.909776	0.981339	13	51.5	51.5	41.3	49.039	0	323.31	265060000000	658
TRINITY_DN40903_c6_g3_i3_p1	Belongs to the TRAFAC class TrmE-Era-EngA-EngB-Septin- like GTPase superfamily. Septin GTPase family	SEPT7	33.7354	33.6448	33.6389	33.9929	33.7408	33.6894	33.6283	33.7346	33.7928	33.8536	33.6607	33.5206	33.6044	33.7121	33.7888	33.4845	33.5699	33.6741	33.7252	33.8695	-0.0108459	0.892668	0.970012	-0.0932503	0.254328	0.969253	-0.0859474	0.292168	0.818078	22	58.4	58.4	58.4	43.522	0	323.31	302530000000	742
TRINITY_DN40222_c0_g2_i2_p1	Belongs to the TRAFAC class TrmE-Era-EngA-EngB-Septin- like GTPase superfamily. Septin GTPase family	SEPT8	30.6404	30.3156	30.4341	30.9571	30.6664	30.677	30.6603	30.7534	30.7143	30.8403	30.3846	30.2682	30.8823	30.3238	30.5811	30.6197	30.5007	30.4577	30.6303	30.6275	0.100897	0.350263	0.740494	-0.052235	0.625693	0.980288	-0.111252	0.304251	0.820767	10	40.7	30.6	30.6	30.516	0	281.73	29917000000	143
TRINITY_DN40222_c0_g2_i2_p4	Belongs to the TRAFAC class TrmE-Era-EngA-EngB-Septin- like GTPase superfamily. Septin GTPase family	SEPT8	31.1832	31.3469	31.1891	31.7641	31.2902	31.6423	31.3144	31.478	31.4375	31.4057	31.3919	31.1697	31.2838	31.34	31.3269	31.1519	31.08	31.1411	31.2745	31.5697	0.100897	0.350263	0.740494	-0.052235	0.625693	0.980288	-0.111252	0.304251	0.820767	7	73.7	73.7	73.7	16.507	0	205.49	46005000000	174
TRINITY_DN39444_c4_g1_i14_p1	Belongs to the tropomyosin family	TPM3	32.2382	32.1495	32.2123	32.3203	32.2432	32.1968	32.1146	32.0941	32.1163	32.1555	32.2313	32.1426	32.4016	32.2228	32.0774	32.2108	32.1803	32.2437	32.0982	32.171	-0.0972366	0.097278	0.535176	-0.0175728	0.755922	0.98608	-0.0519035	0.363354	0.83713	10	67.1	42.8	42.8	17.592	0	148.24	95103000000	252
TRINITY_DN38762_c3_g1_i1_p1	Belongs to the ubiquitin-conjugating enzyme family	UBE2H	NA	NA	25.2083	25.8856	25.4	NA	25.4387	NA	25.4658	25.2997	25.2567	NA	NA	25.2564	25.1124	25.4474	25.359	25.5361	NA	25.5892	-0.094672	0.331577	0.731787	-0.28643	0.00718246	0.637051	0.0165702	0.863377	0.976032	2	13.7	13.7	13.7	20.655	0	8.3643	700730000	26
TRINITY_DN41072_c0_g1_i2_p1	Belongs to the ubiquitin-conjugating enzyme family	UBE2O	30.4542	30.3829	30.3624	30.2991	30.4396	30.3343	30.2429	30.2491	30.2912	30.2738	30.4326	30.3185	30.3554	30.3154	30.326	30.3875	30.4159	30.3467	30.2817	30.2731	-0.109409	0.0281791	0.420971	-0.0380558	0.418484	0.973117	-0.046666	0.323278	0.827635	36	39.5	39.5	39.5	140.82	0	265.15	24022000000	396
TRINITY_DN40873_c3_g2_i5_p1	Belongs to the ubiquitin-conjugating enzyme family	UBE2R2	NA	NA	26.47	NA	26.5094	26.1647	26.452	NA	NA	26.6402	26.4335	NA	26.5086	26.5001	26.6625	26.4626	NA	26.3763	26.5054	NA	-0.143749	0.196133	0.628702	0.0207848	0.84775	0.989341	-0.0347901	0.748202	0.950653	4	16.8	16.8	16.8	27.166	0	13.031	1267700000	30
TRINITY_DN38013_c0_g3_i5_p1	Belongs to the UDP-glycosyltransferase family	UGT1A6	NA	NA	NA	NA	NA	24.3123	NA	NA	NA	NA	NA	NA	NA	NA	NA	25.0535	NA	NA	NA	NA	NA	NA	NA	NA	NA	NA	NA	NA	NA	3	5.3	5.3	5.3	60.491	0	4.7055	88234000	6
TRINITY_DN38452_c0_g1_i1_p1	Belongs to the universal ribosomal protein uL13 family	RPL13A	29.1987	28.6499	29.3895	29.295	29.2709	29.5245	29.3018	29.2263	NA	29.347	29.3303	29.4186	29.2704	29.5691	NA	29.262	29.6168	29.2507	29.3315	29.2754	0.194699	0.109607	0.539351	0.280453	0.0258817	0.851561	0.186477	0.12438	0.698005	4	19.4	19.4	19.4	23.375	0	22.09	11583000000	48
TRINITY_DN40319_c6_g3_i3_p1	Belongs to the universal ribosomal protein uL22 family	MRPL22	NA	NA	NA	NA	NA	NA	NA	NA	26.3924	NA	NA	NA	NA	NA	NA	NA	NA	NA	NA	NA	NA	NA	NA	NA	NA	NA	NA	NA	NA	3	31.9	31.9	31.9	13.354	0	7.9323	985150000	22
TRINITY_DN37030_c0_g1_i2_p1	Belongs to the universal ribosomal protein uS13 family	RPS18	30.3749	30.5394	30.7202	30.5357	30.6413	30.5006	30.4057	30.4049	30.2512	30.5165	30.5285	30.5193	30.4505	30.4139	30.477	30.3809	30.4203	30.5146	30.4783	30.7119	-0.146504	0.0548159	0.462388	-0.0844311	0.252637	0.969253	-0.0610802	0.403958	0.854527	9	46.1	46.1	46.1	17.718	0	25.111	27378000000	190
TRINITY_DN39984_c2_g2_i4_p1	Belongs to the universal ribosomal protein uS15 family	MRPS15	NA	NA	23.8373	NA	NA	NA	NA	NA	NA	NA	NA	NA	NA	NA	NA	NA	NA	NA	NA	NA	NA	NA	NA	NA	NA	NA	NA	NA	NA	1	17	17	17	11.596	0.00019406	2.9161	14644000	1
TRINITY_DN40184_c3_g1_i5_p1	Belongs to the universal ribosomal protein uS19 family	RPS15	NA	NA	NA	23.6946	22.8458	NA	NA	NA	NA	NA	NA	23.1254	NA	NA	NA	NA	NA	NA	NA	24.8701	NA	NA	NA	NA	NA	NA	NA	NA	NA	1	14	14	14	16.167	0	10.831	107150000	10
TRINITY_DN35960_c0_g1_i2_p1	Belongs to the universal ribosomal protein uS7 family	RPS5	29.6204	29.702	29.6832	29.7595	29.5736	29.6065	29.6404	29.656	29.4893	29.6304	29.4429	29.5315	29.6664	29.6452	29.5048	29.6434	29.5041	29.515	29.5631	29.5952	-0.0632626	0.262847	0.678905	-0.109595	0.0602121	0.958528	-0.10363	0.0741757	0.643643	9	33.8	33.8	33.8	24.519	0	39.462	14684000000	190
TRINITY_DN40801_c1_g1_i1_p1	Belongs to the WD repeat coronin family	CORO1A	32.2873	32.076	32.1524	32.19	32.0181	32.108	32.2185	32.1836	32.4166	32.1903	32.1433	32.0419	32.105	32.2668	32.39	32.2075	32.2162	32.2391	32.1001	32.1806	0.0786224	0.283605	0.695057	0.0446053	0.538687	0.980288	0.043927	0.544817	0.88903	16	42.8	42.8	42.8	39.662	0	130.5	86230000000	337
TRINITY_DN38436_c3_g1_i1_p1	Belongs to the WD repeat coronin family	CORO1B	29.6405	29.6581	29.8519	29.5793	29.8442	29.7534	29.8597	29.7412	29.9174	29.8113	29.726	29.6051	29.649	29.6562	29.8141	29.8078	29.7633	29.6457	29.5885	29.7549	0.101805	0.132918	0.561281	-0.0247173	0.707193	0.983832	-0.00276299	0.966444	0.995318	7	25.2	25.2	25.2	28.677	0	18.432	14786000000	111
TRINITY_DN38436_c3_g1_i1_p3	Belongs to the WD repeat coronin family	CORO1B	29.2549	29.3399	29.3884	29.1511	29.262	29.3859	29.3521	29.0709	29.314	28.977	29.4925	29.0983	29.4486	29.3262	29.2719	29.2341	29.4003	29.2191	29.074	29.1574	0.101805	0.132918	0.561281	-0.0247173	0.707193	0.983832	-0.00276299	0.966444	0.995318	5	39.8	39.8	33.1	18.334	0	140.76	12670000000	118
TRINITY_DN38449_c5_g1_i2_p1	Belongs to the WD repeat coronin family	CORO1C	30.7153	30.9629	30.8971	30.8511	30.8507	30.6216	30.8036	30.7883	30.7123	30.9356	30.8139	30.9026	30.856	30.7015	30.7847	30.9703	30.8382	30.8908	30.7181	30.9285	-0.0831409	0.219495	0.645062	-0.0436638	0.512801	0.980288	0.0137852	0.83545	0.969875	22	38.6	38.6	38.6	53.224	0	323.31	34004000000	279
TRINITY_DN39144_c1_g1_i1_p1	Belongs to the WD repeat coronin family	CORO2A	28.4709	28.4585	28.2853	28.6918	28.4693	28.2609	28.483	28.1995	28.3529	28.4449	28.5005	28.3818	28.4364	28.2683	28.4128	28.1437	28.2795	28.4573	28.3505	28.3995	-0.126944	0.117712	0.539351	-0.0752151	0.343626	0.969253	-0.149091	0.0694144	0.642112	12	30.9	30.9	30.9	59.778	0	60.749	6517800000	134
TRINITY_DN41068_c1_g2_i2_p1	Belongs to the WD repeat SEC13 family	SEC13	28.3248	28.2088	28.2255	28.1799	27.8095	28.4607	28.1047	28.2102	28.3111	28.3924	28.2226	27.4625	28.303	28.4136	28.1824	28.4683	28.3379	27.8907	28.2982	28.2375	0.146144	0.339499	0.734253	-0.0328785	0.827865	0.98734	0.0968204	0.523999	0.881154	8	32.5	32.5	32.5	33.323	0	81.675	5427900000	78
TRINITY_DN37148_c0_g1_i1_p1	BET1 homolog	BET1	NA	NA	NA	23.1197	NA	NA	NA	NA	NA	NA	NA	NA	NA	NA	NA	NA	NA	NA	NA	NA	NA	NA	NA	NA	NA	NA	NA	NA	NA	1	15.3	15.3	15.3	13.265	0	9.4406	29550000	3
TRINITY_DN41000_c7_g1_i3_p1	beta- subunit	FARSB	28.9948	28.8816	29.3529	28.89	29.0622	29.3135	29.2193	28.9195	29.3875	29.12	28.6952	29.1091	28.9789	29.1047	29.3058	29.2235	28.8586	29.1181	29.0622	28.8542	0.155671	0.199332	0.630956	0.00243149	0.983641	0.999901	-0.0129742	0.912889	0.982006	17	31	31	31	61.161	0	92.046	10082000000	210
TRINITY_DN41074_c4_g2_i9_p3	beta-1 adrenergic receptor binding	SH3GL1	28.7362	28.4487	28.6994	28.8291	28.6005	28.8629	28.9084	28.4844	28.8301	28.925	28.4093	28.4401	28.764	29.0205	28.4308	28.6804	28.9982	28.0448	28.6686	28.7762	0.139414	0.366654	0.752734	-0.0498066	0.744683	0.98608	-0.0291096	0.848908	0.972742	6	40.7	31	31	25.252	0	173.93	7571600000	107
TRINITY_DN38531_c6_g6_i3_p1	Beta-1 integrin binding protein	ITGB1BP1	NA	NA	NA	NA	NA	NA	NA	NA	NA	22.0123	NA	NA	NA	NA	NA	NA	NA	NA	NA	NA	NA	NA	NA	NA	NA	NA	NA	NA	NA	2	13.6	13.6	13.6	21.6	0.0015183	2.5226	70346000	3
TRINITY_DN41177_c5_g1_i1_p1	Beta-1,3-glucosyltransferase	B3GALTL	NA	NA	NA	NA	NA	NA	25.1864	25.105	NA	NA	NA	NA	25.193	NA	NA	25.2908	NA	NA	NA	NA	NA	NA	NA	NA	NA	NA	NA	NA	NA	3	7.8	7.8	7.8	54.879	0	9.5533	297470000	12
TRINITY_DN37879_c0_g1_i6_p1	Beta-1,4 N-acetylgalactosaminyltransferase 1	B4GALNT1	NA	NA	NA	NA	NA	NA	NA	NA	NA	NA	NA	NA	23.6887	NA	NA	NA	NA	NA	NA	NA	NA	NA	NA	NA	NA	NA	NA	NA	NA	1	2.1	2.1	2.1	59.602	0.0018832	2.3751	23655000	3
TRINITY_DN37825_c0_g1_i1_p1	Beta-1-syntrophin	SNTB1	NA	NA	NA	NA	NA	NA	NA	NA	NA	25.2557	NA	NA	NA	NA	NA	NA	NA	NA	NA	NA	NA	NA	NA	NA	NA	NA	NA	NA	NA	4	10.4	10.4	10.4	58.315	0	8.8069	373200000	17
TRINITY_DN41593_c0_g3_i1_p1	Beta-adducin	ADD2	32.8615	32.9101	32.8818	32.8763	32.772	32.7559	32.7757	32.7407	32.7478	32.5353	32.9718	32.7303	32.7042	32.7793	32.8766	32.7021	32.8267	32.8477	32.6453	32.7751	-0.149291	0.0267055	0.420971	-0.0479362	0.449729	0.980158	-0.100981	0.120567	0.69487	32	59.4	59.4	59.4	80.595	0	323.31	135370000000	813
TRINITY_DN42621_c1_g1_i1_p1	beta-catenin binding	LZIC	25.6484	26.2561	25.9626	25.8954	25.9835	26.0301	25.7773	25.8441	25.7691	25.4295	26.0091	26.0565	25.9238	25.712	25.6017	NA	NA	25.9715	25.7261	25.9963	-0.179139	0.141945	0.565792	-0.0885651	0.457902	0.980158	-0.0865395	0.468101	0.866	6	48.9	48.9	48.9	21.465	0	45.81	1105200000	50
TRINITY_DN39612_c2_g8_i1_p1	Beta-catenin-like protein 1	CTNNBL1	26.1031	26.1991	26.3936	26.0753	26.3518	26.218	26.1767	26.1646	26.3426	26.1626	26.1703	26.2559	26.2161	26.403	26.3544	26.1993	26.2552	26.1843	26.217	26.2862	-0.011647	0.861181	0.964961	0.0553875	0.409791	0.970945	0.00384293	0.953972	0.991652	8	18.5	18.5	18.5	65.007	0	49.418	1377700000	83
TRINITY_DN40276_c1_g1_i4_p1	Beta-ketoacyl synthase, C-terminal domain	OXSM	NA	26.0134	26.1549	25.9797	26.1155	NA	NA	25.8316	NA	25.8194	25.9249	26.1649	NA	NA	26.0252	25.5003	NA	NA	NA	25.8887	-0.25727	0.026468	0.420971	-0.0174012	0.825977	0.98734	-0.388269	0.00233957	0.235126	3	11.8	11.8	11.8	48.08	0	21.555	734780000	27
TRINITY_DN35959_c0_g1_i2_p1	Beta-lactamase-like protein 2	LACTB2	NA	NA	NA	NA	NA	NA	25.6123	NA	NA	NA	NA	NA	NA	NA	NA	NA	NA	NA	NA	NA	NA	NA	NA	NA	NA	NA	NA	NA	NA	2	8.8	8.8	8.8	35.035	0.00019558	3.0846	244630000	11
TRINITY_DN38147_c0_g1_i2_p1	beta-tubulin binding	LRPPRC	31.4871	31.5239	31.5313	31.7981	31.6301	31.5201	31.5107	31.4173	31.6147	31.7133	31.5122	31.5494	31.5877	31.8001	31.6926	31.6493	31.6031	31.5442	31.5962	31.6761	-0.0388763	0.586948	0.872324	0.0343048	0.631366	0.980288	0.0196785	0.782692	0.95653	59	46.6	46.6	46.1	157.21	0	323.31	57271000000	827
TRINITY_DN40214_c5_g1_i3_p1	bicaudal D homolog 1	BICD1	NA	NA	NA	NA	NA	NA	NA	NA	23.1263	NA	NA	NA	NA	NA	NA	NA	NA	NA	NA	NA	NA	NA	NA	NA	NA	NA	NA	NA	NA	2	3.2	3.2	3.2	111.1	0.0049073	1.9081	8276000	1
TRINITY_DN36379_c0_g2_i1_p1	Bicoid-interacting protein 3 (Bin3)	MEPCE	NA	NA	NA	NA	NA	NA	NA	NA	NA	NA	NA	NA	NA	NA	NA	NA	NA	NA	22.0627	NA	NA	NA	NA	NA	NA	NA	NA	NA	NA	1	4.7	4.7	4.7	56.973	0.00019928	3.4396	15182000	1
TRINITY_DN37229_c0_g1_i2_p1	Bifunctional ATP-dependent dihydroxyacetone kinase FAD-AMP lyase (Cyclizing)	DAK	NA	25.383	NA	NA	NA	NA	25.3212	NA	NA	25.4319	NA	NA	NA	NA	24.7376	NA	NA	25.4338	NA	NA	NA	NA	NA	NA	NA	NA	NA	NA	NA	6	14.7	14.7	14.7	59.294	0	16.048	481810000	18
TRINITY_DN41476_c0_g2_i9_p3	Bifunctional enzyme that catalyzes the enolization of 2,3-diketo-5-methylthiopentyl-1-phosphate (DK-MTP-1-P) into the intermediate 2-hydroxy-3-keto-5-methylthiopentenyl-1-phosphate (HK-MTPenyl-1-P), which is then dephosphorylated to form the acireductone 1,2-dihydroxy-3-keto-5-methylthiopentene (DHK- MTPene)	ENOPH1	29.118	29.1705	29.0669	29.0186	29.3246	29.1877	28.9897	29.0277	29.2606	29.3697	29.1291	29.1709	29.1919	29.1801	29.1734	29.3125	29.0629	29.078	29.24	29.0484	0.0273964	0.721652	0.922688	0.0293781	0.702519	0.983523	0.0086586	0.910214	0.981339	9	44.6	44.6	44.6	28.925	0	116.86	10973000000	158
TRINITY_DN42031_c7_g1_i6_p1	Bifunctional protein NCOAT	MGEA5	25.8935	25.9937	26.1328	NA	26.3665	NA	NA	26.2973	26.0574	NA	25.9584	25.8515	26.1073	26.3069	NA	25.7843	NA	26.1336	25.9247	25.8516	0.117087	0.436236	0.797121	-0.04058	0.719034	0.984926	-0.0932029	0.412795	0.854527	4	22	22	22	20.302	0	4.7353	1003300000	36
TRINITY_DN33806_c0_g1_i2_p1	bile acid:sodium symporter activity	SLC10A4	NA	NA	NA	NA	NA	NA	NA	NA	NA	NA	NA	NA	NA	NA	24.0325	NA	NA	NA	NA	NA	NA	NA	NA	NA	NA	NA	NA	NA	NA	1	3.4	3.4	3.4	46.565	0.00019763	3.2837	16230000	1
TRINITY_DN40361_c1_g1_i2_p1	Bin/amphiphysin/Rvs domain for vesicular trafficking	SH3GLB2	30.3093	30.5696	30.3436	30.5047	30.687	30.6997	30.6363	30.6797	30.6599	30.4679	30.4357	30.5289	30.5395	30.54	30.4778	30.4921	30.349	30.578	30.4233	30.6504	0.14585	0.0615329	0.474864	0.0215294	0.772332	0.98608	0.0157261	0.832537	0.969875	9	44.6	41.4	41.4	28.015	0	152.93	26410000000	175
TRINITY_DN40542_c0_g2_i5_p1;TRINITY_DN29714_c0_g1_i1_p1;TRINITY_DN39496_c3_g3_i1_p1	Binds the poly(A) tail of mRNA	PABPC1;PABPC1L;PABPC5	31.6793	31.5085	31.6263	31.5768	31.578	31.5625	31.5614	31.3583	31.3788	31.4718	31.6034	31.5385	31.5991	31.4657	31.6062	31.5111	31.5703	31.4788	31.4299	31.4247	-0.127203	0.0291284	0.420971	-0.0312107	0.569066	0.980288	-0.110816	0.0537542	0.62804	25	52.8	52.8	51.1	70.688	0	323.31	53351000000	486
TRINITY_DN52584_c0_g1_i1_p1	Binds to the 60S ribosomal subunit and prevents its association with the 40S ribosomal subunit to form the 80S initiation complex in the cytoplasm. Behaves as a stimulatory translation initiation factor downstream insulin growth factors. Is also involved in ribosome biogenesis. Associates with pre-60S subunits in the nucleus and is involved in its nuclear export. Cytoplasmic release of TIF6 from …	EIF6	27.5327	27.4083	27.5572	27.3469	27.4705	27.7608	27.4979	27.6807	27.6126	27.8351	27.529	27.6262	27.5338	27.592	27.5838	27.6461	27.7968	27.4924	27.7595	27.3796	0.21431	0.0126217	0.389126	0.109826	0.173969	0.969253	0.151732	0.0659686	0.642112	5	35.1	35.1	35.1	26.599	0	45.461	3167200000	74
TRINITY_DN40125_c2_g1_i3_p1	biological adhesion	CNTN3	NA	NA	NA	25.778	NA	NA	NA	NA	NA	NA	26.003	26.0204	24.8918	25.9095	NA	NA	NA	26.5206	NA	25.8745	NA	NA	NA	NA	NA	NA	NA	NA	NA	6	8.3	7.3	7.3	112.73	0	8.9186	713600000	21
TRINITY_DN41429_c0_g1_i2_p1	biological adhesion	CNTN5	NA	NA	NA	NA	NA	NA	NA	NA	NA	NA	NA	23.8009	NA	NA	NA	NA	NA	NA	NA	NA	NA	NA	NA	NA	NA	NA	NA	NA	NA	2	2.6	2.6	2.6	120.84	0	10.364	53401000	6
TRINITY_DN38181_c0_g1_i1_p1	biological adhesion	CNTNAP5	27.0743	27.2209	27.4036	27.0457	26.9284	26.8546	NA	27.2432	26.3559	26.3575	27.4911	27.6482	26.793	27.0701	26.9704	26.7802	26.7554	27.2385	27.0813	26.9568	-0.349661	0.0707781	0.488867	0.0599842	0.74608	0.98608	-0.172124	0.357675	0.833112	12	12.1	12.1	12.1	145.43	0	66.639	2331100000	62
TRINITY_DN41391_c1_g3_i4_p1	biological adhesion	LSAMP	31.9665	31.8049	31.8668	31.8899	31.8492	31.7002	31.8295	31.8424	31.7404	32.0668	31.763	31.8042	31.8421	31.8377	32.1025	31.963	31.9703	31.856	31.7791	31.7495	-0.0396381	0.60131	0.880299	-0.00558434	0.941104	0.999901	-0.0119217	0.874704	0.978005	11	34.1	34.1	34.1	39.831	0	240.9	71140000000	219
TRINITY_DN39595_c0_g1_i2_p1	biological adhesion	MOG	32.1339	32.1045	32.5941	32.1681	32.2162	32.5068	32.7375	32.0569	32.7245	32.514	32.1191	31.6991	32.7794	31.8275	31.808	32.4995	32.3392	31.6937	32.8407	32.772	0.264547	0.229182	0.654154	-0.196725	0.367056	0.969253	0.185635	0.394116	0.846656	12	42.4	42.4	42.4	27.931	0	234.56	110280000000	245
TRINITY_DN38975_c5_g1_i11_p1	Biotin--protein ligase	HLCS	NA	NA	NA	NA	24.3443	NA	NA	NA	NA	NA	NA	NA	NA	NA	NA	NA	NA	NA	NA	NA	NA	NA	NA	NA	NA	NA	NA	NA	NA	3	4.8	4.8	4.8	79.224	0.0090122	1.5729	110420000	2
TRINITY_DN38652_c1_g1_i2_p1	Bleomycin hydrolase	BLMH	28.9657	29.1774	28.9081	28.9549	28.7429	28.7839	28.9644	28.96	28.7682	28.9408	28.9495	29.1126	28.7238	28.7818	29.0864	28.9591	28.879	28.7844	28.8771	28.9552	-0.0663208	0.43983	0.797121	-0.0189327	0.824177	0.98734	-0.0588226	0.492509	0.871739	11	52	52	52	31.275	0	120.51	9206000000	146
TRINITY_DN38652_c1_g1_i2_p2	Bleomycin hydrolase	BLMH	28.9535	29.3809	29.0212	28.7461	28.9234	28.6557	28.778	28.8502	28.6027	28.9142	29.0036	28.9537	28.819	28.6859	28.9441	28.5419	28.7156	28.7764	28.9669	29.0149	-0.0663208	0.43983	0.797121	-0.0189327	0.824177	0.98734	-0.0588226	0.492509	0.871739	8	46.9	46.9	46.9	22.234	0	18.838	9518300000	84
TRINITY_DN41975_c5_g2_i2_p1	BMP retinoic acid-inducible neural-specific protein	BRINP3	NA	NA	NA	NA	NA	NA	NA	NA	NA	NA	NA	NA	NA	NA	25.1213	NA	NA	NA	NA	NA	NA	NA	NA	NA	NA	NA	NA	NA	NA	2	3.1	3.1	3.1	88.374	0.0015186	2.5259	165880000	10
TRINITY_DN38208_c6_g4_i1_p1	BNIP3	BNIP3L	NA	NA	NA	NA	NA	NA	NA	NA	NA	NA	NA	NA	NA	NA	NA	NA	NA	NA	NA	25.1313	NA	NA	NA	NA	NA	NA	NA	NA	NA	2	10.1	10.1	10.1	23.78	0.00019592	3.1182	341480000	11
TRINITY_DN33281_c0_g1_i1_p1	BolA-like protein	BOLA1	27.194	27.1021	27.3921	27.0597	26.8196	27.1451	27.0746	26.9242	27.2987	26.939	27.2343	27.2187	26.9697	26.7653	27.3487	27.0189	27.196	27.016	27.04	27.181	-0.0371807	0.741263	0.923736	-0.00615845	0.956323	0.999901	-0.023122	0.837165	0.970018	6	61.3	61.3	61.3	14.415	0	29.593	2762200000	85
TRINITY_DN41751_c1_g1_i1_p1	Bone morphogenetic protein receptor	BMPR2	25.6831	25.8341	25.8174	NA	NA	NA	NA	25.6365	25.3987	NA	26.0277	25.8978	25.9822	25.88	NA	NA	NA	25.6857	NA	NA	-0.252912	0.0096166	0.364549	0.17587	0.0151638	0.754749	-0.0848054	0.444849	0.861936	7	7.6	7.6	7.6	115.01	0	8.2048	742960000	40
TRINITY_DN39752_c5_g1_i5_p1	Bovine leukaemia virus receptor (BLVR)	AP3D1	32.0118	32.0152	32.0198	32.1097	32.0609	31.9399	31.9418	32.2024	31.9123	32.0128	32.1066	32.0697	31.9811	32.1208	32.1669	31.9924	31.9823	32.1152	32.0253	32.0849	-0.0416443	0.468222	0.814672	0.0455402	0.42828	0.973664	-0.00345917	0.951611	0.991264	40	40.4	40.4	40.4	138.73	0	323.31	77146000000	788
TRINITY_DN38894_c5_g2_i4_p1	BR serine threonine kinase 2	BRSK2	28.5917	28.3827	28.5352	28.4926	28.4911	28.5524	28.5851	28.3593	28.5373	28.3478	28.3829	28.4748	28.6037	28.4608	28.3437	28.5772	28.4477	28.4352	28.3863	28.5098	-0.0222584	0.730167	0.923131	-0.045443	0.483558	0.980288	-0.0274189	0.671192	0.924412	13	30.5	26	26	64.235	0	142.99	6978300000	149
TRINITY_DN38427_c6_g2_i5_p1	bradykinin catabolic process	XPNPEP1	30.5291	30.3933	30.4317	30.4192	30.5057	30.4406	30.3919	30.5798	30.4163	30.5832	30.6315	30.4079	30.4052	30.6372	30.5613	30.4595	30.4384	30.5569	30.3455	30.5691	0.0265842	0.678879	0.910151	0.0728268	0.263781	0.969253	0.0181007	0.777764	0.95435	24	53.1	53.1	53.1	69.815	0	216.86	25115000000	307
TRINITY_DN41488_c2_g2_i3_p3	Brain acid soluble protein 1 (BASP1 protein)	BASP1	31.7962	31.4436	32.0452	31.9045	31.5667	32.0268	32.0788	31.9568	32.0676	31.809	32.0761	32.0513	31.6911	31.9562	32.3678	31.8777	32.1278	32.0973	31.9527	31.8338	0.236556	0.0586257	0.462388	0.277242	0.0292769	0.858057	0.226641	0.068976	0.642112	9	62.7	62.7	62.7	22.026	0	166.74	82092000000	278
TRINITY_DN42112_c0_g1_i6_p1	brain-derived neurotrophic factor-activated receptor activity	NTRK2	26.3881	26.3796	26.2732	26.4075	26.5125	26.4628	26.4324	26.507	NA	26.4541	26.4045	NA	26.2051	26.5746	26.5823	NA	26.5737	26.1549	NA	26.6532	0.0665735	0.452395	0.804782	0.0525727	0.551771	0.980288	0.129093	0.153347	0.718543	3	9.1	9.1	9.1	59.292	0	86.976	1489600000	38
TRINITY_DN41712_c5_g1_i5_p1	Brain-enriched guanylate kinase-associated protein	BEGAIN	26.9165	26.7974	26.8229	26.9873	27.1152	26.8118	26.5872	26.9392	26.8483	26.9059	26.6508	26.8271	26.6077	26.9519	26.8728	26.6305	26.8585	26.7493	26.5741	26.5819	-0.109367	0.216354	0.641019	-0.145782	0.104623	0.969253	-0.248968	0.0090113	0.342796	8	30.6	30.6	30.6	47.601	0	50.687	2134000000	84
TRINITY_DN41712_c5_g1_i5_p3	Brain-enriched guanylate kinase-associated protein	BEGAIN	NA	NA	NA	NA	25.7009	NA	NA	26.1311	NA	NA	NA	25.8906	25.8839	25.9407	NA	NA	NA	26.3517	NA	25.9135	-0.109367	0.216354	0.641019	-0.145782	0.104623	0.969253	-0.248968	0.0090113	0.342796	5	24.3	24.3	24.3	24.612	0	9.4451	714950000	25
TRINITY_DN41254_c0_g1_i8_p1	Brain-specific angiogenesis inhibitor	BAI3	27.8463	27.5442	27.7272	27.6587	27.5339	27.5972	27.6946	27.7666	27.5598	27.5036	27.8326	27.4917	27.6986	27.706	27.7217	27.6007	27.8933	27.7292	27.3472	27.3912	-0.0376652	0.700653	0.915827	0.0280422	0.774513	0.98608	-0.0697269	0.478787	0.867556	16	17.1	17.1	17.1	148.4	0	90.442	3446900000	101
TRINITY_DN38879_c1_g1_i13_p1	Brain-specific angiogenesis inhibitor 1-associated protein 2	BAIAP2	32.1841	31.7097	31.9265	32.2495	32.2081	31.8128	31.7738	32.2367	31.9964	31.9612	32.198	31.9267	31.9578	32.2867	32.314	31.803	32.1862	32.2121	31.7257	31.9456	-0.0993713	0.434922	0.797121	0.0810703	0.52298	0.980288	-0.081041	0.523129	0.881154	26	53.5	53.5	53.5	59.519	0	323.31	80173000000	615
TRINITY_DN41280_c6_g1_i2_p1	branch elongation involved in ureteric bud branching	FGF1	27.6817	27.2854	27.5919	27.4163	27.5803	27.7791	27.8048	27.9034	27.633	27.7384	27.5742	27.4309	27.9458	27.8573	27.5461	27.951	27.7793	27.5805	27.8379	27.4925	0.260635	0.0237424	0.420971	0.15973	0.148188	0.969253	0.217128	0.0546025	0.628204	5	37.4	37.4	37.4	17.393	0	30.287	3440600000	72
TRINITY_DN41122_c3_g1_i5_p1	Branched-chain-amino-acid aminotransferase, cytosolic	BCAT1	29.9292	30.3344	30.2469	29.9261	30.096	30.1563	29.9127	29.8526	29.6585	30.2199	29.8482	30.3397	30.2154	29.9908	30.0142	29.9104	30.0119	29.9929	30.151	29.9134	-0.146503	0.206952	0.636146	-0.024852	0.826913	0.98734	-0.110581	0.33637	0.827782	9	29.4	29.4	29.4	42.611	0	119.79	20994000000	169
TRINITY_DN38506_c1_g2_i13_p1	branching morphogenesis of a nerve	EPHA7	26.8377	26.5459	26.9728	26.4254	26.7498	26.6389	27.0064	26.8301	26.6535	26.8017	26.8271	26.852	26.7374	26.8679	NA	26.8087	26.7949	26.7897	26.5761	26.5288	0.0797836	0.415521	0.786056	0.136671	0.170199	0.969253	-0.00670242	0.944975	0.991264	4	11	9	5	103.22	0	26.68	1626300000	47
TRINITY_DN42634_c0_g2_i2_p1	Bravo-like intracellular region	NRCAM	32.2545	32.2461	32.4125	32.1629	32.1539	32.4536	32.208	32.1937	32.1758	32.09	32.3817	32.4699	32.0813	32.2331	32.3061	32.2326	32.1624	32.2867	32.0756	32.3367	-0.0217636	0.788498	0.944307	0.0484222	0.552131	0.980288	-0.0271797	0.737748	0.94904	34	35.8	35.8	35.8	133.83	0	323.31	88093000000	776
TRINITY_DN39313_c4_g1_i1_p1	BRCA1-associated protein 2	BRAP	NA	NA	NA	NA	23.6296	NA	NA	NA	NA	NA	NA	NA	NA	NA	NA	NA	NA	NA	NA	NA	NA	NA	NA	NA	NA	NA	NA	NA	NA	1	3	3	3	63.969	0.0042001	1.9689	24868000	2
TRINITY_DN42048_c2_g5_i2_p1	Breakpoint cluster region	BCR	29.7242	29.4429	29.6023	29.6846	29.7323	29.5803	29.4275	29.6714	29.2119	29.6243	29.6428	29.5362	29.4581	29.7759	29.6175	29.3706	29.4992	29.7148	29.2009	29.2269	-0.134199	0.203396	0.632775	-0.0311565	0.762992	0.98608	-0.234781	0.0327218	0.568218	25	25.3	25.3	23.9	143.47	0	178.99	14148000000	297
TRINITY_DN38719_c4_g3_i1_p1	Breast cancer anti-estrogen resistance protein 1	BCAR1	25.4419	26.1003	25.6717	25.4827	26.7738	25.438	NA	NA	NA	NA	NA	NA	25.6528	25.6006	25.9459	NA	NA	25.6681	NA	25.8652	-0.45611	0.251898	0.669982	-0.113698	0.612537	0.980288	-0.12741	0.667416	0.923733	8	12.4	12.4	12.4	94.354	0	29.979	821070000	28
TRINITY_DN42242_c5_g2_i1_p1	Breast carcinoma amplified sequence 2 (BCAS2)	BCAS2	NA	NA	NA	NA	25.8042	NA	NA	25.5046	NA	NA	25.4016	NA	NA	NA	NA	NA	NA	25.7423	25.4516	NA	NA	NA	NA	NA	NA	NA	NA	NA	NA	2	15.7	15.7	15.7	18.86	0	13.167	439880000	17
TRINITY_DN38142_c0_g1_i3_p1	Breast carcinoma amplified sequence 3	BCAS3	28.6222	28.6041	28.6598	28.5393	28.6669	28.5782	28.4705	28.5484	28.7166	28.5632	28.576	28.5721	28.5681	28.5215	28.7011	28.6106	28.592	28.7208	28.5587	28.7638	-0.0430935	0.446774	0.800206	-0.0306786	0.586632	0.980288	0.0307339	0.585963	0.897612	21	30.5	30.5	30.5	100.99	0	79.697	7465500000	212
TRINITY_DN41438_c0_g2_i2_p1	Brefeldin A-inhibited guanine nucleotide-exchange protein 3	KIAA1244	28.7239	28.6694	28.6134	28.5564	28.7292	28.5355	28.463	28.5725	28.4751	28.4605	28.6885	28.5463	28.6447	28.5487	28.6572	28.5782	28.6278	28.4662	28.5875	28.5804	-0.157124	0.00526729	0.322101	-0.0413727	0.416493	0.973117	-0.0904301	0.0853707	0.665076	31	20.7	20.7	20.4	240.07	0	141.16	7031000000	205
TRINITY_DN42322_c5_g1_i25_p1	Brevican core protein	BCAN	29.9109	29.7297	29.9173	29.4485	29.5311	29.9327	29.9478	29.0325	29.6028	29.7724	29.7361	29.491	29.8201	29.1982	29.1575	30.0522	29.7606	29.6425	29.2716	30.0097	-0.0498371	0.788111	0.944307	-0.226904	0.229793	0.969253	0.0398621	0.829731	0.969633	8	31	31	31	27.72	0	23.339	14476000000	138
TRINITY_DN41533_c1_g1_i1_p1	BRI3-binding protein	BRI3BP	29.5579	29.7677	29.3943	29.4708	29.496	29.5113	29.7157	29.2289	29.3285	29.5059	29.4745	29.4926	29.6699	29.5479	29.3161	29.7738	29.183	29.6088	29.4798	29.5537	-0.0792988	0.463978	0.810786	-0.0371765	0.729883	0.98608	-0.0175304	0.870501	0.977	4	23.9	23.9	23.9	24.026	0	101.54	14851000000	123
TRINITY_DN42251_c0_g1_i3_p9	Bridging integrator 1	BIN1	27.6315	27.4639	27.6093	27.4115	27.7746	27.8287	27.6525	27.5478	27.706	27.5043	27.8553	27.4737	27.7245	27.7369	27.8976	27.6798	27.6348	27.7394	27.5847	27.8335	0.101965	0.208647	0.636269	-0.0681885	0.394893	0.969276	0.0559029	0.484094	0.86832	3	17.9	17.9	17.9	12.62	0.00019837	3.3585	3339400000	43
TRINITY_DN40361_c3_g2_i8_p1	BRO1 domain-containing protein BROX	BROX	27.4703	27.4862	27.5234	27.1149	27.4233	27.5433	27.2146	27.4406	27.1989	27.5405	27.4569	27.5232	27.5873	27.1528	27.391	27.3394	27.3513	27.1899	27.4433	27.1136	-0.0160458	0.87315	0.966034	0.0185963	0.853217	0.989341	-0.116126	0.256106	0.797714	4	13.4	13.4	13.4	46.176	0	10.972	2715900000	46
TRINITY_DN39314_c0_g1_i2_p1	Broad-Complex, Tramtrack and Bric a brac	BTBD11	NA	24.9173	24.9477	24.5337	24.7582	NA	NA	NA	NA	24.7599	NA	NA	24.923	NA	NA	NA	NA	24.5273	NA	NA	NA	NA	NA	NA	NA	NA	NA	NA	NA	5	5.3	5.3	5.3	122.09	0	8.8522	268800000	8
TRINITY_DN42135_c2_g1_i6_p1	bromo domain	PHIP	NA	NA	NA	NA	NA	NA	NA	NA	NA	NA	24.2668	NA	NA	NA	NA	NA	NA	NA	NA	NA	NA	NA	NA	NA	NA	NA	NA	NA	NA	2	2.2	2.2	2.2	144.39	0.0069643	1.7198	45773000	1
TRINITY_DN36895_c0_g1_i1_p1	BTB And C-terminal Kelch	BTBD17	29.2598	29.2529	29.4417	28.2465	29.1135	29.2353	28.4393	28.5145	28.8414	28.8891	29.0541	28.7202	29.6522	28.0354	28.909	29.2829	28.8385	28.6136	29.0455	29.4263	-0.278962	0.295033	0.701212	-0.188712	0.47517	0.980288	-0.0215103	0.934681	0.988879	11	33.7	33.7	33.7	52.703	0	151.51	9215400000	154
TRINITY_DN40198_c3_g6_i1_p1	BTB And C-terminal Kelch	GAN	NA	NA	NA	NA	24.1947	NA	NA	NA	NA	NA	NA	NA	NA	NA	NA	NA	NA	NA	NA	NA	NA	NA	NA	NA	NA	NA	NA	NA	NA	4	7.4	7.4	7.4	67.674	0	4.8555	59476000	2
TRINITY_DN36290_c0_g2_i1_p1	BTB And C-terminal Kelch	KBTBD2	NA	NA	NA	NA	NA	NA	NA	25.7321	NA	NA	NA	NA	NA	NA	NA	NA	NA	NA	NA	NA	NA	NA	NA	NA	NA	NA	NA	NA	NA	3	6.7	6.7	6.7	71.192	0	3.8129	407700000	16
TRINITY_DN38889_c8_g1_i2_p1	BTB And C-terminal Kelch	KBTBD3	NA	NA	NA	NA	NA	NA	NA	NA	NA	NA	NA	NA	NA	NA	23.9676	NA	NA	NA	NA	NA	NA	NA	NA	NA	NA	NA	NA	NA	NA	1	3.5	3.5	3.5	69.433	0	6.0025	257940000	9
TRINITY_DN39232_c4_g2_i1_p1	BTB POZ domain-containing protein	-	NA	NA	NA	NA	NA	NA	NA	NA	NA	26.7623	NA	NA	26.6285	NA	NA	NA	NA	26.752	NA	NA	NA	NA	NA	NA	NA	NA	NA	NA	NA	3	14.7	11	11	33.21	0	5.1141	986530000	12
TRINITY_DN42617_c0_g1_i1_p1	BTB POZ domain-containing protein KCTD12	KCTD12	29.5557	29.2884	29.5154	29.3793	29.4719	29.4307	29.4091	29.5424	28.9732	29.5001	29.6708	29.4985	29.4134	29.4987	29.5331	29.6241	29.39	29.644	29.3094	28.9014	-0.0710381	0.569716	0.861132	0.0807541	0.51867	0.980288	-0.0683495	0.584287	0.897612	10	57.5	55.4	52	35.894	0	248.04	12033000000	134
TRINITY_DN21547_c0_g1_i1_p1	BTB POZ domain-containing protein KCTD4	KCTD4	26.669	27.1094	26.5865	26.1451	26.3109	27.0739	NA	26.6645	25.9123	26.1517	26.6404	26.5933	26.6172	26.5896	26.4425	27.0381	26.3572	26.2373	26.2989	26.1836	-0.123854	0.548831	0.853961	0.0124332	0.951777	0.999901	-0.141187	0.494973	0.873225	8	37.8	37.8	37.8	29.909	0	64.645	1599800000	58
TRINITY_DN38709_c3_g6_i1_p1	BTB POZ domain-containing protein KCTD8	KCTD8	NA	26.4808	26.1315	25.8258	26.4245	NA	NA	26.3826	NA	26.0796	NA	26.6039	NA	NA	NA	26.2026	NA	26.3529	NA	25.8287	-0.00836828	0.965791	0.993452	0.364411	0.171264	0.969253	-0.213598	0.165339	0.735923	5	15.3	13	13	52.619	0	32.324	795300000	27
TRINITY_DN37117_c0_g1_i1_p1	BTB/POZ domain	KCTD14	NA	NA	NA	NA	NA	NA	NA	NA	NA	NA	NA	NA	25.0865	NA	NA	NA	NA	NA	NA	NA	NA	NA	NA	NA	NA	NA	NA	NA	NA	2	15.8	15.8	15.8	23.419	0	4.6006	104080000	7
TRINITY_DN39604_c2_g1_i1_p1	BTB/POZ domain	KCTD16	30.0656	29.6904	29.8992	30.0482	29.9631	29.8792	29.9407	30.0611	30.1077	29.9188	30.0268	29.7685	29.9582	30.0312	30.025	29.8806	30.0136	29.9307	29.8701	29.8875	0.0482246	0.514433	0.841593	0.028651	0.697435	0.981571	-0.0167931	0.819503	0.968067	16	37.2	37.2	35.6	49.012	0	56.478	17889000000	189
TRINITY_DN36516_c0_g2_i5_p1	BTB/POZ domain	KCTD18	NA	NA	NA	NA	NA	NA	21.2104	NA	NA	NA	NA	NA	NA	NA	NA	NA	NA	NA	NA	NA	NA	NA	NA	NA	NA	NA	NA	NA	NA	1	3.1	3.1	3.1	45.727	0	4.725	19333000	7
TRINITY_DN38194_c8_g1_i2_p1	C-1-tetrahydrofolate synthase, cytoplasmic	MTHFD1	30.3533	30.4405	30.3167	30.1819	30.3015	30.4257	30.3986	30.1921	30.3746	30.4242	30.2796	30.2042	30.4335	30.3324	30.4094	30.6008	30.4307	30.2854	30.4389	30.4675	0.0442913	0.517855	0.842193	0.0130814	0.847754	0.989341	0.125898	0.0766722	0.651144	30	37.1	37.1	37.1	101.19	0	225.47	23165000000	371
TRINITY_DN41953_c5_g1_i2_p1;TRINITY_DN41952_c3_g1_i1_p1	C2 domain of PTEN tumour-suppressor protein	TENC1;TNS3	26.157	NA	26.2739	25.9271	25.7064	26.2101	25.8481	26.1492	NA	NA	25.8249	26.1484	26.1218	26.2555	26.0538	26.3967	26.1009	NA	25.8463	26.0662	NA	NA	NA	NA	NA	NA	NA	NA	NA	4	6.9	5.5	5.5	155.25	0	34.019	1189600000	40
TRINITY_DN38516_c3_g1_i4_p1	C2 domain-containing protein 2-like	C2CD2L	30.8409	30.5637	30.5107	30.6139	30.6289	30.546	30.3647	30.7343	30.4436	30.4762	30.6574	30.7287	30.5674	30.677	30.6186	30.5367	30.5997	30.5416	30.4141	30.4122	-0.118657	0.111739	0.539351	0.0181721	0.801051	0.98608	-0.130796	0.0817005	0.660333	19	44.9	44.9	44.9	76.204	0	323.31	30031000000	347
TRINITY_DN39393_c0_g1_i3_p1	C2 domain-containing protein 5	C2CD5	NA	NA	NA	NA	NA	NA	NA	NA	NA	NA	NA	NA	NA	NA	NA	NA	NA	NA	NA	25.7035	0.0982426	0.503036	0.834552	0.0789734	0.589527	0.980288	-0.0349373	0.810762	0.964951	6	21	21	21	30.076	0	6.1173	1041600000	13
TRINITY_DN36595_c0_g1_i1_p1	C3 plays a central role in the activation of the complement system. Its processing by C3 convertase is the central reaction in both classical and alternative complement pathways. After activation C3b can bind covalently, via its reactive thioester, to cell surface carbohydrates or immune aggregates	C3	28.4158	28.834	29.5754	29.3036	27.9579	28.6378	28.7962	28.4363	29.4999	28.8489	28.433	28.5378	28.7288	29.042	28.4404	28.9993	29.4202	29.7231	28.6696	28.8694	0.0264763	0.922704	0.976528	-0.180954	0.509697	0.980288	0.318971	0.250901	0.795649	34	27.6	27.6	25.2	186.18	0	323.31	9138200000	300
TRINITY_DN42245_c4_g1_i1_p1	C-8 sterol isomerase activity	EBP	NA	NA	NA	NA	NA	NA	NA	NA	NA	NA	NA	NA	NA	NA	NA	NA	NA	NA	NA	24.3679	NA	NA	NA	NA	NA	NA	NA	NA	NA	1	4	4	4	34.098	0	4.6879	246000000	19
TRINITY_DN42489_c6_g7_i1_p1	Ca2+ insensitive EF hand	ACTN4	32.3788	32.1628	32.2039	32.6883	32.366	32.2264	32.3604	32.5296	32.4176	32.2627	32.4785	32.1497	32.2995	32.4824	32.5064	32.1714	32.4933	32.4584	32.2354	32.4922	-0.000601196	0.995294	0.999715	0.0233543	0.818897	0.98734	0.0101891	0.920384	0.984839	17	68	57.2	45.5	53.507	0	323.31	100820000000	496
TRINITY_DN42388_c4_g4_i1_p1	CAAX prenyl protease N-terminal, five membrane helices	ZMPSTE24	27.8517	28.0023	27.5693	27.839	28.1756	27.8743	28.1322	27.4624	27.9819	28.0582	27.1785	28.2273	27.8765	27.6283	28.0382	27.6798	27.8207	27.8047	28.0047	28.1882	0.0142258	0.934049	0.978872	-0.0978012	0.57107	0.980288	0.0120495	0.944119	0.991264	9	24.8	24.8	24.8	54.718	0	76.397	4389900000	93
TRINITY_DN38497_c0_g1_i1_p1	CAD protein	CAD	27.1568	27.0262	27.0595	26.7516	27.3021	27.4277	27.3295	27.454	27.0225	27.0759	26.7161	27.2197	26.9392	26.9993	27.7383	27.0491	27.2312	27.234	27.1457	26.8055	0.202669	0.202859	0.632775	0.0632576	0.685108	0.980288	0.0338402	0.827995	0.969633	19	14.3	14.3	14.3	199	0	92.159	2521100000	77
TRINITY_DN38784_c1_g5_i1_p1	Cadherin cytoplasmic region	CDH10	26.6407	26.5246	26.3638	26.8621	26.4916	26.371	26.4935	26.6964	26.4476	26.2858	26.5986	26.8321	26.5204	26.7946	26.7715	26.4371	26.6395	26.7812	26.3754	26.6417	-0.117683	0.255818	0.673911	0.126894	0.22176	0.969253	-0.0015728	0.987667	0.997384	7	15.5	15.5	14.2	88.377	0	42.274	1870200000	67
TRINITY_DN39287_c3_g3_i2_p1	Cadherin cytoplasmic region	CDH18	NA	NA	NA	NA	NA	NA	NA	NA	NA	24.3073	NA	NA	NA	NA	NA	NA	NA	NA	NA	NA	NA	NA	NA	NA	NA	NA	NA	NA	NA	3	4.2	4.2	4.2	87.873	0	6.3785	51701000	4
TRINITY_DN37518_c0_g1_i1_p1	Cadherin-13 isoform X1	CDH13	29.3474	29.7058	29.5499	29.2004	29.3286	29.1483	28.9598	29.3123	29.0751	29.2243	29.4452	29.6456	29.1076	29.1449	29.8193	29.4019	29.2136	29.3702	29.3539	29.2268	-0.282472	0.032254	0.420971	0.00607605	0.96085	0.999901	-0.113129	0.366082	0.83713	10	19.2	19.2	19.2	78.039	0	96.667	13060000000	141
TRINITY_DN41503_c1_g1_i2_p1	Cadherin-like	PCDH17	NA	25.5571	NA	24.9087	25.2761	NA	NA	NA	NA	NA	25.4655	26.1461	NA	25.4002	25.4707	NA	25.4219	25.4033	NA	24.7565	NA	NA	NA	0.424212	0.0268993	0.851561	0.0565177	0.748015	0.950653	5	6.9	6.9	6.9	129.34	0	18.34	442590000	26
TRINITY_DN38096_c0_g1_i2_p1	Cadherins are calcium-dependent cell adhesion proteins	CDH11	27.3394	27.1745	27.4124	27.4626	27.3304	27.2191	27.6695	27.3591	27.5774	27.7422	27.267	27.5389	27.2912	27.6821	27.5569	27.3206	27.5058	27.5494	27.3754	27.4799	0.169593	0.102595	0.539351	0.123356	0.22728	0.969253	0.102351	0.313497	0.820767	11	20.6	20.6	19.5	81.916	0	87.491	3248300000	94
TRINITY_DN40077_c5_g1_i1_p1	Cadherins are calcium-dependent cell adhesion proteins	CDH4	NA	NA	NA	NA	NA	NA	NA	NA	NA	NA	NA	23.2708	NA	NA	NA	NA	NA	NA	NA	NA	NA	NA	NA	NA	NA	NA	NA	NA	NA	3	6.9	5.1	5.1	100.05	0	4.4108	131750000	1
TRINITY_DN39287_c3_g2_i3_p1	Cadherins are calcium-dependent cell adhesion proteins	CDH9	NA	NA	NA	NA	NA	NA	NA	NA	NA	NA	NA	NA	NA	23.4493	NA	NA	NA	NA	NA	NA	NA	NA	NA	NA	NA	NA	NA	NA	NA	4	8	6.7	6.7	88.409	0	6.5555	37967000	4
TRINITY_DN40004_c0_g3_i1_p1	Caffeine-induced death protein 2	CCDC58	27.8848	27.4787	27.6572	27.8038	27.7077	27.6508	27.7422	28.2598	27.7804	27.8656	27.7801	27.7853	27.5433	27.9006	27.7766	27.7879	27.8125	27.873	27.8137	27.5762	0.153334	0.151022	0.579476	0.0507381	0.626098	0.980288	0.0662235	0.525758	0.881941	4	42.4	42.4	42.4	16.651	0	21.711	3826300000	76
TRINITY_DN42480_c7_g2_i3_p1	Calbindin	CALB1	32.6348	32.4107	32.3142	32.3706	32.3108	32.2957	31.9652	32.2944	31.9441	32.4605	32.3758	32.5607	32.4327	32.5446	32.3151	32.3488	32.3119	32.494	32.1536	31.6506	-0.216254	0.114315	0.539351	0.0375175	0.777012	0.98608	-0.216474	0.113971	0.69487	17	51.9	51.9	48.1	34.075	0	323.31	91922000000	378
TRINITY_DN1757_c0_g1_i2_p2	Calcineurin B homologous protein	TESC	26.4967	26.7357	27.0337	26.6518	27.0892	26.5227	NA	26.8072	NA	26.7571	27.0612	26.9912	NA	26.4901	NA	26.7086	26.485	26.6693	NA	NA	-0.169251	0.158431	0.58986	0.0105941	0.927718	0.999901	-0.187232	0.120855	0.69487	5	25.4	25.4	25.4	20.318	0	11.368	1517700000	30
TRINITY_DN38333_c0_g1_i1_p1	Calcineurin B homologous protein 1	CHP1	29.275	29.3293	29.3632	29.0567	29.1184	29.3877	29.2038	29.0332	29.2973	29.3076	29.1411	29.1911	29.3834	29.0011	29.0155	29.1455	29.1258	29.246	29.2692	29.334	0.0174213	0.836517	0.958366	-0.0820911	0.336699	0.969253	-0.00440254	0.958389	0.993271	10	68.2	68.2	68.2	22.432	0	133.67	11122000000	167
TRINITY_DN39037_c5_g3_i2_p1	Calcipressin-1 isoform	RCAN1	25.7613	NA	25.6582	25.9406	25.795	25.7807	26.1496	25.9489	25.8097	25.5874	25.8385	NA	25.8978	25.8651	25.6492	25.6977	NA	25.989	25.0397	26.0422	0.105126	0.642309	0.900101	0.0449782	0.842104	0.989341	-0.317667	0.170141	0.741615	6	32.5	32.5	32.5	27.824	0	24.072	1056700000	45
TRINITY_DN38627_c8_g1_i2_p1	Calcipressin-2	RCAN2	NA	NA	NA	NA	NA	NA	NA	NA	NA	NA	NA	NA	NA	NA	NA	NA	NA	NA	NA	26.5221	NA	NA	NA	NA	NA	NA	NA	NA	NA	2	14	14	14	27.421	0	12.888	642500000	19
TRINITY_DN41985_c2_g4_i1_p1	Calcipressin-3	RCAN3	NA	25.5596	NA	24.9591	25.1064	24.9512	NA	24.9784	NA	NA	NA	25.4724	24.9791	25.2231	NA	NA	NA	NA	NA	NA	NA	NA	NA	NA	NA	NA	NA	NA	NA	3	13.6	13.6	13.6	36.636	0.00020109	3.6237	526520000	20
TRINITY_DN40494_c0_g6_i4_p1	calcium- and calmodulin-responsive adenylate cyclase activity	ADCY5	NA	NA	NA	25.8469	25.9948	NA	NA	NA	NA	25.1516	25.9439	26.1396	25.3691	NA	NA	NA	25.6329	26.3447	NA	NA	-0.364094	0.230623	0.654154	0.238589	0.427027	0.973664	-0.414261	0.174985	0.741615	2	15.2	11.5	11.5	30.588	0	123.17	695000000	24
TRINITY_DN41407_c5_g9_i1_p1	calcium- and calmodulin-responsive adenylate cyclase activity	ADCY5	28.846	28.018	28.1329	28.8989	29.2329	27.9472	27.9701	28.8551	28.4712	28.0646	28.9924	29.0566	28.4067	28.7786	29.0873	27.9002	28.6608	29.1381	28.0196	27.3387	-0.364094	0.230623	0.654154	0.238589	0.427027	0.973664	-0.414261	0.174985	0.741615	6	17.1	17.1	14.3	59.592	0	64.122	6649200000	106
TRINITY_DN39887_c3_g2_i1_p1	calcium- and calmodulin-responsive adenylate cyclase activity	ADCY8	NA	25.9983	NA	NA	NA	NA	NA	NA	NA	NA	NA	NA	NA	NA	NA	NA	NA	NA	NA	NA	NA	NA	NA	NA	NA	NA	NA	NA	NA	6	5.4	5.4	5.4	139.78	0	3.9672	255290000	9
TRINITY_DN37507_c0_g2_i9_p1	Calcium calmodulin-dependent 3',5'-cyclic nucleotide phosphodiesterase 1C	PDE1C	NA	NA	NA	NA	NA	NA	NA	NA	NA	NA	NA	NA	NA	NA	23.6822	NA	NA	NA	NA	NA	NA	NA	NA	NA	NA	NA	NA	NA	NA	1	5.3	1.9	1.9	77.378	0.0022413	2.2533	185990000	9
TRINITY_DN40695_c5_g3_i4_p1	Calcium calmodulin-dependent protein kinase involved in the regulation of Ca(2 ) homeostatis and excitation-contraction coupling (ECC) in heart by targeting ion channels, transporters and accessory proteins involved in Ca(2 ) influx into the myocyte, Ca(2 ) release from the sarcoplasmic reticulum (SR), SR Ca(2 ) uptake and Na( ) and K( ) channel transport. Targets also transcription factors and s…	CAMK2D	35.285	35.331	35.186	35.0889	35.0347	35.0816	34.9018	35.0812	34.8847	35.029	35.3224	35.1318	35.1049	35.0992	35.0695	35.361	34.9154	35.1404	34.8794	35.0185	-0.189478	0.0400473	0.437956	-0.0395889	0.650139	0.980288	-0.122202	0.171202	0.741615	16	49	49	37	60.005	0	220.24	665560000000	837
TRINITY_DN40849_c2_g2_i4_p1	Calcium calmodulin-dependent protein kinase kinase 1	CAMKK1	27.7732	27.6346	27.751	27.4567	27.6248	27.8173	27.7644	27.3515	27.8216	27.7378	27.5272	27.5548	27.7824	27.2578	27.5386	27.6109	27.7614	27.8035	27.6546	27.564	0.0504547	0.612859	0.886304	-0.115911	0.25191	0.969253	0.0307949	0.756934	0.951428	16	36.5	36.5	36.5	59.843	0	84.375	3396400000	98
TRINITY_DN41023_c3_g3_i6_p1	Calcium calmodulin-dependent protein kinase kinase 2	CAMKK2	29.8343	29.0428	29.7138	29.791	29.82	29.4895	30.1315	29.9699	29.8901	29.5366	29.9078	29.5119	29.7013	30.0512	30.1449	29.4044	30.0005	29.9369	29.914	29.7648	0.163158	0.342389	0.734253	0.223059	0.198893	0.969253	0.163758	0.34066	0.829381	18	48.5	48.5	48.5	57.182	0	238.58	15614000000	248
TRINITY_DN39609_c2_g1_i10_p1	Calcium calmodulin-dependent protein kinase type 1	CAMK1	28.2376	28.4758	27.9181	28.4551	28.1075	27.9374	27.9927	28.529	28.1091	28.5151	28.1849	28.2019	28.1029	28.6553	28.4293	28.1791	28.2732	28.3581	28.4285	28.2207	-0.0221794	0.870633	0.966034	0.0760143	0.578214	0.980288	0.0530819	0.697205	0.932345	8	46.2	40	40	30.774	0	96.729	5083300000	81
TRINITY_DN39148_c3_g3_i4_p3	Calcium calmodulin-dependent protein kinase type II	CAMK2B	31.3554	31.4305	31.6067	31.6108	31.5425	31.4752	31.5414	31.6732	31.5973	31.6203	31.5784	31.4078	31.4669	31.5314	31.523	31.7369	31.3892	31.6324	31.6025	31.7837	0.0723137	0.322462	0.723913	-0.00767517	0.915255	0.99945	0.119735	0.10902	0.691877	3	26.2	21.4	21.4	16.644	0	25.867	58541000000	87
TRINITY_DN41620_c3_g8_i1_p1	Calcium calmodulin-dependent protein kinase type II	CAMK2G	29.7971	29.5626	29.2348	29.5571	NA	29.871	29.6083	29.6853	29.8324	29.5955	29.4514	29.0933	29.5509	29.4719	29.78	29.6482	29.7002	28.9983	29.8147	29.8517	0.181541	0.23035	0.654154	-0.0674668	0.650286	0.980288	0.0656501	0.659052	0.922337	3	21.2	7.3	7.3	35.178	0	31.512	12706000000	51
TRINITY_DN41558_c1_g2_i2_p1	Calcium calmodulin-dependent protein kinase type II subunit alpha	CAMK2A	34.7539	34.6019	34.7571	34.9549	34.4408	34.7167	34.7173	34.9	34.9117	34.6813	34.7949	34.6432	34.6893	34.6975	34.8664	34.8042	34.7507	34.9223	34.6506	34.8159	0.0836716	0.325292	0.725816	0.0365379	0.664184	0.980288	0.0870224	0.306803	0.820767	12	41.7	25.5	25.5	36.192	0	59.199	511940000000	373
TRINITY_DN41770_c3_g4_i1_p3	Calcium calmodulin-dependent protein kinase type II subunit alpha	CAMK2A	33.3815	33.4364	33.1208	33.8139	33.3443	33.8437	33.7934	33.3843	33.8457	33.2943	33.1166	32.985	33.5497	33.5638	33.6118	33.6286	33.5326	33.796	33.7	33.7515	0.0836716	0.325292	0.725816	0.0365379	0.664184	0.980288	0.0870224	0.306803	0.820767	7	83.2	83.2	83.2	14.308	0	81.957	262670000000	413
TRINITY_DN37811_c0_g1_i7_p1	Calcium calmodulin-dependent serine protein kinase (MAGUK family)	CASK	30.4415	30.2157	30.2065	30.4703	30.4692	30.3609	30.3048	30.46	30.3404	30.5015	30.3513	30.3154	30.4024	30.4173	30.4062	30.2551	30.2776	30.4924	30.3411	30.3924	0.0328632	0.620237	0.891052	0.0178661	0.787143	0.98608	-0.0089386	0.892458	0.979825	30	37.4	37.4	37.4	109.68	0	129.5	23650000000	322
TRINITY_DN39571_c6_g2_i1_p1	calcium channel gamma-3 subunit	CACNG3	28.4527	28.084	28.1871	28.9414	28.7303	28.6531	29.1015	28.7646	29.2469	28.6791	28.4691	28.3079	28.6647	28.8029	29.0601	28.5152	28.5604	28.7506	28.6016	28.7626	0.409972	0.0214079	0.420971	0.181816	0.279684	0.969253	0.158993	0.342712	0.829381	9	34.3	34.3	30.2	35.503	0	54.642	7046800000	179
TRINITY_DN39903_c6_g1_i11_p1	Calcium homeostasis endoplasmic reticulum protein	CHERP	NA	NA	NA	NA	NA	NA	NA	24.7586	NA	NA	NA	NA	NA	NA	NA	NA	NA	NA	NA	NA	NA	NA	NA	NA	NA	NA	NA	NA	NA	4	4.8	4.8	4.8	101.6	0	10.336	295790000	15
TRINITY_DN37685_c0_g1_i1_p1;TRINITY_DN37685_c1_g1_i1_p1	calcium ion binding	EFHD1;EFHD2	32.4703	32.228	32.3776	32.5366	32.5469	32.5745	32.6535	32.2153	32.6572	32.5163	32.3542	32.0261	32.6774	32.3978	32.4055	32.3181	32.5849	32.2018	32.3851	32.4855	NA	NA	NA	NA	NA	NA	NA	NA	NA	15	55.9	55.9	55.9	26.572	0	310.84	106510000000	379
TRINITY_DN37547_c0_g1_i2_p1	calcium ion binding	MCFD2	NA	25.8741	NA	NA	NA	NA	NA	NA	NA	NA	NA	NA	NA	NA	NA	NA	NA	NA	NA	NA	NA	NA	NA	NA	NA	NA	NA	NA	NA	1	10	10	10	24.481	0.00020149	3.6745	172290000	4
TRINITY_DN51018_c0_g1_i1_p1	calcium ion binding	PVALB	31.3319	31.1552	31.6538	30.9936	31.2652	31.7651	31.3767	30.7462	31.3908	31.0616	31.0721	30.6457	31.7826	30.8265	30.7598	31.4471	31.2853	30.6106	31.1703	31.5673	-0.0118607	0.957488	0.990284	-0.26262	0.246519	0.969253	-0.0638329	0.774434	0.953802	12	84.5	84.5	84.5	11.977	0	116.63	43227000000	232
TRINITY_DN39223_c2_g17_i1_p1	calcium ion transmembrane transport via high voltage-gated calcium channel	CACNA1C	NA	NA	NA	NA	NA	NA	NA	NA	24.528	NA	NA	24.5104	NA	NA	NA	NA	NA	NA	NA	25.0451	NA	NA	NA	NA	NA	NA	NA	NA	NA	2	4.5	4.5	2.2	113.19	0	7.6789	362470000	11
TRINITY_DN40950_c6_g1_i15_p2	calcium ion-regulated exocytosis of neurotransmitter	DOC2A	26.9774	26.8526	26.9484	27.293	27	27.1331	27.3801	26.8583	27.334	27.3393	27.082	26.9807	27.2877	27.3787	27.1817	27.2036	27.2659	26.9265	27.0998	27.187	0.194668	0.0809842	0.512702	0.167892	0.128398	0.969253	0.122276	0.261206	0.797904	5	18.9	18.9	18.9	44.539	0	54.768	2525100000	56
TRINITY_DN39286_c1_g5_i1_p1	Calcium signal-modulating cyclophilin ligand	CAMLG	25.8876	25.6973	25.9595	25.7799	25.9775	26.1137	NA	25.9127	NA	NA	25.905	25.9259	26.1968	25.9027	26.2561	25.9697	25.9016	25.8596	25.7978	25.8637	0.152869	0.180082	0.607154	0.176952	0.0476175	0.923686	0.0181236	0.828696	0.969633	4	21.4	21.4	21.4	32.287	0	14.335	1009100000	45
TRINITY_DN38750_c7_g3_i3_p1;TRINITY_DN38750_c7_g1_i2_p1	calcium uptake	MICU1	28.1884	28.1837	28.536	28.4697	28.2079	28.2344	28.0736	28.4602	28.1254	28.3209	28.2654	28.0705	28.1513	28.5211	28.3516	28.1477	28.1596	28.1162	28.4116	28.3962	-0.0742512	0.46904	0.815057	-0.0451832	0.658074	0.980288	-0.0709202	0.488944	0.870326	10	24.6	24.6	24.6	54.409	0	55.875	5715200000	143
TRINITY_DN40341_c8_g1_i2_p1	calcium:proton antiporter activity	LETM1	32.166	32.2231	32.1867	32.209	32.2323	31.9515	32.1588	32.3081	32.0746	32.1299	32.1636	32.2529	32.0729	32.1366	32.3135	32.2159	32.1869	32.2424	32.0815	32.2501	-0.0788277	0.216325	0.641019	-0.0154945	0.804165	0.98608	-0.00805359	0.897388	0.979825	29	45	45	45	83.077	0	323.31	86500000000	578
TRINITY_DN39468_c1_g1_i2_p1	Calcium-activated BK potassium channel alpha subunit	KCNT2	NA	NA	NA	23.9207	NA	NA	NA	NA	NA	NA	NA	NA	23.8156	23.7851	23.9075	NA	NA	NA	NA	NA	NA	NA	NA	NA	NA	NA	NA	NA	NA	3	2.7	2.7	2.7	131.27	0.00020186	3.7095	169170000	10
TRINITY_DN37022_c0_g1_i12_p1	Calcium-activated chloride channel	ANO8	NA	NA	NA	23.632	NA	NA	NA	NA	NA	NA	NA	NA	NA	NA	NA	NA	NA	NA	NA	NA	NA	NA	NA	NA	NA	NA	NA	NA	NA	2	7.3	7.3	7.3	33.371	0.007484	1.6938	71485000	2
TRINITY_DN41987_c0_g1_i3_p1	calcium-activated potassium channel activity	KCNT1	NA	NA	NA	NA	NA	NA	NA	NA	NA	NA	NA	NA	NA	NA	NA	NA	NA	NA	23.5651	NA	NA	NA	NA	NA	NA	NA	NA	NA	NA	1	1.8	1.8	1.8	79.98	0.0011442	2.6064	61959000	0
TRINITY_DN41987_c0_g1_i3_p4	calcium-activated potassium channel activity	KCNT1	NA	NA	NA	NA	NA	NA	NA	NA	24.3266	NA	NA	NA	NA	NA	NA	NA	NA	NA	NA	NA	NA	NA	NA	NA	NA	NA	NA	NA	NA	3	26.3	26.3	26.3	21.718	0.0015103	2.4333	41546000	2
TRINITY_DN40873_c3_g1_i15_p1;TRINITY_DN40873_c3_g3_i1_p1	Calcium-activated potassium channel subunit alpha-1	KCNMA1	28.7917	28.8785	29.0047	29.0961	28.916	28.8429	28.8309	29.0233	28.8749	29.1179	29.2353	28.8796	28.8893	29.0672	28.9928	28.9224	29.0707	29.0445	29.0083	29.1581	0.000593948	0.994024	0.999715	0.0754265	0.347378	0.969253	0.103386	0.202341	0.76199	21	23.9	23.9	23.9	135.19	0	70.05	9377100000	250
TRINITY_DN41139_c4_g3_i2_p1	Calcium-binding chaperone that promotes folding, oligomeric assembly and quality control in the endoplasmic reticulum (ER) via the calreticulin calnexin cycle. This lectin interacts transiently with almost all of the monoglucosylated glycoproteins that are synthesized in the ER. Interacts with the DNA-binding domain of NR3C1 and mediates its nuclear export. Involved in maternal gene expression re…	CALR	NA	28.4947	NA	29.2707	NA	NA	NA	NA	NA	NA	NA	NA	NA	NA	NA	NA	NA	NA	NA	28.1228	0.0400761	0.573093	0.862167	0.154877	0.0392213	0.89108	-0.113546	0.120845	0.69487	2	23.3	23.3	23.3	18.747	0	25.339	8048400000	20
TRINITY_DN36433_c0_g1_i1_p1	Calcium-binding mitochondrial carrier protein	SLC25A24	NA	NA	NA	23.2852	NA	NA	NA	NA	NA	NA	NA	NA	NA	NA	NA	NA	NA	NA	NA	NA	NA	NA	NA	NA	NA	NA	NA	NA	NA	4	7.4	7.4	7.4	52.913	0.00020133	3.6533	87901000	10
TRINITY_DN36999_c0_g1_i1_p1	Calcium-binding protein 39	CAB39	30.9262	30.9217	30.9717	30.648	30.8448	30.9012	30.7916	30.7848	30.7446	30.7742	30.7839	30.8339	30.8865	30.7559	30.9172	30.7745	30.722	30.8001	30.823	30.922	-0.0631851	0.311107	0.714809	-0.0269863	0.66169	0.980288	-0.0541531	0.383592	0.843993	13	39.6	39.6	34.9	39.885	0	40.695	30977000000	284
TRINITY_DN41414_c0_g1_i3_p1	Calcium-binding protein 39-like	CAB39L	27.0006	27.4564	27.6289	27.3003	27.2807	27.6975	27.4591	27.1423	27.5953	27.306	27.0903	27.1687	27.5294	26.9785	27.2713	27.3455	27.1402	27.2689	27.6129	27.208	0.106669	0.417393	0.786056	-0.125729	0.3408	0.969253	-0.0182716	0.88856	0.979825	10	36.8	32	32	38.928	0	22.628	2808200000	72
TRINITY_DN32815_c0_g1_i1_p1	Calcium-binding protein that acts as an adapter that bridges unrelated proteins or stabilizes weak protein-protein complexes in response to calcium. Together with PDCD6, acts as calcium-dependent adapter for the BCR(KLHL12) complex, a complex involved in endoplasmic reticulum (ER)-Golgi transport by regulating the size of COPII coats. In response to cytosolic calcium increase, the heterodimer for…	PEF1	NA	26.7316	26.5637	26.2928	26.4894	26.2438	27.0017	26.4701	26.7353	NA	26.3761	26.952	26.5098	26.2352	26.3224	26.3686	26.4424	26.5546	NA	26.2749	0.0824931	0.591737	0.872576	-0.117948	0.445025	0.980013	-0.150583	0.331911	0.827782	4	16.5	16.5	16.5	28.997	0	34.281	1573900000	36
TRINITY_DN36602_c0_g1_i1_p1	calcium-dependent phospholipid binding	ANXA4	28.685	28.2919	28.9146	28.9765	28.4715	28.9423	29.1303	28.8014	29.2863	28.2162	28.8949	28.1186	28.6361	28.8209	28.8294	28.807	29.1071	28.8432	28.4919	29.0804	0.207413	0.292259	0.69904	-0.00791283	0.967461	0.999901	0.198038	0.313984	0.820767	16	55.5	55.5	55.5	35.712	0	110.73	7930700000	159
TRINITY_DN41927_c2_g6_i1_p1	calcium-dependent protein binding	SYN2	35.8474	35.6549	35.7224	35.5735	35.688	35.7883	35.6266	35.6635	35.6997	35.6927	35.7762	35.7006	35.8182	35.7102	35.9122	35.8595	35.7737	35.7369	35.5563	35.6002	-0.00310059	0.962644	0.992006	0.0862419	0.202636	0.969253	0.00808792	0.90278	0.98028	28	77.4	74.5	72.8	53.219	0	323.31	1029400000000	1610
TRINITY_DN41856_c5_g3_i3_p1;TRINITY_DN37579_c0_g1_i5_p1	calcium-dependent protein serine/threonine kinase activity	CAMK4;RIPK2	30.955	30.67	30.7242	31.0891	31.1143	30.7864	30.5644	30.8777	30.8739	30.7165	31.0749	30.801	30.8211	30.8808	30.8974	30.7061	30.8252	30.9525	30.5112	31.0032	-0.146745	0.168549	0.603662	-0.0154953	0.881412	0.992661	-0.110889	0.292868	0.818078	21	60.3	60.3	60.3	51.07	0	323.31	33253000000	402
TRINITY_DN42634_c0_g2_i2_p2	Calcium-independent phospholipase A2-gamma	PNPLA8	28.0527	27.9396	28.0638	27.9361	27.9075	27.8863	27.7563	28.2834	27.9877	28.0674	28.068	28.0091	28.0399	28.2118	28.0745	28.1247	28.0989	28.0657	27.8915	27.6898	0.0162865	0.860068	0.964961	0.10071	0.28305	0.969253	-0.00581245	0.949816	0.991264	14	29.3	28.4	28.4	87.579	0	59.748	4793900000	103
TRINITY_DN35649_c0_g1_i2_p1	Calcium-selective channel required to prevent calcium stores from overfilling	TMCO1	NA	26.5536	NA	NA	NA	NA	NA	NA	NA	NA	NA	NA	NA	NA	NA	NA	NA	25.8507	NA	NA	NA	NA	NA	NA	NA	NA	NA	NA	NA	1900-01-03	16.5	16.5	16.5	21.189	0	6.2265	917910000	27
TRINITY_DN41261_c2_g2_i6_p1	Calcium-transporting ATPase	ATP2B1	32.9601	32.5252	32.8738	33.2729	33.0717	32.6938	32.9656	32.9693	32.9329	33.042	32.876	32.7128	32.7899	33.1508	32.9064	32.8794	33.0761	32.9474	32.871	33.1639	-0.0200409	0.861708	0.964961	-0.0535599	0.642376	0.980288	0.0468193	0.684583	0.928721	24	42.4	28.2	28.2	112.64	0	278.7	154120000000	646
TRINITY_DN41429_c1_g1_i1_p1	calcium-transporting ATPase activity	ATP2A3	NA	NA	NA	NA	NA	NA	NA	NA	NA	NA	NA	NA	NA	NA	NA	NA	NA	NA	NA	23.945	NA	NA	NA	NA	NA	NA	NA	NA	NA	3	10.7	3.7	3.7	109.44	0	5.5576	1051900000	3
TRINITY_DN40189_c0_g1_i10_p1	Caldesmon	CALD1	27.6685	27.368	27.3842	27.0976	27.1223	27.6083	27.4989	27.2989	27.4168	26.8999	27.553	27.4145	27.3777	27.2781	27.5076	27.1329	27.6818	27.5988	27.1883	27.097	0.0164413	0.907939	0.973064	0.0980492	0.493133	0.980288	0.0116371	0.934762	0.988879	6	11.1	11.1	11.1	87.545	0	33.178	2663700000	65
TRINITY_DN42090_c5_g6_i2_p2	calmodulin binding	MARCKS	28.435	28.3939	28.8242	28.2865	28.4574	28.4238	28.0741	28.5965	28.0839	28.4595	28.654	29.039	28.3151	28.3344	28.7916	28.318	28.2475	28.4515	28.5448	28.2916	-0.151865	0.282204	0.695057	0.147408	0.296138	0.969253	-0.108744	0.437799	0.861015	3	35.8	35.8	35.8	17.147	0	82.883	7529400000	79
TRINITY_DN42074_c0_g1_i3_p1	calmodulin binding	UBR4	29.9915	30.0448	30.1382	30.0213	30.0117	30.0499	29.9633	30.0528	29.9421	29.991	30.0854	30.0016	29.9822	29.9772	30.0711	30.0105	30.0397	29.9925	29.9445	29.9862	-0.0416553	0.356773	0.746076	-0.0179981	0.687734	0.980288	-0.0468124	0.301819	0.820767	69	16.7	16.7	16.7	577.35	0	323.31	18508000000	583
TRINITY_DN41586_c3_g3_i3_p2	calmodulin-dependent protein kinase activity	CAMKV	32.5389	32.4041	32.1781	32.3903	32.5	32.2862	32.3264	32.5006	32.3869	32.472	32.3868	32.3305	32.2873	32.5791	32.4766	32.5922	32.5121	32.5043	32.2907	32.2723	-0.00783615	0.923316	0.976528	0.00979614	0.904226	0.996941	0.0320778	0.694131	0.930865	14	79.7	79.7	79.7	30.096	0	323.31	99379000000	398
TRINITY_DN41586_c3_g3_i3_p7	calmodulin-dependent protein kinase activity	CAMKV	30.6556	30.2799	30.141	30.4613	30.5551	30.6264	30.275	30.639	30.5602	30.5214	30.2805	30.3275	30.5655	30.7478	30.6125	30.6092	30.4809	30.5805	30.3439	30.3459	-0.00783615	0.923316	0.976528	0.00979614	0.904226	0.996941	0.0320778	0.694131	0.930865	9	59.4	59.4	59.4	11.826	0	59.768	24731000000	108
TRINITY_DN40092_c0_g3_i4_p1	calmodulin-dependent protein kinase activity	PNCK	NA	25.8161	25.176	NA	NA	NA	NA	NA	NA	NA	NA	25.9349	NA	NA	NA	NA	NA	NA	25.5193	NA	NA	NA	NA	NA	NA	NA	NA	NA	NA	3	20.5	20.5	20.5	20.287	0	6.7195	441280000	18
TRINITY_DN40840_c1_g2_i1_p1	Calnexin	CANX	32.5623	32.9315	32.826	32.5513	32.6028	32.6084	32.4331	32.6446	32.4544	32.559	32.5851	32.713	32.6305	32.5363	32.6136	32.6323	32.5477	32.4974	32.7102	32.5224	-0.154867	0.0494439	0.450758	-0.0790688	0.297135	0.969253	-0.11277	0.142823	0.718543	26	34.9	34.9	34.9	67.031	0	204.39	117580000000	536
TRINITY_DN39928_c6_g1_i1_p1	Calpain small subunit 1	CAPNS1	28.2488	28.7208	28.3094	28.3438	28.292	28.4469	28.3975	28.1247	28.5071	28.1455	28.3461	28.1954	28.2791	28.3928	28.2199	28.192	28.1969	27.982	28.4788	28.7823	-0.058617	0.645592	0.900101	-0.0963238	0.452001	0.980158	-0.0565731	0.657082	0.922337	7	31.7	31.7	31.7	28.341	0	84.146	6299900000	126
TRINITY_DN38596_c4_g2_i6_p1	Calpain-like thiol protease family.	CAPN7	NA	24.1961	NA	23.5504	23.7625	NA	NA	NA	NA	NA	23.9279	NA	NA	NA	NA	NA	NA	NA	NA	NA	NA	NA	NA	NA	NA	NA	NA	NA	NA	2	3.4	3.4	3.4	92.739	0.0011453	2.63	68752000	8
TRINITY_DN41932_c0_g1_i1_p1	Calponin homology domain	CLMN	27.4916	27.1775	27.6588	27.2799	27.3899	27.8187	27.8038	27.0191	27.8086	27.3326	26.9147	27.1133	27.9255	27.3972	27.3749	27.712	27.6868	27.2799	27.4526	27.3237	0.157046	0.385427	0.766299	-0.0543995	0.761602	0.98608	0.0914749	0.610766	0.909605	13	15.8	15.8	15.8	108.61	0	77.412	3037200000	90
TRINITY_DN39523_c0_g1_i2_p1	Calponin homology domain	LCP1	27.1932	27.1486	27.7567	27.4173	27.2736	27.5805	27.5871	27.1748	27.0766	27.1803	27.0474	27.3027	27.101	27.434	27.7521	27.3538	27.0483	27.0057	27.1035	26.9525	-0.0379967	0.792558	0.945197	-0.0304741	0.832892	0.988822	-0.265129	0.0784239	0.653492	14	33.8	26.9	26.9	71.315	0	48.077	2638900000	92
TRINITY_DN41610_c4_g2_i9_p1	Calponin homology domain	LRCH2	NA	NA	NA	NA	NA	NA	NA	NA	NA	NA	NA	NA	NA	NA	NA	NA	NA	NA	NA	21.4203	NA	NA	NA	NA	NA	NA	NA	NA	NA	1	1.3	1.3	1.3	72.238	0.0011446	2.6162	57136000	14
TRINITY_DN41139_c7_g1_i1_p2	Calreticulin	CALR	29.7983	29.5779	29.695	29.8532	29.5905	29.9221	29.6008	29.6917	29.745	29.7556	29.8022	30.0036	29.7696	29.8185	29.8953	29.5484	29.6365	29.7022	29.5658	29.4943	0.0400761	0.573093	0.862167	0.154877	0.0392213	0.89108	-0.113546	0.120845	0.69487	3	20.2	20.2	20.2	9.9271	0	9.7297	17914000000	45
TRINITY_DN39616_c3_g3_i1_p1	Calsequestrin	ERP44	29.776	29.9031	29.9435	29.8838	29.7905	29.7176	29.8206	29.7048	29.7712	29.8579	29.7437	29.8469	29.7302	29.749	29.8717	29.7083	29.7684	29.8443	29.7376	29.9665	-0.0849785	0.151153	0.579476	-0.071088	0.225991	0.969253	-0.0543766	0.350444	0.829947	12	39.2	39.2	39.2	46.904	0	130.9	16220000000	165
TRINITY_DN39621_c1_g1_i1_p1	Calumenin isoform	CALU	29.695	29.6936	29.8419	29.6509	29.6375	29.6885	29.6687	29.7028	29.708	29.6398	29.749	29.6338	29.6415	29.6122	29.7441	29.7499	29.7245	29.5193	29.7198	29.6286	-0.0222233	0.683923	0.910872	-0.0276497	0.612926	0.980288	-0.0353577	0.518595	0.881011	15	58.7	58.7	58.7	37.005	0	206.33	16269000000	226
TRINITY_DN42170_c0_g1_i1_p1	cAMP and cAMP-inhibited cGMP 3',5'-cyclic phosphodiesterase 10A	Pde10a	30.4292	30.0474	29.6201	30.3501	30.7096	30.1308	29.2395	30.6412	29.9556	29.4713	30.5996	30.6539	29.9828	30.5226	30.4553	29.57	30.0418	30.5637	30.0149	29.6215	-0.343588	0.182863	0.611693	0.211573	0.405123	0.970945	-0.268861	0.292826	0.818078	21	33.9	33.9	33.9	89.146	0	276.69	21663000000	303
TRINITY_DN38794_c2_g2_i2_p2	cAMP biosynthetic process	ADCY2	NA	NA	NA	NA	NA	NA	26.5378	NA	NA	NA	NA	NA	26.1891	NA	NA	NA	26.5643	NA	NA	NA	-0.468867	0.031712	0.420971	-0.216573	0.206358	0.969253	-0.194039	0.254634	0.797714	2	19.1	19.1	19.1	18.84	0	4.512	316270000	7
TRINITY_DN39640_c1_g2_i5_p1	cAMP catabolic process	PDE4A	NA	NA	NA	NA	NA	NA	NA	NA	NA	NA	NA	NA	NA	NA	NA	NA	NA	NA	NA	24.7226	-0.0015007	0.992519	0.999715	-0.0793836	0.621078	0.980288	-0.0768761	0.632075	0.916446	4	12	10.2	10.2	64.208	0	17.261	192210000	2
TRINITY_DN39930_c0_g1_i1_p1	cAMP-dependent protein kinase catalytic subunit beta	PRKACB	29.8154	30.4983	30.0723	30.5627	30.6185	30.5075	30.2684	30.0146	30.5894	30.7176	30.124	30.7279	30.581	30.6981	30.8861	30.344	30.2769	30.3659	30.5825	30.2359	0.10609	0.526413	0.845711	0.289977	0.0939404	0.969253	0.0476242	0.775169	0.953802	6	30.8	13.3	13.3	59.904	0	77.047	25203000000	181
TRINITY_DN38595_c0_g1_i1_p1	cAMP-dependent protein kinase type I-alpha regulatory subunit	PRKAR1A	30.4507	30.5137	30.5789	30.4472	30.589	30.6472	30.6071	30.4459	30.5988	30.7304	30.3765	30.4875	30.7265	30.5533	30.3416	30.7463	30.5922	30.4681	30.727	30.5675	0.0899734	0.243941	0.664686	-0.0188229	0.804032	0.98608	0.104305	0.179426	0.743527	12	41.2	41.2	33.6	43.07	0	114.46	28001000000	275
TRINITY_DN40517_c1_g1_i1_p1	cAMP-dependent protein kinase type I-beta regulatory subunit	PRKAR1B	28.3631	28.3741	28.4278	28.5607	28.4521	28.3138	28.4468	28.2878	28.5247	28.49	28.3163	28.4944	28.4861	28.3632	28.3274	28.3441	28.3346	28.3118	28.4896	28.441	-0.0229671	0.712151	0.91964	-0.0381035	0.541752	0.980288	-0.0513432	0.412884	0.854527	12	49.6	42	42	43.222	0	142.48	6361400000	101
TRINITY_DN39752_c3_g2_i1_p1	cAMP-dependent protein kinase type II-alpha regulatory subunit	PRKAR2A	30.7546	31.0656	30.8697	30.8357	30.919	30.7995	30.8843	30.7652	30.9931	30.9224	30.8604	30.9819	30.6024	30.9359	31.0916	30.8954	30.7889	30.9946	30.9673	30.9038	-0.0160305	0.843294	0.96135	0.00550995	0.945803	0.999901	0.0210983	0.794806	0.958649	16	54.2	46.8	46.8	44.489	0	245.97	38400000000	298
TRINITY_DN42489_c6_g2_i1_p1	CAMSAP CH domain	Actn2	32.9028	32.1356	32.2036	32.7372	32.8773	32.3592	32.4722	33.1756	32.7405	32.3392	32.7508	32.7952	32.3021	32.9892	33.0444	32.3414	32.7929	33.0141	32.1828	32.2799	0.0460167	0.824552	0.95498	0.205051	0.329191	0.969253	-0.0490677	0.813145	0.96644	31	56.8	56.8	42.4	103.89	0	323.31	121380000000	797
TRINITY_DN40916_c4_g1_i1_p1	Cancer susceptibility candidate 4	CASC4	NA	NA	NA	NA	NA	25.6703	NA	25.0741	25.6295	NA	NA	NA	NA	NA	NA	NA	NA	NA	NA	NA	NA	NA	NA	NA	NA	NA	NA	NA	NA	3	6	6	6	49.419	0	4.6149	9477300000	7
TRINITY_DN42569_c2_g1_i1_p1	cannabinoid receptor activity	CNR1	28.8147	28.7738	28.8744	28.9552	28.9194	28.6404	28.407	28.9773	28.3653	29.0496	28.8364	28.754	28.5818	28.846	28.5797	28.9424	28.7949	28.8301	28.4051	28.4861	-0.179579	0.174874	0.60542	-0.147933	0.259962	0.969253	-0.175776	0.18374	0.743527	4	11.6	11.6	11.6	52.889	0	9.343	7757900000	80
TRINITY_DN40727_c3_g2_i3_p1	canonical Wnt signaling pathway involved in positive regulation of epithelial to mesenchymal transition	CTNNB1	32.1771	32.0854	32.2628	32.2127	32.1684	32.0318	31.9957	32.1323	31.9869	32.1541	32.077	32.1517	32.1003	32.0812	32.1518	32.0499	32.1223	32.194	32.0705	32.1403	-0.121113	0.0232118	0.420971	-0.0688881	0.176124	0.969253	-0.0659019	0.194699	0.75536	28	56.6	56.6	51.2	85.47	0	323.31	83765000000	786
TRINITY_DN40675_c9_g2_i5_p1	cap-dependent translational initiation	EIF3D	28.3135	28.3489	28.3371	28.4154	27.9708	28.0079	28.0323	28.2135	28.1141	28.1831	28.331	28.3993	28.4718	28.3563	28.3013	28.4051	28.3133	28.2972	28.3766	28.3815	-0.166953	0.0292175	0.420971	0.0948395	0.195896	0.969253	0.0776127	0.286306	0.812018	9	23.4	23.4	23.4	64.002	0	56.334	6033300000	98
TRINITY_DN37733_c0_g1_i4_p1	CAP-Gly domain-containing linker protein 4	CLIP4	24.1416	24.0374	24.3369	24.0476	24.2614	24.4043	NA	24.0972	NA	23.895	24.1188	24.2254	24.5358	24.3454	24.4569	24.1049	24.4285	NA	24.2179	24.0613	0.0624964	0.605078	0.881335	0.17146	0.165512	0.969253	0.0704136	0.560531	0.891582	3	7.6	7.6	7.6	75.933	0	14.381	287880000	32
TRINITY_DN41600_c1_g1_i3_p1	Cap-specific mRNA (nucleoside-2'-O-)-methyltransferase 1	CMTR1	NA	27.8987	NA	27.971	27.9601	NA	NA	NA	NA	NA	NA	NA	29.5355	28.6351	NA	NA	NA	28.2321	27.3842	NA	NA	NA	NA	NA	NA	NA	NA	NA	NA	6	7.6	7.6	7.6	95.919	0	12.261	2183900000	18
TRINITY_DN37272_c0_g1_i2_p1	carbohydrate binding	CLEC2L	NA	NA	27.0541	27.0298	27.1525	27.3861	27.2895	26.9925	27.3017	27.2724	NA	25.9685	27.2192	26.8392	NA	27.3503	27.2861	26.3199	26.8938	24.9967	0.179664	0.610852	0.885662	-0.190758	0.589171	0.980288	-0.499402	0.166771	0.736236	7	22.5	22.5	22.5	29.21	0	8.8322	1744900000	45
TRINITY_DN38852_c0_g1_i3_p2	carbohydrate binding	LGALSL	29.5264	29.2418	29.3364	29.2401	29.1525	29.5997	29.6954	29.0911	29.746	29.199	29.1817	29.0636	29.5189	29.217	29.2069	29.3226	29.447	29.4171	29.2252	29.5977	0.166809	0.184186	0.614782	-0.0618034	0.615424	0.980288	0.102487	0.407611	0.854527	4	42.4	42.4	42.4	14.105	0	26.438	12933000000	113
TRINITY_DN38374_c9_g1_i1_p1	Carbohydrate/starch-binding module (family 21)	PPP1R3F	27.2073	27.429	27.2069	27.1035	27.2915	27.1705	27.1899	27.0362	26.8082	27.3764	27.4437	27.5925	27.4372	27.2458	27.1225	27.2255	27.231	27.4383	27.2215	27.4657	-0.131398	0.212718	0.641019	0.120688	0.250861	0.969253	0.0687115	0.508169	0.878307	13	31.1	31.1	31.1	83.523	0	111.64	2891800000	127
TRINITY_DN41460_c1_g3_i7_p1	carbonate dehydratase activity	CA5B	26.9732	28.4383	27.3493	28.0967	27.9549	28.0774	27.8361	27.8121	27.514	28.002	28.1842	28.3747	27.1548	27.9609	27.3457	28.0013	26.9418	28.1909	27.8246	27.5714	0.0858269	0.763445	0.930312	0.0415516	0.884046	0.992661	-0.0565033	0.842832	0.971332	4	16.7	16.7	16.7	36.589	0	18.863	4478400000	92
TRINITY_DN42361_c2_g2_i5_p3	Carbonic anhydrase 14	CA14	NA	27.4812	27.7121	26.7813	27.021	27.3021	26.5836	26.9897	27.4491	27.0843	26.7057	27.5985	27.4157	26.7205	27.105	27.7457	27.0133	26.7816	27.1247	27.2991	-0.0836845	0.712164	0.91964	-0.0563374	0.803644	0.98608	0.0274448	0.903532	0.98028	4	50	50	50	11.845	0	63.307	2647600000	56
TRINITY_DN37299_c0_g1_i1_p2	Carbonic anhydrase 4	CA4	NA	NA	NA	NA	NA	NA	NA	NA	26.8332	NA	NA	NA	NA	NA	NA	NA	25.979	NA	26.4863	NA	NA	NA	NA	NA	NA	NA	NA	NA	NA	4	20.3	20.3	20.3	24.594	0	10.838	1050400000	25
TRINITY_DN39141_c1_g1_i1_p1	Carbonic anhydrase-related protein	CA8	NA	NA	NA	NA	NA	NA	NA	NA	NA	NA	NA	NA	NA	NA	NA	23.9746	NA	NA	NA	NA	NA	NA	NA	NA	NA	NA	NA	NA	NA	2	11	11	11	32.975	0	8.7745	46591000	2
TRINITY_DN38014_c0_g2_i1_p1	carbonyl reductase	CBR3	28.2556	27.9867	27.904	27.9583	27.9189	28.2197	27.9298	28.1793	28.3752	28.5417	28.1516	28.1405	28.4342	28.3057	28.1282	28.3464	28.5806	28.3354	28.0107	27.768	0.244394	0.0809292	0.512702	0.227345	0.102627	0.969253	0.203494	0.141237	0.718543	7	50.6	37.5	37.5	29.833	0	44.152	5530600000	61
TRINITY_DN40862_c1_g3_i1_p1	Carbonyl reductase family member 4	CBR4	27.0313	27.121	27.2144	25.7671	27.3076	NA	26.7786	27.0358	26.4393	26.7235	27.0079	27.5481	27.6518	26.3142	25.9634	26.9148	NA	26.8791	NA	NA	-0.16847	0.607637	0.881862	0.00878906	0.978538	0.999901	0.00866947	0.983996	0.997256	3	15.3	15.3	15.3	25.178	0	13.368	1837300000	35
TRINITY_DN39087_c2_g1_i3_p1	Carboxylesterase family	NLGN3	28.3528	28.6597	28.4306	28.5583	28.5346	27.9321	28.2091	28.7016	28.043	28.287	28.3417	28.4793	28.343	28.4235	28.4294	28.0899	28.4152	28.5674	28.5592	28.6724	-0.411875	0.00190665	0.228309	-0.0710491	0.541239	0.980288	-0.306681	0.0147257	0.424106	9	33.5	31	31	58.09	0	111.66	6216900000	135
TRINITY_DN39087_c2_g3_i1_p1	Carboxylesterase family	NLGN3	29.0838	28.9495	28.7563	28.3536	28.6907	28.4751	28.2923	28.4505	28.4359	28.1206	28.6601	28.5915	28.8572	28.666	28.7038	28.5004	28.6662	28.5568	28.3513	28.2256	-0.411875	0.00190665	0.228309	-0.0710491	0.541239	0.980288	-0.306681	0.0147257	0.424106	4	23	23	23	34.225	0	55.358	6927200000	57
TRINITY_DN34644_c0_g1_i2_p1	Carboxypeptidase	CPQ	NA	NA	NA	NA	NA	NA	NA	NA	NA	24.8308	NA	NA	NA	NA	NA	NA	NA	NA	NA	NA	NA	NA	NA	NA	NA	NA	NA	NA	NA	2	4.7	4.7	4.7	51.929	0	5.6654	294790000	9
TRINITY_DN36791_c0_g3_i1_p1	Carboxypeptidase D	CPD	26.2429	26.5015	26.5915	NA	26.5339	26.6952	NA	26.3935	26.1659	26.0612	26.3303	25.9043	26.378	25.8297	25.488	26.5196	25.8443	26.5158	NA	26.5086	-0.122746	0.478554	0.821564	-0.517519	0.00667738	0.637051	-0.122596	0.479084	0.867556	10	11.3	11.3	11.3	128.3	0	20.213	1186400000	49
TRINITY_DN36526_c0_g1_i1_p1	Carboxypeptidase M	CPM	27.0066	27.2926	27.7022	27.3169	27.277	27.3711	27.2053	27.1744	27.4755	27.7011	27.4045	27.1796	27.5619	27.1561	26.9212	27.8462	27.6219	26.9607	27.8741	27.9304	0.0664028	0.702027	0.916341	-0.0744194	0.668246	0.980288	0.327598	0.0706442	0.642112	9	26	26	26	47.756	0	28.506	3404300000	93
TRINITY_DN41789_c5_g1_i5_p1	cardiac muscle fiber development	NEXN	NA	NA	NA	NA	NA	NA	NA	NA	NA	NA	NA	NA	NA	25.7543	NA	NA	NA	NA	NA	NA	NA	NA	NA	NA	NA	NA	NA	NA	NA	5	4.5	4.5	4.5	93.529	0.00019631	3.1492	216170000	5
TRINITY_DN38190_c1_g1_i1_p1	cardiac muscle tissue growth involved in heart morphogenesis	S1PR1	28.3865	28.5708	28.5097	28.1281	28.2271	28.3808	28.2075	28.33	28.1242	28.5703	28.7078	28.2592	28.2363	28.3769	28.0349	28.1533	28.1391	28.2021	28.5833	28.3775	-0.0418926	0.73496	0.923458	-0.0414375	0.737724	0.98608	-0.0733833	0.554443	0.890706	4	10.7	10.7	10.7	42.664	0	21.225	5478400000	96
TRINITY_DN55777_c0_g1_i1_p2	Cardiac transcription factor regulator, Developmental protein	-	NA	NA	NA	NA	NA	NA	NA	NA	NA	NA	NA	NA	NA	NA	23.6049	NA	NA	NA	NA	NA	NA	NA	NA	NA	NA	NA	NA	NA	NA	1	9.2	9.2	9.2	15.418	0.00019639	3.1539	99487000	12
TRINITY_DN40686_c6_g4_i3_p1	Carnitine O-palmitoyltransferase 1, brain isoform	CPT1C	25.9022	26.3849	25.9242	26.2412	26.2127	26.0743	26.05	26.1612	26.0594	26.0712	26.0661	26.0897	26.0396	26.1799	26.2043	26.3178	26.1327	26.1477	26.2984	26.3814	-0.0498146	0.546196	0.853013	-0.0171021	0.83516	0.988822	0.122529	0.147257	0.718543	8	14.5	14.5	14.5	90.169	0	52.707	1397200000	80
TRINITY_DN37894_c0_g2_i2_p1	Carnitine O-palmitoyltransferase 1, liver isoform	CPT1A	27.3141	26.9654	27.4772	27.169	27.187	27.4544	27.4159	27.3089	26.9986	27.6451	27.0865	27.1726	26.9131	27.0202	27.1888	27.2289	27.0645	26.7776	27.2993	27.3758	0.142042	0.259417	0.676095	-0.146326	0.24581	0.969253	-0.0733608	0.555263	0.891325	9	16.9	16.9	15.6	90.14	0	41.389	2933600000	73
TRINITY_DN38187_c0_g1_i12_p1	Carnitine O-palmitoyltransferase 1, muscle isoform	CPT1B	NA	NA	NA	NA	NA	NA	NA	NA	NA	25.2331	NA	NA	NA	NA	25.6503	25.3961	NA	NA	25.4409	NA	NA	NA	NA	NA	NA	NA	NA	NA	NA	3	6.7	5.4	5.4	88.453	0	12.692	311480000	10
TRINITY_DN8574_c0_g1_i1_p1	carnitine:acyl carnitine antiporter activity	SLC25A20	29.1706	29.463	29.5511	29.2645	29.2214	29.093	29.1606	29.364	29.2153	29.3165	29.2093	29.4245	29.3082	29.2007	29.3554	29.1325	29.1636	29.2321	29.5079	29.2708	-0.104292	0.232041	0.654318	-0.0345188	0.687322	0.980288	-0.0727848	0.399594	0.851748	12	42.2	42.2	42.2	32.832	0	47.214	11425000000	157
TRINITY_DN41946_c2_g1_i1_p1	CAS/CSE protein, C-terminus	CSE1L	30.2171	30.2614	30.1589	29.9923	30.1413	30.1327	30.0943	30.2358	30.0404	30.31	30.0462	30.2343	30.2119	30.1279	30.244	30.2214	30.1795	30.058	30.0883	30.0788	0.00845108	0.89597	0.971108	0.0186832	0.772731	0.98608	-0.0290001	0.654465	0.922337	33	33.8	33.8	33.8	114.14	0	202.1	21334000000	373
TRINITY_DN42209_c11_g1_i2_p1	Casein kinase I isoform gamma-1	CSNK1G1	27.5322	27.4015	27.4724	27.4292	27.6006	27.4605	27.5798	27.392	27.2999	27.5243	27.5355	27.388	27.3393	27.5409	27.529	27.6726	27.1822	27.6726	27.4067	27.5853	-0.0358822	0.678152	0.91003	-0.0206326	0.811109	0.987249	0.0166885	0.846676	0.972141	3	20	20	7.1	53.547	0	12.508	3238000000	58
TRINITY_DN42291_c2_g1_i3_p1	Casein kinase II subunit alpha'	CSNK2A2	29.7682	29.7227	29.7003	29.6348	29.7257	29.7938	29.623	29.7474	29.7024	29.6869	29.7243	29.6472	29.7827	29.7845	29.6787	29.4761	29.9242	29.8079	29.7772	29.8539	0.000356293	0.995832	0.999715	0.0131752	0.84691	0.989341	0.0575539	0.403279	0.854527	12	44	44	44	41.197	0	111.03	15062000000	226
TRINITY_DN41123_c5_g2_i2_p1	CASK interacting protein 1	CASKIN1	31.2466	31.2858	31.2404	30.9955	31.2273	31.0938	31.166	30.9906	31.0225	31.0989	31.1999	31.1542	31.1172	31.0124	31.1736	31.1394	31.1418	31.1481	31.086	31.0438	-0.124731	0.0431218	0.448766	-0.0676525	0.254073	0.969253	-0.0872974	0.145623	0.718543	42	49.4	49.4	47	150.21	0	323.31	40996000000	758
TRINITY_DN39287_c2_g1_i2_p1	catalase activity	CAT	27.0967	27.7168	27.7151	27.7011	27.3122	27.5362	28.071	27.7445	27.2897	27.7596	27.4577	27.3129	27.573	27.7526	27.0363	27.8813	27.6562	27.5694	27.3978	27.6213	0.425871	0.00885123	0.364549	0.0370953	0.801954	0.98608	0.157177	0.29473	0.81813	8	29.4	29.4	29.4	36.175	0	71.265	3741300000	91
TRINITY_DN39287_c2_g1_i2_p2	catalase activity	CAT	27.1414	27.5089	27.6897	27.8421	27.3325	27.5852	28.2752	28.0381	27.9549	27.7907	27.5638	27.4196	27.6808	27.7737	27.2622	27.9197	27.7717	27.7132	27.3337	27.5622	0.425871	0.00885123	0.364549	0.0370953	0.801954	0.98608	0.157177	0.29473	0.81813	7	47.7	47.7	47.7	22.266	0	40.346	3698700000	104
TRINITY_DN37179_c0_g1_i1_p1	catalytic activity	ECHDC3	NA	NA	NA	NA	25.6526	NA	NA	NA	NA	NA	NA	NA	NA	NA	NA	NA	NA	NA	NA	25.1323	NA	NA	NA	NA	NA	NA	NA	NA	NA	2	7	7	7	32.526	0	4.4283	193570000	24
TRINITY_DN40320_c7_g2_i1_p1	catalytic activity	ISOC1	29.1147	29.6335	29.5813	28.8203	29.253	29.4316	29.2589	29.0296	29.0972	29.3555	29.1992	29.5851	29.2313	28.9793	29.3023	29.1958	28.9897	29.0634	29.3127	29.0673	-0.0459694	0.74076	0.923736	-0.0211277	0.878999	0.992661	-0.154757	0.272539	0.799269	8	35.5	35.5	35.5	32.174	0	29.632	11269000000	129
TRINITY_DN41914_c1_g1_i1_p2	catalytic activity	ISOC2	27.0311	27.5858	27.2253	27.8455	27.4424	26.9631	27.6594	27.6132	27.7946	27.2975	27.0234	27.6328	NA	27.3298	27.2525	27.814	26.79	27.644	27.2593	27.7638	0.0938236	0.772178	0.937272	-0.292765	0.370987	0.969253	-0.276226	0.398064	0.850648	3	30.7	24.5	24.5	28.713	0	46.192	2857800000	69
TRINITY_DN41914_c1_g7_i1_p1	catalytic activity	ISOC2	29.1421	29.0003	29.4461	29.2936	28.9998	29.2646	29.2424	29.4339	29.1388	29.2712	28.8697	29.6543	27.3691	29.2416	29.2833	27.9634	29.0012	28.8214	29.1976	29.5172	0.0938236	0.772178	0.937272	-0.292765	0.370987	0.969253	-0.276226	0.398064	0.850648	6	52.6	52.6	45	22.897	0	96.729	10462000000	168
TRINITY_DN38750_c6_g1_i4_p1	catalytic domain of ctd-like phosphatases	TIMM50	28.335	28.3987	28.4491	28.4503	28.4369	28.3359	27.9883	28.5684	28.3594	28.5509	28.2841	28.3048	28.2326	28.4373	28.2622	28.3185	28.1684	28.3471	28.6388	28.3363	-0.0380501	0.714909	0.91964	-0.11614	0.271929	0.969253	0.0570782	0.584585	0.897612	4	24.5	24.5	24.5	22.738	0	106.62	6224900000	63
TRINITY_DN38750_c6_g1_i4_p3	catalytic domain of ctd-like phosphatases	TIMM50	28.3534	28.5136	28.4367	28.7423	28.4876	28.304	28.5162	28.4706	28.4714	28.5811	28.2457	28.1735	28.5405	28.5729	28.4204	28.1909	28.642	28.5592	28.7251	28.7017	-0.0380501	0.714909	0.91964	-0.11614	0.271929	0.969253	0.0570782	0.584585	0.897612	4	32.3	32.3	32.3	17.961	0	39.732	6024400000	68
TRINITY_DN39539_c0_g11_i1_p1	Catalytic histone acetyltransferase subunit of the RNA polymerase II elongator complex, which is a component of the RNA polymerase II (Pol II) holoenzyme and is involved in transcriptional elongation	ELP3	NA	25.5817	NA	25.6877	25.5079	25.4852	25.2634	25.3866	25.7436	25.7308	NA	NA	25.604	25.6677	NA	25.7065	25.6393	NA	NA	25.731	-0.0960657	0.256145	0.673911	0.017861	0.870569	0.991957	0.0786043	0.349527	0.8294	1900-01-08	14.3	14.3	14.3	66.776	0	19.98	807560000	32
TRINITY_DN39552_c2_g1_i3_p1;TRINITY_DN38622_c4_g2_i1_p1	Catalytic subunit of a complex which severs microtubules in an ATP-dependent manner. Microtubule severing may promote rapid reorganization of cellular microtubule arrays and the release of microtubules from the centrosome following nucleation. Microtubule release from the mitotic spindle poles may allow depolymerization of the microtubule end proximal to the spindle pole, leading to poleward micr…	KATNA1;KATNAL1	26.964	27.0174	27.0417	26.5863	27.0821	27.3891	26.7951	26.7205	27.1485	26.9077	27.2368	26.9944	27.225	27.2427	27.0813	27.2163	27.0998	27.0031	26.8504	26.8464	NA	NA	NA	NA	NA	NA	NA	NA	NA	11	30.7	30.7	30.7	55.006	0	43.744	2398200000	71
TRINITY_DN39013_c5_g3_i1_p1	Catalytic subunit of the peripheral V1 complex of vacuolar ATPase (V-ATPase). V-ATPase is responsible for acidifying a variety of intracellular compartments in eukaryotic cells	ATP6V1G2	31.5251	31.2528	31.2716	31.2045	31.1875	31.1977	31.2307	31.4655	31.1492	31.5242	31.1585	31.0607	31.3042	31.2847	31.3565	31.3275	31.2116	31.4306	31.2764	31.1785	0.0251755	0.770779	0.935906	-0.055378	0.523423	0.980288	-0.00335312	0.96901	0.995669	8	44.6	44.6	44.6	18.291	0	309.88	52393000000	254
TRINITY_DN37727_c0_g2_i3_p1	Catalytic subunit of the tRNA-splicing ligase complex that acts by directly joining spliced tRNA halves to mature-sized tRNAs by incorporating the precursor-derived splice junction phosphate into the mature tRNA as a canonical 3',5'- phosphodiester. May act as	RTCB	30.8027	30.8262	30.8568	30.8244	30.9181	30.9287	30.8119	30.769	30.8913	30.8569	30.8564	30.8817	30.8417	30.7946	30.9331	30.7744	30.9292	30.9738	30.9703	30.916	0.00594635	0.905082	0.972147	0.0158619	0.750707	0.98608	0.0671043	0.188716	0.749544	22	50.5	50.5	50.5	55.208	0	143.43	36109000000	338
TRINITY_DN38174_c0_g1_i3_p1	Catalyzes a 2-step reaction, involving the ATP-dependent carboxylation of the covalently attached biotin in the first step and the transfer of the carboxyl group to pyruvate in the second	PC	32.5902	32.5394	32.8399	32.8247	32.652	32.5203	32.6516	32.7096	32.6996	32.7399	32.5517	32.5637	32.6462	32.6772	32.7638	32.5647	32.6595	32.5797	32.7088	32.8152	-0.0250084	0.724654	0.923131	-0.0487274	0.494526	0.980288	-0.0236748	0.738742	0.94904	46	49.8	49.8	49.8	129.86	0	323.31	127950000000	983
TRINITY_DN38217_c0_g1_i8_p1	Catalyzes the 6-electron oxidation of protoporphyrinogen-IX to form protoporphyrin-IX	PPOX	NA	NA	25.6698	NA	25.598	25.1947	25.3799	25.776	NA	25.6535	NA	NA	25.3758	NA	25.2566	NA	NA	NA	25.7586	25.5777	-0.100313	0.514824	0.841593	-0.317765	0.104247	0.969253	0.034193	0.851111	0.973308	4	13.7	13.7	13.7	36.969	0	6.8545	580660000	26
TRINITY_DN38217_c0_g1_i8_p2	Catalyzes the 6-electron oxidation of protoporphyrinogen-IX to form protoporphyrin-IX	PPOX	NA	NA	NA	NA	NA	NA	NA	NA	NA	NA	NA	NA	NA	NA	25.4689	NA	NA	NA	NA	NA	-0.100313	0.514824	0.841593	-0.317765	0.104247	0.969253	0.034193	0.851111	0.973308	1	16	16	16	15.679	0	14.206	825740000	16
TRINITY_DN40773_c1_g3_i3_p1	Catalyzes the addition of fucose in alpha 1-6 linkage to the first GlcNAc residue, next to the peptide chains in N-glycans	FUT8	NA	NA	NA	NA	NA	NA	NA	NA	NA	NA	NA	NA	NA	NA	NA	NA	NA	NA	22.4385	NA	NA	NA	NA	NA	NA	NA	NA	NA	NA	3	5.7	5.7	5.7	66.473	0.0015152	2.4828	66089000	0
TRINITY_DN41196_c6_g2_i9_p1	Catalyzes the ATP-dependent amination of UTP to CTP with either L-glutamine or ammonia as the source of nitrogen	CTPS1	28.6821	28.8061	28.9099	28.9	28.8326	28.9045	28.6864	28.6133	28.7658	28.7607	28.5382	28.7132	28.7494	28.6994	28.6333	28.3597	28.5154	28.5358	28.6207	28.6955	-0.0800087	0.262101	0.67835	-0.159462	0.0328071	0.874669	-0.280722	0.000687735	0.16608	17	41.1	41.1	41.1	59.543	0	99.446	7727800000	184
TRINITY_DN42363_c3_g2_i1_p1	Catalyzes the ATP-dependent amination of UTP to CTP with either L-glutamine or ammonia as the source of nitrogen	CTPS2	27.39	27.6248	27.3988	26.8391	27.1807	27.3423	27.4328	27.1444	27.2884	27.5886	27.2006	27.3817	27.4765	27.2588	26.9018	27.2325	27.2909	26.9778	26.9244	NA	0.072644	0.587561	0.872324	-0.0427704	0.748841	0.98608	-0.202483	0.140692	0.718543	12	22.7	22.7	22.7	65.949	0	39.87	2645200000	68
TRINITY_DN38238_c7_g4_i2_p1	Catalyzes the attachment of alanine to tRNA(Ala) in a two-step reaction alanine is first activated by ATP to form Ala- AMP and then transferred to the acceptor end of tRNA(Ala). Also edits incorrectly charged tRNA(Ala) via its editing domain	AARS	32.1395	32.2575	32.1108	32.0157	32.115	32.2195	31.9746	31.9034	32.0995	32.2031	31.9755	32.2011	32.099	32.0092	32.0744	32.2663	31.99	32.1505	32.1943	32.097	-0.0476921	0.507696	0.83684	-0.0558506	0.438902	0.976956	0.0119167	0.867802	0.977	41	53.2	53.2	53.2	106.8	0	323.31	81709000000	899
TRINITY_DN40563_c5_g4_i1_p1	Catalyzes the cleavage of glutathione into 5-oxo-L- proline and a Cys-Gly dipeptide. Acts specifically on glutathione, but not on other gamma-glutamyl peptides	CHAC2	25.1847	25.3468	NA	24.9812	25.5759	25.6383	NA	25.5865	25.7143	25.3246	NA	NA	25.7068	25.0853	25.4637	25.2781	25.6261	NA	25.5917	25.3215	0.349872	0.0154882	0.397335	0.307816	0.0303413	0.864475	0.219107	0.112032	0.691877	4	29.2	29.2	29.2	20.287	0	11.358	597760000	33
TRINITY_DN39145_c8_g1_i2_p1	Catalyzes the conversion of hemimercaptal, formed from methylglyoxal and glutathione, to S-lactoylglutathione	GLO1	30.7384	31.2112	31.1631	31.1901	31.1781	31.1286	31.1379	31.217	31.0754	31.1126	30.9801	31.1678	30.89	30.958	30.8241	31.1367	31.0243	30.8589	31.085	31.1692	0.0381287	0.664677	0.904257	-0.132164	0.14355	0.969253	-0.04137	0.638282	0.919094	11	76.1	76.1	76.1	20.853	0	49.466	38574000000	192
TRINITY_DN41429_c3_g3_i3_p1	Catalyzes the conversion of inosine 5'-phosphate (IMP) to xanthosine 5'-phosphate (XMP), the first committed and rate- limiting step in the de novo synthesis of guanine nucleotides, and therefore plays an important role in the regulation of cell growth. Could also have a single-stranded nucleic acid-binding activity and could play a role in RNA and or DNA metabolism. It may also have a role in th…	IMPDH1	NA	NA	NA	NA	25.4737	24.9567	NA	25.3636	25.0235	25.2446	NA	24.8308	25.1938	25.308	25.5241	NA	NA	25.4155	NA	NA	-0.336041	0.146931	0.574082	-0.258161	0.255574	0.969253	-0.0581894	0.837851	0.970018	4	8.9	7.6	7.6	64.657	0	21.424	499420000	20
TRINITY_DN39642_c2_g2_i3_p1	Catalyzes the conversion of inosine 5'-phosphate (IMP) to xanthosine 5'-phosphate (XMP), the first committed and rate- limiting step in the de novo synthesis of guanine nucleotides, and therefore plays an important role in the regulation of cell growth. Could also have a single-stranded nucleic acid-binding activity and could play a role in RNA and or DNA metabolism. It may also have a role in th…	IMPDH2	27.7573	27.6659	27.0781	27.4422	27.5292	27.6666	27.4324	27.4492	27.5206	27.6176	27.787	27.6552	27.5982	27.7285	27.7962	27.8136	27.6957	27.7089	27.5333	27.6629	0.0427406	0.66421	0.903983	0.218452	0.036332	0.89108	0.188328	0.0671154	0.642112	7	13.4	13.4	12.1	64.328	0	24.354	3517300000	93
TRINITY_DN39900_c7_g1_i6_p1	Catalyzes the dehydration of the S-form of NAD(P)HX at the expense of ATP, which is converted to ADP. Together with NAD(P)HX epimerase, which catalyzes the epimerization of the S- and R-forms, the enzyme allows the repair of both epimers of NAD(P)HX, a damaged form of NAD(P)H that is a result of enzymatic or heat-dependent hydration	CARKD	27.9178	27.9351	28.0347	28.0835	27.771	28.0122	27.814	27.9887	28.0138	27.9022	27.8796	27.9182	27.8923	27.7801	28.0526	28.359	27.9952	28.0129	28.0596	28.0229	-0.00224724	0.976775	0.99349	-0.0438538	0.571631	0.980288	0.141498	0.0789782	0.653492	6	40	40	40	23.262	0	18.044	4460800000	79
TRINITY_DN39171_c2_g1_i1_p1	Catalyzes the exchange of an acyl for a long-chain alkyl group and the formation of the ether bond in the biosynthesis of ether phospholipids	AGPS	25.6808	25.9669	26.0062	25.6709	25.9493	25.5976	25.7248	25.6851	25.8683	25.7118	NA	25.7051	25.7811	NA	25.7601	NA	25.8076	25.9636	25.9873	NA	-0.137307	0.0735368	0.497832	-0.104062	0.167309	0.969253	0.0192069	0.793787	0.958649	11	22.7	22.7	22.7	71.62	0	72.501	829770000	43
TRINITY_DN36790_c0_g1_i2_p1	Catalyzes the ferrous insertion into protoporphyrin IX	FECH	30.3008	30.5104	30.6245	30.5231	30.7348	30.418	30.5767	30.4945	30.4799	30.4039	30.4231	30.3907	30.3014	30.3702	30.3966	30.5927	30.335	30.4187	30.6594	30.4563	-0.0641518	0.393481	0.770256	-0.162342	0.0397176	0.89108	-0.0463078	0.535993	0.886918	14	43.4	43.4	43.4	47.413	0	142.63	26799000000	261
TRINITY_DN36879_c0_g1_i1_p1	Catalyzes the formation of CDP-diacylglycerol (CDP-DAG) from phosphatidic acid (PA) in the mitochondrial inner membrane. Required for the biosynthesis of the dimeric phospholipid cardiolipin, which stabilizes supercomplexes of the mitochondrial respiratory chain in the mitochondrial inner membrane	TAMM41	27.1667	27.3061	26.7824	27.2112	27.1746	27.0833	27.0187	27.4634	27.1937	27.4705	27.2358	27.1015	27.2955	27.3509	27.3583	27.6012	27.3618	27.1385	27.3582	27.132	0.117721	0.306353	0.711421	0.140182	0.22588	0.969253	0.190117	0.10598	0.688081	8	28.2	28.2	28.2	37.786	0	144.87	2856000000	69
TRINITY_DN41898_c1_g1_i7_p3	Catalyzes the formation of S-adenosylmethionine from methionine and ATP	MAT2A	NA	NA	NA	28.5999	28.8801	NA	NA	NA	28.5658	28.7589	NA	28.6912	28.7609	NA	28.4335	NA	NA	28.6442	28.5707	28.4212	0.0253181	0.728721	0.923131	0.0710522	0.335725	0.969253	0.033091	0.650706	0.922337	4	49	49	49	10.807	0	15.077	6079200000	33
TRINITY_DN42222_c8_g3_i2_p1	Catalyzes the hydroxylation of 2-polyprenyl-3-methyl-6- methoxy-1,4-benzoquinol (DMQH2) during ubiquinone biosynthesis. Has also a structural role in the COQ enzyme complex, stabilizing other COQ polypeptides. Involved in lifespan determination in a ubiquinone-independent manner	COQ7	NA	NA	NA	NA	NA	26.6772	NA	NA	NA	26.219	NA	NA	NA	NA	NA	NA	NA	NA	26.5382	26.7909	NA	NA	NA	NA	NA	NA	NA	NA	NA	2	32.6	32.6	32.6	15.622	0	13.964	751540000	14
TRINITY_DN40389_c3_g1_i15_p1	Catalyzes the irreversible NADPH-dependent deamination of GMP to IMP. It functions in the conversion of nucleobase, nucleoside and nucleotide derivatives of G to A nucleotides, and in maintaining the intracellular balance of A and G nucleotides	GMPR2	NA	25.5371	NA	25.3523	NA	NA	NA	NA	NA	25.4013	NA	25.4251	25.3489	25.3314	NA	NA	NA	25.4614	NA	NA	-0.423339	0.00490273	0.321695	-0.251059	0.0706659	0.960367	-0.296289	0.0363155	0.582583	3	15.9	15.9	15.9	26.091	0	25.047	417380000	14
TRINITY_DN40389_c3_g1_i15_p2	Catalyzes the irreversible NADPH-dependent deamination of GMP to IMP. It functions in the conversion of nucleobase, nucleoside and nucleotide derivatives of G to A nucleotides, and in maintaining the intracellular balance of A and G nucleotides	GMPR2	NA	26.4801	NA	NA	26.6857	NA	26.0674	NA	26.1519	26.4498	NA	26.5085	26.1873	NA	26.2481	NA	26.1751	26.456	26.1133	26.3602	-0.423339	0.00490273	0.321695	-0.251059	0.0706659	0.960367	-0.296289	0.0363155	0.582583	4	47.7	38.5	38.5	12.015	0	29.623	1113100000	26
TRINITY_DN39143_c5_g2_i4_p1	Catalyzes the oxidative decarboxylation of 6- phosphogluconate to ribulose 5-phosphate and CO(2), with concomitant reduction of NADP to NADPH	PGD	30.6874	30.7059	30.4093	30.2938	30.3629	30.4802	30.3641	30.219	30.3057	30.5843	30.4247	30.5867	30.4556	30.2494	30.2524	30.5241	30.357	30.34	30.3387	30.1358	-0.101168	0.309984	0.712755	-0.0980747	0.324609	0.969253	-0.152728	0.131899	0.710631	13	45.5	45.5	45.5	33.502	0	197.72	28449000000	245
TRINITY_DN42169_c1_g9_i1_p1	Catalyzes the phosphorylation of D-fructose 6-phosphate to fructose 1,6-bisphosphate by ATP, the first committing step of glycolysis	PFKL	29.164	29.4157	29.3001	29.1787	29.1535	29.5293	29.5235	29.1911	29.4954	29.535	29.1423	29.3176	29.4226	29.314	29.3864	29.643	29.2433	29.359	29.657	29.5567	0.212474	0.0277859	0.420971	0.0742065	0.415313	0.973117	0.249413	0.0115204	0.397628	17	31.4	23.1	23.1	85.375	0	47.933	12473000000	208
TRINITY_DN42169_c1_g6_i4_p2	Catalyzes the phosphorylation of D-fructose 6-phosphate to fructose 1,6-bisphosphate by ATP, the first committing step of glycolysis	PFKM	32.6919	32.5471	32.6353	32.465	32.4697	32.8297	32.7007	32.4894	32.6194	32.6532	32.5041	32.4222	32.7469	32.6092	32.5557	32.6392	32.4664	32.5236	32.6005	32.5163	-0.0239433	0.598595	0.878454	0.0266502	0.558271	0.980288	-0.0555695	0.229238	0.775589	10	40.1	40.1	40.1	30.524	0	323.31	114070000000	349
TRINITY_DN42169_c1_g4_i1_p1	Catalyzes the phosphorylation of D-fructose 6-phosphate to fructose 1,6-bisphosphate by ATP, the first committing step of glycolysis	PFKP	33.2097	33.0698	33.1547	33.2484	33.0856	33.1462	33.2833	33.187	33.2854	33.1524	33.1447	33.2289	33.1993	33.1988	33.2504	33.0414	33.0831	33.1232	33.0832	33.1406	0.0572144	0.247554	0.667184	0.0507683	0.303037	0.969253	-0.0593361	0.231078	0.777103	21	63.8	63.8	55.2	56.508	0	323.31	176060000000	764
TRINITY_DN42169_c1_g4_i1_p2	Catalyzes the phosphorylation of D-fructose 6-phosphate to fructose 1,6-bisphosphate by ATP, the first committing step of glycolysis	PFKP	33.0824	32.8747	32.9017	32.9557	32.8403	32.7706	33.011	32.7895	32.7821	32.8922	32.7125	32.6582	32.9527	32.7956	32.9626	32.9575	32.8625	32.8756	32.7852	32.8372	0.0572144	0.247554	0.667184	0.0507683	0.303037	0.969253	-0.0593361	0.231078	0.777103	12	46.9	46.9	46.9	29.023	0	323.31	146850000000	452
TRINITY_DN40781_c3_g4_i4_p1;TRINITY_DN37801_c0_g1_i3_p1	Catalyzes the phosphorylation of phosphatidylinositol 4- phosphate (PtdIns4P) to form phosphatidylinositol 4,5-bisphosphate (PtdIns(4,5)P2). PtdIns(4,5)P2 is involved in a variety of cellular processes and is the substrate to form phosphatidylinositol 3,4,5-trisphosphate (PtdIns(3,4,5)P3), another second messenger. The majority of PtdIns(4,5)P2 is thought to occur via type I phosphatidylinositol …	PIP5K1A;PIP5K1B	NA	25.2698	NA	25.611	25.6585	NA	25.2991	25.4846	25.4767	25.4943	NA	NA	25.3561	NA	25.4267	25.5425	25.4622	25.4276	25.4359	NA	0.019425	0.836743	0.958366	0.00136756	0.991244	0.999901	0.0562144	0.552967	0.89062	6	23.6	15.9	15.9	60.691	0	20.246	678540000	37
TRINITY_DN40978_c4_g2_i1_p1	Catalyzes the radical-mediated insertion of two sulfur atoms into the C-6 and C-8 positions of the octanoyl moiety bound to the lipoyl domains of lipoate-dependent enzymes, thereby converting the octanoylated domains into lipoylated derivatives	LIAS	26.0154	26.0112	26.1337	25.9036	25.75	26.1993	25.9716	26.3232	26.0618	26.0273	26.2137	26.028	25.9603	26.19	26.5008	26.2835	26.0164	26.0208	26.3353	25.9604	0.153875	0.157285	0.58906	0.215788	0.0529258	0.944327	0.160485	0.14112	0.718543	4	14.5	14.5	14.5	44.256	0	29.118	1385600000	60
TRINITY_DN39656_c4_g4_i3_p1	Catalyzes the rate-limiting step of the oxidative pentose-phosphate pathway, which represents a route for the dissimilation of carbohydrates besides glycolysis	G6PD	28.672	28.4862	28.8906	28.5341	28.6484	28.8654	28.8444	28.8283	28.9748	28.7133	28.5817	28.4246	28.708	28.5778	28.6455	28.775	28.5558	28.5163	28.929	28.8518	0.198981	0.0357708	0.424752	-0.0587334	0.512473	0.980288	0.0793411	0.378523	0.839879	19	48	48	48	50.459	0	102.53	7500600000	168
TRINITY_DN40248_c0_g1_i3_p1	Catalyzes the specific attachment of an amino acid to its cognate tRNA in a 2 step reaction the amino acid (AA) is first activated by ATP to form AA-AMP and then transferred to the acceptor end of the tRNA. When secreted, acts as a signaling molecule that induces immune response through the activation of monocyte macrophages	KARS	29.4327	29.349	29.4435	29.1643	29.1947	29.5458	29.3841	29.3489	29.5017	29.2046	29.1994	29.3473	29.3551	29.3027	29.2025	29.4274	29.3848	29.3718	29.2955	29.148	0.080201	0.300046	0.706061	-0.0354191	0.643296	0.980288	0.0086853	0.90934	0.981339	21	31.3	31.3	31.3	71.127	0	122.48	12306000000	248
TRINITY_DN42193_c1_g1_i7_p2	Catechol O-methyltransferase	COMT	28.2549	28.3857	28.3608	28.2062	28.323	28.2512	28.2303	28.019	28.0749	28.4278	28.107	28.4092	28.1409	28.1358	28.6049	28.5051	28.1884	28.3062	28.5692	28.421	-0.10551	0.302541	0.706535	-0.0265598	0.792483	0.98608	0.0918171	0.367951	0.83713	7	35.4	35.4	35.4	38.451	0	88.408	6435900000	94
TRINITY_DN40271_c1_g8_i1_p1	Catenin alpha-3	CTNNA3	NA	26.4708	26.2284	26.3493	NA	NA	NA	NA	26.8388	NA	NA	NA	NA	NA	26.6079	NA	NA	26.6966	NA	NA	NA	NA	NA	NA	NA	NA	NA	NA	NA	3	3	3	3	99.644	0	4.5772	975760000	19
TRINITY_DN42026_c7_g1_i6_p1	Catenin delta-2	CTNND2	30.8949	30.8094	30.7482	30.4609	30.6043	30.5043	30.5542	30.5497	30.4719	30.3241	30.8376	30.6627	30.7451	30.595	30.7113	30.3116	30.6441	30.6574	30.4379	30.483	-0.222715	0.014981	0.390193	0.00680618	0.935638	0.999901	-0.196735	0.0289258	0.543075	39	44.5	44.5	43.1	134.93	0	323.31	27379000000	612
TRINITY_DN21035_c0_g1_i1_p1	Cathepsin D	CTSD	32.2594	32.2856	32.2876	32.1725	32.2103	32.3085	32.4566	32.2722	32.4165	32.417	32.1902	32.2844	32.3006	32.2264	32.1602	32.3201	32.2601	32.2687	32.4166	32.5212	0.131084	0.0325804	0.422678	-0.0106857	0.852797	0.989341	0.114279	0.0588084	0.642112	14	41.4	41.4	41.4	44.323	0	126.03	101770000000	461
TRINITY_DN41157_c5_g9_i1_p1	cathepsin S	CTSS	NA	25.7121	26.4691	26.0012	NA	26.903	NA	NA	26.0983	25.6869	26.8627	NA	26.3929	25.7309	25.6904	26.9155	26.5094	26.7158	NA	NA	0.157046	0.520748	0.843293	0.0800754	0.742302	0.98608	0.564428	0.0297422	0.550415	4	17	17	17	38.522	0	44.197	1384400000	30
TRINITY_DN39597_c1_g1_i3_p1	cation channel activity	CALHM2	NA	NA	NA	NA	NA	NA	NA	NA	NA	22.5846	NA	NA	NA	NA	NA	NA	NA	NA	NA	NA	NA	NA	NA	NA	NA	NA	NA	NA	NA	1	4	4	4	24.209	0.0034959	2.0464	14656000	2
TRINITY_DN40580_c2_g2_i17_p1	Cation channel complex component UNC80	UNC80	22.4675	NA	NA	NA	NA	NA	NA	NA	NA	NA	NA	NA	NA	NA	NA	NA	NA	NA	NA	NA	NA	NA	NA	NA	NA	NA	NA	NA	NA	4	2.5	2.5	2.5	223.61	0	4.4633	81919000	13
TRINITY_DN40580_c2_g2_i17_p2	Cation channel complex component UNC80	UNC80	NA	NA	NA	NA	NA	NA	NA	NA	NA	NA	23.1859	NA	NA	NA	NA	NA	NA	NA	NA	NA	NA	NA	NA	NA	NA	NA	NA	NA	NA	1	2.8	2.8	2.8	54.112	0	6.1633	6907400	1
TRINITY_DN41483_c4_g1_i5_p1	Cation efflux family	SLC30A9	29.1025	28.9935	29.0959	29.1501	29.2024	29.2618	29.0474	29.0642	29.3458	29.1636	28.9656	29.0825	29.3943	29.2136	29.3643	29.186	29.4644	29.0669	29.0548	29.1781	0.067659	0.464087	0.810786	0.0952038	0.306305	0.969253	0.0811493	0.381386	0.843492	18	30.7	30.7	30.7	62.899	0	50.644	10784000000	121
TRINITY_DN30944_c0_g1_i1_p1	Cationic amino acid transporter	SLC7A3	NA	NA	NA	NA	NA	NA	NA	NA	NA	NA	NA	NA	NA	NA	NA	NA	NA	NA	NA	24.9625	NA	NA	NA	NA	NA	NA	NA	NA	NA	1	3	3	3	67.754	0	6.0152	485550000	19
TRINITY_DN41905_c9_g1_i4_p1	Cationic amino acid transporter 4	SLC7A4	NA	NA	23.9781	NA	NA	NA	NA	NA	NA	NA	NA	NA	NA	NA	NA	NA	NA	NA	NA	NA	NA	NA	NA	NA	NA	NA	NA	NA	NA	1	2.3	2.3	2.3	64.386	0.0024254	2.2314	37721000	3
TRINITY_DN41811_c0_g1_i1_p1	Cation-independent mannose-6-phosphate receptor	IGF2R	25.631	25.568	25.8521	25.3868	25.6716	25.5685	25.6959	25.2192	25.5637	25.5648	NA	25.5381	25.523	25.3788	25.5995	NA	NA	24.899	NA	25.4043	-0.0994942	0.372944	0.758335	-0.140369	0.214379	0.969253	-0.470223	0.00482859	0.298156	6	3.3	3.3	3.3	274.43	0	10.909	668390000	39
TRINITY_DN36901_c0_g2_i1_p1	caveolin-mediated endocytosis	MLC1	28.8648	28.6958	29.1427	28.4574	28.6824	28.4492	28.6173	28.8313	28.4536	28.9565	28.8329	28.775	28.9286	28.7866	28.6691	28.7993	28.7418	28.756	28.7241	28.7512	-0.107025	0.338155	0.734253	0.0298321	0.787097	0.98608	-0.0141209	0.898196	0.979825	6	16	16	16	42.088	0	137.73	7470400000	122
TRINITY_DN38824_c5_g1_i3_p1	CB1 cannabinoid receptor-interacting protein 1	CNRIP1	32.347	32.1647	32.0488	31.9867	32.0174	32.0964	32.1775	32.0361	32.218	32.2156	32.2255	32.0853	32.1176	32.1321	32.2145	32.2046	32.3261	32.3088	31.8379	32.2077	0.0357822	0.677429	0.909995	0.0420559	0.625217	0.980288	0.0640965	0.458506	0.863981	8	58.5	58.5	58.5	18.658	0	51.416	73884000000	176
TRINITY_DN40940_c6_g1_i2_p1	CBP80 20-dependent translation initiation factor	CTIF	NA	NA	NA	NA	NA	24.815	NA	NA	NA	24.5713	NA	NA	NA	NA	NA	NA	NA	NA	NA	NA	NA	NA	NA	NA	NA	NA	NA	NA	NA	5	13.2	13.2	13.2	67.746	0	5.4699	140970000	9
TRINITY_DN38535_c5_g4_i8_p1	CBS domain	CNNM3	28.6891	NA	28.9813	28.3806	28.7151	28.823	28.7539	28.8561	NA	29.025	NA	28.8272	NA	28.9784	NA	28.8116	28.7314	28.6819	28.861	28.8374	0.126197	0.196976	0.628702	0.167816	0.194767	0.969253	0.0496563	0.603442	0.905561	5	9.5	9.5	8.3	70.161	0	11.3	6880200000	44
TRINITY_DN38321_c8_g4_i1_p1	CBX family C-terminal motif	CBX6	NA	NA	NA	NA	NA	NA	25.838	NA	NA	NA	NA	NA	NA	NA	NA	NA	NA	NA	NA	NA	NA	NA	NA	NA	NA	NA	NA	NA	NA	3	10.4	10.4	10.4	44.481	0	14.044	787490000	21
TRINITY_DN40705_c2_g2_i2_p1	CCR4-NOT transcription complex subunit 1	CNOT1	25.4367	25.1429	25.5336	25.9628	NA	NA	25.4739	25.6117	25.1968	24.9808	25.3463	25.4403	25.5264	25.8964	25.2982	NA	NA	25.5202	NA	25.4997	-0.0783447	0.430605	0.793421	-0.139842	0.166949	0.969253	-0.082682	0.405973	0.854527	7	9.5	9.5	9.5	87.518	0	10.438	653800000	33
TRINITY_DN40705_c2_g3_i1_p1	CCR4-NOT transcription complex subunit 1	CNOT1	27.1637	27.1453	27.2545	27.1818	27.2194	27.1315	27.1534	26.8886	27.0883	27.3111	26.8858	27.0158	27.0359	26.9964	27.3316	27.3669	27.2133	26.7974	27.0358	27.1379	-0.0783447	0.430605	0.793421	-0.139842	0.166949	0.969253	-0.082682	0.405973	0.854527	14	12.5	12.5	12.5	154.58	0	27.612	2479100000	117
TRINITY_DN41815_c4_g1_i3_p1	CCR4-NOT transcription complex subunit 10	CNOT10	NA	NA	24.069	NA	NA	NA	NA	NA	NA	NA	NA	NA	NA	NA	NA	NA	NA	NA	NA	NA	NA	NA	NA	NA	NA	NA	NA	NA	NA	3	4.6	4.6	4.6	82.017	0	7.2717	85547000	9
TRINITY_DN39431_c3_g5_i7_p1	CCR4-NOT transcription complex subunit 2	CNOT2	NA	NA	NA	NA	NA	NA	NA	NA	NA	NA	NA	NA	NA	NA	NA	NA	NA	25.2807	NA	NA	NA	NA	NA	NA	NA	NA	NA	NA	NA	3	7.5	7.5	7.5	58.594	0	5.2123	134660000	7
TRINITY_DN40789_c7_g1_i2_p1	CCR4-NOT transcription complex, subunit 11	CNOT11	NA	NA	NA	NA	NA	NA	NA	NA	NA	24.6078	NA	NA	NA	NA	NA	NA	NA	NA	NA	NA	NA	NA	NA	NA	NA	NA	NA	NA	NA	3	12.2	12.2	12.2	50.1	0	11.517	242050000	9
TRINITY_DN40295_c0_g2_i8_p1	CCR4-NOT transcription complex, subunit 3	CNOT3	24.8715	NA	NA	NA	NA	NA	NA	NA	NA	NA	NA	NA	NA	NA	NA	NA	NA	NA	NA	NA	NA	NA	NA	NA	NA	NA	NA	NA	NA	3	4.7	4.7	4.7	63.563	0	7.2777	347780000	17
TRINITY_DN40753_c2_g1_i7_p1	CCR4-NOT transcription complex, subunit 7	CNOT7	NA	NA	NA	NA	NA	NA	NA	NA	NA	NA	NA	NA	NA	25.3155	NA	NA	NA	NA	NA	NA	NA	NA	NA	NA	NA	NA	NA	NA	NA	3	14.4	14.4	14.4	32.745	0	7.9352	384760000	11
TRINITY_DN37632_c0_g1_i2_p1	CD34/Podocalyxin family	CD34	NA	NA	NA	NA	NA	NA	NA	NA	NA	NA	NA	NA	NA	NA	NA	NA	NA	NA	25.6386	NA	NA	NA	NA	NA	NA	NA	NA	NA	NA	2	5.4	5.4	5.4	37.933	0.0024164	2.1695	451830000	16
TRINITY_DN38430_c0_g2_i1_p1	CD44 molecule (Indian blood group)	CD44	NA	NA	NA	NA	NA	25.1848	NA	NA	NA	NA	NA	NA	NA	NA	NA	NA	NA	NA	NA	NA	NA	NA	NA	NA	NA	NA	NA	NA	NA	2	5	5	5	39.788	0.0015091	2.4194	224370000	8
TRINITY_DN39038_c0_g5_i3_p1	CD80-like C2-set immunoglobulin domain	MAG	32.468	32.4844	33.0063	32.2467	32.6184	32.8873	32.7251	32.3693	32.7448	32.6299	32.5971	32.1773	33.0164	31.9788	32.2111	32.7946	32.5456	31.9433	32.9257	32.9684	0.106522	0.603204	0.88105	-0.168626	0.41315	0.972383	0.0707684	0.729314	0.947193	11	23.9	23.9	23.9	64.322	0	187.46	112710000000	297
TRINITY_DN42377_c0_g3_i3_p1	CD80-like C2-set immunoglobulin domain	PVRL3	NA	NA	NA	NA	NA	NA	NA	NA	NA	NA	NA	NA	NA	NA	NA	NA	NA	NA	NA	23.183	NA	NA	NA	NA	NA	NA	NA	NA	NA	1	1.6	1.6	1.6	56.004	0.0020653	2.3279	82005000	4
TRINITY_DN39641_c4_g2_i11_p1	CD99 antigen-like protein 2	CD99L2	NA	NA	NA	NA	NA	NA	NA	NA	NA	NA	NA	NA	NA	NA	NA	24.278	NA	NA	NA	NA	NA	NA	NA	NA	NA	NA	NA	NA	NA	2	11.1	11.1	11.1	28.096	0.0020619	2.3119	17740000	1
TRINITY_DN41499_c4_g10_i1_p1	Cdc42 effector protein	CDC42EP1	NA	25.7431	25.7782	25.6588	25.7225	26.149	26.2832	NA	26.0485	25.6957	25.7978	25.7769	NA	NA	25.4046	NA	25.8479	25.4857	25.962	26.059	0.248168	0.0639235	0.478305	-0.0130428	0.918685	0.99945	0.116067	0.368839	0.83713	5	20.7	20.7	20.7	41.352	0	19.882	943530000	33
TRINITY_DN35493_c0_g1_i2_p1	Cdc42 effector protein	CDC42EP4	26.4889	26.3182	26.3281	25.8326	26.3703	NA	26.4814	25.8691	NA	26.0907	26.3307	NA	26.2127	NA	26.3212	25.8842	26.2452	25.9825	NA	25.8773	-0.0622246	0.649261	0.900101	0.0399498	0.769928	0.98608	-0.266391	0.0627193	0.642112	5	22.6	22.6	22.6	38.287	0	30.234	1040000000	34
TRINITY_DN33504_c0_g1_i3_p2	CDGSH-type zinc finger. Function unknown.	Cisd3	NA	27.7545	26.8224	26.4725	26.7321	26.5098	26.8463	27.1393	26.7103	26.9823	26.4928	26.7057	26.7595	26.8162	26.5005	26.7336	NA	26.2371	27.1018	26.4805	0.051988	0.814705	0.952579	-0.130655	0.557425	0.980288	-0.128263	0.564596	0.891582	6	42.3	42.3	42.3	15.616	0	11.953	2013300000	50
TRINITY_DN39727_c0_g2_i2_p1	CDK5 and ABL1 enzyme substrate 1	CABLES1	NA	NA	NA	NA	NA	NA	NA	23.6381	NA	NA	NA	NA	NA	NA	NA	NA	NA	NA	NA	NA	NA	NA	NA	NA	NA	NA	NA	NA	NA	2	6.1	6.1	6.1	64.62	0.00020198	3.7303	65313000	1
TRINITY_DN41180_c6_g5_i1_p1	CDP-alcohol phosphatidyltransferase	EPT1	NA	NA	NA	NA	NA	NA	NA	26.2506	NA	NA	NA	NA	NA	NA	NA	NA	NA	NA	NA	NA	NA	NA	NA	NA	NA	NA	NA	NA	NA	1	2.6	2.6	2.6	48.274	0	4.3629	1119600000	22
TRINITY_DN37324_c0_g1_i2_p1	CDP-diacylglycerol--glycerol-3-phosphate 3-phosphatidyltransferase, mitochondrial	PGS1	27.8229	27.9789	28.0377	28.2994	28.2265	27.9312	27.9105	28.1973	28.3223	28.2151	28.0653	28.0342	28.0291	28.2538	28.1294	27.7158	28.197	28.2414	28.1297	28.2485	0.0422146	0.706125	0.916809	0.0293053	0.793306	0.98608	0.0334137	0.765192	0.951428	11	27.1	27.1	27.1	62.504	0	58.714	4994200000	120
TRINITY_DN40453_c1_g1_i5_p1	CDP-diacylglycerol-inositol 3-phosphatidyltransferase activity	CDIPT	29.0699	29.2371	29.0031	29.2013	29.1188	29.1327	28.9803	28.9907	29.3991	29.1975	29.1601	28.9885	29.1969	29.1973	29.3342	29.1463	29.037	29.1466	29.0901	28.8986	0.0140106	0.865212	0.966003	0.04935	0.551682	0.980288	-0.0623478	0.453327	0.863981	4	21.1	21.1	21.1	23.601	0	9.2147	12109000000	99
TRINITY_DN40490_c2_g3_i3_p1	CDP-glycerol diphosphatase activity	ADPRM	NA	NA	NA	NA	NA	NA	NA	NA	NA	24.9601	NA	NA	NA	NA	NA	NA	NA	NA	NA	NA	NA	NA	NA	NA	NA	NA	NA	NA	NA	1	6.3	6.3	6.3	41.721	0	5.9616	161430000	5
TRINITY_DN40493_c2_g7_i1_p1	CECR6/TMEM121 family	CECR6	27.4712	26.9385	27.4706	27.5216	27.7102	27.3565	27.5627	27.5894	27.2874	27.0734	27.7824	27.4034	27.4279	27.6486	27.726	27.2152	27.6923	27.6218	27.5093	27.4157	-0.0485535	0.718163	0.92154	0.175237	0.201925	0.969253	0.0684292	0.611613	0.909605	4	18.5	18.5	18.5	43.931	0	33.718	3243300000	56
TRINITY_DN41564_c0_g1_i3_p1	cell adhesion involved in heart morphogenesis	FLRT2	NA	NA	NA	NA	NA	NA	NA	NA	NA	NA	NA	NA	NA	NA	NA	NA	25.7024	NA	26.0246	NA	NA	NA	NA	NA	NA	NA	NA	NA	NA	5	9.2	9.2	9.2	73.984	0	9.3358	441170000	20
TRINITY_DN39785_c2_g2_i3_p1	Cell adhesion molecule	CADM2	32.8268	32.5566	32.6103	32.885	32.809	32.6182	32.7241	32.6476	32.8343	32.7211	32.6631	32.6219	32.6119	32.6895	32.73	32.4815	32.718	32.8446	32.6072	32.7944	-0.0284523	0.706542	0.916809	-0.0742363	0.331235	0.969253	-0.0483841	0.52351	0.881154	18	46.8	46.8	46.8	48.4	0	323.31	138240000000	514
TRINITY_DN39103_c3_g4_i2_p1	Cell adhesion molecule	L1CAM	32.4032	32.3966	32.4217	32.2754	32.2338	32.2557	32.1255	32.1287	32.1008	32.0852	32.4747	32.3893	32.3647	32.2107	32.2924	32.3217	32.1987	32.3593	32.2095	32.1497	-0.206932	0.00288938	0.242179	0.00020752	0.997297	0.999901	-0.0983459	0.12041	0.69487	33	32.5	32.5	32.5	140.99	0	323.31	91784000000	750
TRINITY_DN42412_c7_g2_i1_p1	cell adhesion molecule 4	CADM4	30.9787	31.166	31.3056	30.9068	31.0599	31.2966	31.1258	30.91	31.2208	31.1979	31.1567	31.0491	31.3543	30.8536	30.8799	31.3837	31.1148	30.9794	31.2671	31.383	0.066824	0.538643	0.852518	-0.0246784	0.819579	0.98734	0.142204	0.198536	0.761129	10	33.8	33.8	33.8	42.754	0	311.87	41737000000	266
TRINITY_DN41865_c2_g2_i4_p1	Cell adhesion molecule L1-like	CHL1	29.5123	29.8489	29.8265	29.3824	29.7245	29.356	29.366	29.5538	29.1951	29.5968	29.5688	29.9928	29.4913	29.5019	29.684	29.4632	29.4489	29.6082	29.7908	29.6068	-0.24538	0.0391796	0.437956	-0.0111568	0.920777	0.99945	-0.0753544	0.504297	0.876332	25	32.9	32.9	32.9	116.29	0	141.86	14099000000	290
TRINITY_DN39935_c3_g1_i1_p1	Cell adhesion molecule that mediates both heterotypic cell-cell contacts via its interaction with CD6, as well as homotypic cell-cell contacts. Promotes T-cell activation and proliferation via its interactions with CD6 (By similarity). Contributes to the formation and maturation of the immunological synapse via its interactions with CD6 (By similarity). Mediates homotypic interactions with cells …	ALCAM	31.2127	31.3853	31.2267	31.4587	31.4232	30.9987	31.0124	31.6516	30.9796	31.3664	31.3062	31.6024	30.9657	31.4817	31.4975	30.7716	31.2339	31.5362	31.3883	31.2357	-0.139573	0.360388	0.747423	0.0294228	0.845452	0.989341	-0.108143	0.476543	0.867065	22	39.5	39.5	39.5	66.328	0	246.33	52115000000	349
TRINITY_DN41547_c4_g1_i1_p1;TRINITY_DN31788_c0_g2_i1_p1	Cell cycle control protein	TMEM30A;TMEM30B	28.5171	28.404	28.389	27.9344	28.2999	28.2825	27.9209	28.245	28.1781	28.1748	28.2708	28.2739	28.2017	28.0616	28.0387	28.4219	28.1445	28.0166	28.3014	28.0656	-0.148612	0.165049	0.598826	-0.139543	0.191041	0.969253	-0.11889	0.262298	0.797904	10	21.9	21.9	21.9	40.854	0	90.082	6195400000	89
TRINITY_DN32506_c0_g2_i2_p1	Cell cycle exit and neuronal differentiation	CEND1	28.4258	28.6626	NA	28.9311	29.0716	28.9974	28.6925	28.2858	28.6712	28.8784	28.5402	29.0861	28.8739	28.7206	28.7326	29.0779	29.1006	28.8323	28.8396	29.2683	-0.12813	0.384073	0.7658	-0.0424722	0.770907	0.98608	0.190556	0.200918	0.761129	3	36.2	36.2	36.2	15.186	0	28.132	8057800000	41
TRINITY_DN40830_c8_g3_i2_p1	cell death in response to hydrogen peroxide	SIGMAR1	NA	NA	NA	NA	25.3486	NA	NA	NA	NA	NA	NA	NA	NA	NA	NA	NA	NA	NA	NA	NA	NA	NA	NA	NA	NA	NA	NA	NA	NA	3	18.5	18.5	18.5	16.921	0.0066511	1.783	437660000	17
TRINITY_DN42538_c0_g1_i2_p1	cell differentiation	PRRC2A	28.151	27.9848	27.981	28.0037	28.223	27.953	27.6143	28.0046	27.663	27.7766	28.1841	28.0127	28.0064	28.03	28.1491	27.973	27.7522	27.9096	27.93	27.9271	-0.266397	0.00266295	0.242179	0.00776443	0.920751	0.99945	-0.170318	0.0395861	0.583564	21	16.3	16.3	15.9	228.3	0	98.858	4266800000	132
TRINITY_DN40398_c4_g2_i1_p1	Cell differentiation protein RCD1 homolog	RQCD1	NA	NA	NA	NA	NA	NA	NA	NA	NA	24.9505	NA	NA	NA	NA	NA	NA	NA	NA	NA	NA	NA	NA	NA	NA	NA	NA	NA	NA	NA	3	19.3	19.3	19.3	27.376	0	5.2958	134040000	4
TRINITY_DN40864_c7_g7_i1_p1;TRINITY_DN39895_c3_g1_i3_p1;TRINITY_DN42606_c1_g2_i2_p2	Cell division control protein 42 homolog	CDC42;RHOJ;RHOQ	30.9195	31.3013	31.2601	31.359	31.2322	31.1781	30.9049	31.1405	31.1362	31.0658	31.2332	31.1341	30.9284	31.1066	31.053	31.068	31.1516	31.1023	31.2311	31.2037	-0.129348	0.114398	0.539351	-0.123382	0.130956	0.969253	-0.0630692	0.429589	0.861015	7	46.6	40.8	40.8	21.31	0	58.26	41960000000	230
TRINITY_DN41491_c2_g2_i1_p1	Cell division cycle 5-like	CDC5L	26.8517	26.4271	26.3483	26.4018	26.7015	26.3172	26.577	26.6054	26.3361	26.6516	26.8798	26.722	26.6613	26.6606	26.5813	26.3649	26.9671	26.4469	26.4178	26.8348	-0.0486225	0.694297	0.915208	0.154915	0.21902	0.969253	0.0602314	0.626737	0.916446	13	23.4	23.4	23.4	92.206	0	58.431	1719800000	63
TRINITY_DN39179_c0_g1_i9_p1	Cell division cycle and apoptosis regulator	CCAR1	NA	NA	NA	25.8478	NA	NA	NA	NA	NA	NA	NA	NA	NA	NA	NA	NA	NA	NA	NA	NA	NA	NA	NA	NA	NA	NA	NA	NA	NA	2	4.4	4.4	4.4	60.742	0	4.3433	620530000	23
TRINITY_DN35910_c0_g1_i2_p1	Cell division cycle protein 27 homolog	CDC27	NA	NA	NA	NA	NA	NA	NA	NA	NA	NA	NA	NA	NA	NA	NA	24.7196	NA	NA	NA	NA	NA	NA	NA	NA	NA	NA	NA	NA	NA	5	7.2	7.2	7.2	92.539	0	7.0137	129800000	3
TRINITY_DN41900_c1_g1_i1_p1	Cell growth regulator with EF hand domain protein 1	CGREF1	NA	NA	NA	NA	26.1994	NA	NA	NA	NA	NA	NA	NA	NA	NA	NA	NA	NA	26.6637	NA	26.4479	NA	NA	NA	NA	NA	NA	NA	NA	NA	2	15.2	15.2	15.2	31.071	0.00019798	3.3319	638260000	4
TRINITY_DN42233_c1_g1_i5_p1	Cell morphogenesis C-terminal	FRY	27.4252	27.1463	27.336	27.4285	27.5605	27.5616	27.5155	27.4592	27.4772	27.416	27.4237	27.223	27.4022	27.4022	27.6142	27.6786	27.5257	27.5054	27.4936	27.5502	0.106599	0.166839	0.60175	0.0337395	0.654182	0.980288	0.171393	0.0322743	0.568218	18	8.3	8.3	7.5	339.62	0	64.375	3279500000	148
TRINITY_DN40683_c4_g1_i9_p1	Cell surface protein involved in cell-cell-interactions via its interactions with neurexin family members. Plays a role in synapse function and synaptic signal transmission, and probably mediates its effects by recruiting and clustering other synaptic proteins. May promote the initial formation of synapses, but is not essential for this. In vitro, triggers the de novo formation of presynaptic str…	NLGN1	26.5982	26.1325	NA	26.2293	26.2643	NA	NA	NA	26.6918	26.3269	NA	26.2454	26.2876	26.7023	26.4856	25.9525	26.6565	26.5658	NA	26.3175	0.253384	0.177125	0.60542	0.165977	0.23881	0.969253	0.125323	0.369188	0.83713	7	18.8	12	12	92.1	0	30.267	1248100000	31
TRINITY_DN41373_c0_g2_i12_p1	Cell surface proteoglycan that bears heparan sulfate	GPC1	NA	NA	NA	NA	NA	NA	NA	NA	NA	NA	NA	NA	NA	NA	NA	NA	NA	NA	NA	25.6444	0.272807	0.0611085	0.472794	0.0889406	0.397512	0.970945	0.0767404	0.464065	0.863981	2	11.2	11.2	11.2	32.999	0	10.291	140260000	10
TRINITY_DN41373_c0_g2_i12_p2	Cell surface proteoglycan that bears heparan sulfate	GPC1	26.9469	26.7261	NA	26.6691	26.7984	NA	27.2661	NA	26.9015	NA	NA	27.1584	26.6077	NA	26.9154	26.7689	26.7127	27.0069	NA	26.9499	0.272807	0.0611085	0.472794	0.0889406	0.397512	0.970945	0.0767404	0.464065	0.863981	5	32.9	32.9	32.9	25.861	0	20.819	1762100000	29
TRINITY_DN42563_c3_g1_i1_p1	Cell surface proteoglycan that bears heparan sulfate	GPC6	24.2359	NA	NA	NA	NA	NA	NA	24.8511	NA	NA	NA	NA	NA	24.882	24.5783	NA	24.6505	NA	24.6454	NA	NA	NA	NA	NA	NA	NA	NA	NA	NA	3	11.8	7.4	7.4	64.579	0	7.848	316690000	31
TRINITY_DN42274_c5_g8_i2_p1	Cell surface proteoglycan that may bear heparan sulfate. May have a role in the organization of cell shape by affecting the actin cytoskeleton, possibly by transferring signals from the cell surface in a sugar-dependent mechanism (By similarity)	SDC3	NA	NA	23.5949	NA	NA	NA	NA	NA	NA	NA	NA	NA	NA	NA	NA	NA	NA	NA	NA	NA	NA	NA	NA	NA	NA	NA	NA	NA	NA	1	5.7	5.7	5.7	40.091	0	5.1616	9689400	1
TRINITY_DN37193_c0_g1_i2_p1	cell surface receptor signaling pathway	TSPAN7	NA	NA	28.2286	28.2269	28.1256	27.8855	28.3382	28.1651	28.1284	28.1256	28.0855	27.7543	27.865	27.932	27.9244	28.0124	NA	27.8789	28.0047	28.3057	-0.0811477	0.33979	0.734253	-0.297498	0.00197903	0.398017	-0.156631	0.0742158	0.643643	3	17.7	17.7	17.7	19.361	0	112.63	6044200000	68
TRINITY_DN27286_c0_g1_i1_p1	Cell surface transmembrane ligand for Eph receptors, a family of receptor tyrosine kinases which are crucial for migration, repulsion and adhesion during neuronal, vascular and epithelial development. Binds promiscuously Eph receptors residing on adjacent cells, leading to contact-dependent bidirectional signaling into neighboring cells. The signaling pathway downstream of the receptor is referre…	EFNB1	26.0697	26.1708	NA	NA	NA	NA	NA	25.5948	NA	25.9195	NA	NA	25.7674	25.8663	NA	25.8008	NA	25.6517	NA	NA	NA	NA	NA	NA	NA	NA	NA	NA	NA	3	18.3	18.3	18.3	37.85	0	24.599	578490000	17
TRINITY_DN39743_c4_g1_i1_p1	cell-cell adhesion mediated by cadherin	CDH2	30.2959	30.3887	30.4233	30.2599	30.2838	30.1248	30.1394	30.2743	30.0855	30.2425	30.1927	30.4416	30.3861	30.1733	30.3702	30.3252	30.2297	30.4518	30.2716	30.4748	-0.157022	0.0285285	0.420971	-0.0175644	0.793614	0.98608	0.0202847	0.762618	0.951428	16	31	31	29.2	99.725	0	262.79	23521000000	294
TRINITY_DN42172_c2_g1_i7_p1	cell-cell signaling by wnt	NDRG2	31.8343	32.0506	31.9445	31.4506	31.7797	31.7398	31.5413	31.4844	31.4118	31.6117	31.6898	31.8533	31.8167	31.6263	31.3631	31.6357	31.7419	31.7529	31.7784	31.7011	-0.254147	0.0220477	0.420971	-0.142115	0.179078	0.969253	-0.0899311	0.388275	0.845915	8	74.4	74.4	74.4	19.371	0	240.79	65304000000	272
TRINITY_DN42172_c2_g1_i7_p3	cell-cell signaling by wnt	NDRG2	29.9567	30.5891	30.1928	30.5271	30.4687	30.3964	29.8838	30.0665	30.2061	30.407	30.2966	30.4365	30.4326	30.1306	29.9064	29.9917	30.262	30.4175	30.7247	30.7263	-0.254147	0.0220477	0.420971	-0.142115	0.179078	0.969253	-0.0899311	0.388275	0.845915	4	55.1	55.1	55.1	15.276	0	246.37	23487000000	111
TRINITY_DN39186_c4_g1_i3_p1	Cell-cycle alteration and expression-elevated protein in tumour	RPRD2	NA	NA	NA	NA	NA	NA	NA	NA	NA	22.6097	NA	NA	NA	NA	NA	NA	NA	NA	NA	NA	NA	NA	NA	NA	NA	NA	NA	NA	NA	2	2	2	2	154.97	0	4.3859	35053000	7
TRINITY_DN42271_c1_g2_i3_p1	cellular calcium ion homeostasis	RMDN3	NA	26.8785	NA	26.6176	26.8188	NA	26.5796	NA	NA	27.0771	NA	NA	NA	NA	NA	NA	NA	27.1213	NA	NA	0.19547	0.288655	0.697561	-0.108416	0.551989	0.980288	0.281844	0.132072	0.710631	6	28.3	28.3	28.3	29.714	0	11.514	1318100000	11
TRINITY_DN42271_c1_g2_i3_p2	cellular calcium ion homeostasis	RMDN3	27.0098	26.8491	26.444	NA	26.4273	NA	26.5118	26.8959	NA	27.0525	NA	25.9876	27.082	26.6471	26.737	27.0547	27.0615	26.7759	26.9725	26.6917	0.19547	0.288655	0.697561	-0.108416	0.551989	0.980288	0.281844	0.132072	0.710631	3	41.7	41.7	41.7	13.606	0	23.11	1780000000	43
TRINITY_DN40263_c5_g3_i8_p2	cellular heat acclimation	RBBP7	29.0355	29.1187	29.0775	29.1721	29.3154	29.0912	29.3095	29.1091	29.3753	29.3503	29.2062	29.1494	29.2608	29.2708	29.2395	29.1722	29.1992	29.29	29.3178	29.3459	0.103252	0.136368	0.563466	0.0814938	0.234537	0.969253	0.121175	0.0837573	0.660333	8	41.9	41.9	31.5	47.82	0	89.68	10992000000	173
TRINITY_DN39847_c2_g3_i3_p1	Cellular nucleic acid-binding	CNBP	27.2279	27.0994	27.1183	27.1632	27.0801	27.1844	27.1098	27.0867	27.08	27.4016	27.1117	27.0792	27.2738	27.2748	27.2379	27.3373	27.363	27.1609	27.2128	27.2954	0.0347187	0.603673	0.881297	0.0576927	0.391352	0.969253	0.136105	0.0525064	0.627323	7	35.5	35.5	35.5	23.415	0	67.003	2873800000	71
TRINITY_DN56435_c0_g1_i1_p1	cellular response to actinomycin D	RPL23	30.2534	30.2044	30.3424	30.1872	30.198	30.0299	30.3257	30.1635	30.4609	30.2323	30.0637	29.897	30.2821	30.2713	30.1827	30.3104	30.0869	30.214	29.8817	29.9183	0.00535965	0.95521	0.989549	-0.0977356	0.312467	0.969253	-0.154842	0.116726	0.69487	4	39.3	39.3	39.3	14.306	0	35.234	21728000000	147
TRINITY_DN39145_c6_g1_i5_p1	cellular response to aldosterone	AIFM1	28.9819	29.0136	29.2839	29.2912	28.981	29.0879	29.088	29.081	29.1344	29.1144	29.2102	28.9708	29.3044	28.9745	29.1642	29.4183	29.1025	29.148	28.8002	29.0297	-0.00918922	0.925912	0.976528	0.0145054	0.883322	0.992661	-0.0105618	0.914889	0.982006	10	40.9	40.9	40.9	29.883	0	69.402	10646000000	188
TRINITY_DN39145_c6_g1_i5_p2	cellular response to aldosterone	AIFM1	28.9166	28.7769	29.2752	28.9941	28.599	28.7729	29.0407	28.8803	28.901	28.6815	29.0121	28.7267	28.9553	28.6576	29.0349	29.0151	29.0098	28.986	28.7027	28.6868	-0.00918922	0.925912	0.976528	0.0145054	0.883322	0.992661	-0.0105618	0.914889	0.982006	7	24.3	24.3	24.3	30.18	0	32.732	8926900000	130
TRINITY_DN41801_c7_g1_i1_p1	cellular response to ammonium ion	KCNQ3	NA	24.8863	NA	NA	24.4381	NA	NA	NA	NA	NA	24.4718	NA	NA	NA	NA	NA	NA	24.4072	NA	NA	NA	NA	NA	NA	NA	NA	NA	NA	NA	3	5.2	5.2	5.2	96.872	0	7.7892	159500000	21
TRINITY_DN29007_c0_g1_i1_p1	cellular response to benomyl	IMPACT	NA	24.5642	NA	NA	NA	NA	NA	NA	NA	NA	NA	NA	NA	NA	NA	NA	NA	NA	NA	NA	NA	NA	NA	NA	NA	NA	NA	NA	NA	2	6.3	6.3	6.3	35.958	0.002963	2.1233	45083000	1
TRINITY_DN38199_c0_g1_i9_p2	cellular response to chromate	BAD	NA	NA	NA	NA	NA	NA	NA	NA	NA	25.0829	NA	NA	NA	NA	NA	NA	NA	NA	NA	NA	NA	NA	NA	NA	NA	NA	NA	NA	NA	2	14.7	14.7	14.7	21.994	0.00020028	3.5229	172540000	3
TRINITY_DN37340_c0_g1_i1_p1	cellular response to immobilization stress	CRHBP	NA	NA	NA	NA	NA	NA	NA	24.4252	NA	NA	NA	NA	NA	NA	NA	NA	NA	NA	NA	NA	NA	NA	NA	NA	NA	NA	NA	NA	NA	2	5.9	5.9	5.9	37.832	0.0066523	1.7849	21032000	1
TRINITY_DN35784_c0_g1_i2_p1	cellular response to increased oxygen levels	ATP6V0D1	29.7077	30.1619	29.356	30.9707	29.6602	30.0986	30.1382	30.1168	29.9845	29.5644	29.203	30.2999	29.1613	30.0705	29.2305	29.7923	30.1832	30.7455	30.2034	30.89	-0.0622978	0.395923	0.771985	0.0252151	0.729014	0.98608	-0.0331451	0.649217	0.922337	4	23.7	23.7	23.7	27.851	0	226.33	21086000000	73
TRINITY_DN40585_c0_g1_i5_p1	cellular response to mercury ion	FN1	NA	25.7945	25.7306	25.0736	25.0475	NA	NA	NA	NA	NA	NA	25.3334	NA	25.0982	NA	NA	NA	26.0704	NA	NA	NA	NA	NA	NA	NA	NA	NA	NA	NA	8	3.7	3.7	3.7	282.84	0	11.519	349220000	21
TRINITY_DN37350_c0_g1_i2_p2;TRINITY_DN52485_c0_g1_i1_p1	cellular response to Thyroid stimulating hormone	RPLP1	29.452	29.372	27.6549	30.0125	29.2002	29.3181	29.2559	28.2885	29.0952	29.601	29.6213	29.6008	29.5826	29.1545	29.7033	29.3197	29.8715	29.5281	29.3623	29.1673	-0.0265903	0.933445	0.978872	0.394195	0.224976	0.969253	0.311448	0.334125	0.827782	3	89.5	74.6	74.6	11.514	0	68.416	11505000000	75
TRINITY_DN41838_c0_g1_i3_p1	cellular response to UV-A	PPID	28.6157	27.4002	27.9122	26.6828	28.2596	28.2901	27.9722	27.8102	28.281	28.4904	27.4397	26.844	26.9484	NA	28.4721	28.1746	NA	26.6137	NA	26.8887	0.394688	0.282335	0.695057	-0.234099	0.519463	0.980288	-0.540437	0.14628	0.718543	2	19.9	15.1	15.1	15.757	0	7.6757	4563000000	45
TRINITY_DN38639_c0_g1_i2_p1	Cellular uptake of iron occurs via receptor-mediated endocytosis of ligand-occupied transferrin receptor into specialized endosomes. Endosomal acidification leads to iron release. The apotransferrin-receptor complex is then recycled to the cell surface with a return to neutral pH and the concomitant loss of affinity of apotransferrin for its receptor. Transferrin receptor is necessary for develop…	TFRC	NA	27.1296	27.151	27.1154	27.1363	26.7396	27.4008	NA	27.4013	27.1076	27.1521	27.4835	26.957	27.0291	27.3423	27.2539	26.816	27.2963	27.1114	27.2096	0.0929199	0.475157	0.819633	0.0623164	0.630697	0.980288	0.00695066	0.957104	0.99307	13	20.6	20.6	20.6	85.39	0	49.775	2462700000	59
TRINITY_DN40122_c1_g1_i3_p1;TRINITY_DN18465_c0_g1_i1_p1;TRINITY_DN41933_c0_g2_i1_p1;TRINITY_DN41933_c1_g1_i10_p2;TRINITY_DN42121_c6_g7_i2_p1	central nervous system morphogenesis	ERBB2;ERBB4;MAP3K10;MAP3K11;MAP3K9	NA	NA	24.6598	NA	NA	NA	NA	NA	NA	NA	NA	NA	NA	NA	NA	NA	NA	NA	NA	NA	NA	NA	NA	NA	NA	NA	NA	NA	NA	4	4.3	3.4	3.4	145.56	0	6.7259	98243000	9
TRINITY_DN39996_c7_g1_i3_p1	Centrin-2	CETN2	25.6805	26.3532	25.7692	25.8538	25.4935	25.1487	25.7436	25.6337	25.4147	25.6396	25.5053	26.1506	25.7735	25.3267	NA	25.2702	25.4634	25.61	26.0708	25.696	-0.313983	0.0890828	0.524685	-0.156628	0.382384	0.969253	-0.207959	0.249789	0.79546	4	33.1	33.1	33.1	18.803	0	15.755	985910000	49
TRINITY_DN39014_c2_g2_i4_p2	Centriole, cilia and spindle-associated protein	CCSAP	27.7954	27.0952	27.3685	27.8291	27.5276	27.5799	27.5375	27.8527	27.6628	27.5432	27.605	27.284	27.3603	27.6602	27.7023	27.2131	27.4794	27.5233	27.4896	27.5725	0.112043	0.376157	0.75986	-0.000777817	0.995045	0.999901	-0.0675964	0.590886	0.897612	6	34.1	34.1	34.1	27.47	0	82.372	3514300000	98
TRINITY_DN39472_c4_g1_i1_p1	Centromere protein V	CENPV	28.1243	27.9429	27.8759	28.3154	28.1153	27.9258	28.0327	28.3938	28.3195	28.5815	27.8555	28.4168	27.9445	28.2459	27.8836	27.8324	28.3	27.9628	28.4	28.4007	0.175925	0.240114	0.661233	-0.00546989	0.970309	0.999901	0.104449	0.480228	0.867556	9	46.4	46.4	46.4	24.215	0	49.986	5724000000	89
TRINITY_DN39657_c1_g1_i9_p1	centrosomal protein of 170 kDa	CEP170	29.2382	29.1735	29.1171	28.8327	29.0248	28.8904	28.8466	29.0257	28.7525	28.848	29.1674	28.9559	29.179	29.1017	28.9274	29.0187	29.0897	28.8487	28.9259	28.8662	-0.204631	0.01747	0.41448	-0.010947	0.890604	0.993689	-0.127434	0.121273	0.69487	31	28.2	27.4	27.4	181.07	0	215.13	8795200000	317
TRINITY_DN40842_c6_g1_i1_p1;REV__TRINITY_DN36618_c0_g2_i5_p1	Centrosomal protein of 170 kDa protein	CEP170B	29.2383	29.0251	28.97	28.9925	29.1126	28.9582	29.1171	28.9967	29.0493	28.6478	29.1655	29.0115	29.1581	28.9677	29.1448	28.96	29.1353	29.0116	28.8815	28.9595	-0.113903	0.171929	0.60542	0.0217876	0.78884	0.98608	-0.0781231	0.342384	0.829381	43	35.4	35.4	34.5	171.36	0	168.28	9525900000	348
TRINITY_DN40494_c1_g2_i2_p1	ceramidase activity	ASAH1	29.5701	29.3402	29.2118	29.5028	29.4808	29.7545	30.0006	29.3945	29.9657	29.6048	29.2333	29.2727	29.4899	29.5867	29.1621	29.689	29.7129	29.542	29.5318	29.3959	0.322868	0.00967774	0.364549	-0.0721912	0.527423	0.980288	0.153174	0.188012	0.749157	14	38.6	38.6	38.6	36.829	0	38.42	13190000000	194
TRINITY_DN42551_c0_g4_i2_p2	Ceramide synthase 1	CERS1	26.4157	26.3449	26.4419	26.614	26.4655	25.4432	26.3496	26.3104	26.6553	26.3931	26.5213	26.3932	26.5779	26.6449	24.956	NA	26.0084	26.5901	NA	26.0608	-0.226093	0.395917	0.771985	-0.23776	0.372484	0.969253	-0.215238	0.418565	0.856778	3	15.4	15.4	15.4	39.982	0	27.92	1579800000	35
TRINITY_DN38380_c8_g2_i1_p1	Cerebellar degeneration-related protein 2-like	CDR2L	NA	NA	NA	NA	NA	NA	NA	NA	NA	NA	NA	NA	NA	NA	NA	NA	NA	NA	22.8581	NA	NA	NA	NA	NA	NA	NA	NA	NA	NA	2	3	3	3	66.743	0.0024209	2.199	81033000	3
TRINITY_DN40887_c2_g4_i5_p1	cerebellar granular layer formation	OPHN1	25.3257	25.416	NA	25.3059	24.9004	24.9259	NA	NA	NA	NA	25.4554	NA	25.5515	25.1332	NA	NA	24.7647	25.2214	NA	NA	-0.300945	0.176848	0.60542	0.109694	0.38258	0.969253	-0.23381	0.17007	0.741615	4	7.2	7.2	7.2	91.725	0	23.388	441880000	21
TRINITY_DN40135_c1_g1_i4_p3	cerebellar Purkinje cell differentiation	FAIM2	NA	NA	NA	NA	NA	NA	NA	NA	NA	27.5298	NA	NA	NA	NA	NA	27.2801	NA	NA	NA	NA	NA	NA	NA	NA	NA	NA	NA	NA	NA	2	13.9	13.9	13.9	18.179	0	17.774	1359800000	25
TRINITY_DN40550_c2_g2_i1_p1	Cerebral cavernous malformation protein, harmonin-homology	CCM2	NA	NA	NA	NA	NA	NA	NA	NA	NA	NA	NA	NA	NA	NA	NA	NA	NA	NA	NA	24.3938	NA	NA	NA	NA	NA	NA	NA	NA	NA	1	9.1	9.1	9.1	28.069	0	6.6906	244540000	12
TRINITY_DN42274_c5_g5_i1_p1	cerebral cortex development	CCDC85C	24.1433	24.7215	24.7449	24.4408	24.6483	24.6397	24.2935	24.7761	23.9079	24.2447	24.8822	24.8976	24.4339	24.762	24.8158	24.3694	24.3552	24.6064	24.0799	24.5455	-0.167362	0.286394	0.696558	0.218544	0.168345	0.969253	-0.148487	0.342666	0.829381	2	11.2	11.2	11.2	45.342	0	28.493	364040000	56
TRINITY_DN42099_c0_g1_i7_p1	cGMP catabolic process	PDE1B	30.8008	30.3451	30.365	31.0113	31.097	30.3616	30.4346	31.2339	30.5238	30.4553	30.7818	30.885	30.4388	30.9686	31.0227	30.1777	30.6112	30.8913	30.3871	30.2409	-0.121972	0.519726	0.843112	0.0955734	0.613186	0.980288	-0.262179	0.174818	0.741615	11	44.6	44.6	44.6	37.683	0	153.5	31141000000	214
TRINITY_DN40033_c0_g1_i1_p1	cGMP-dependent protein kinase activity	PRKG2	NA	25.2331	NA	25.1377	25.2026	NA	NA	NA	25.3797	25.0711	NA	NA	25.5559	25.725	25.2893	NA	NA	25.6206	NA	NA	NA	NA	NA	NA	NA	NA	NA	NA	NA	5	9.4	9.4	8.4	87.028	0	8.4906	424260000	12
TRINITY_DN40751_c0_g1_i8_p1	cGMP-dependent protein kinase interacting domain	PPP1R12B	NA	25.4265	NA	25.6551	26.0037	25.8453	26.3261	25.8072	26.1107	25.7994	NA	NA	25.9399	26.3754	26.1422	25.6661	25.7777	26.271	NA	25.9977	0.218672	0.170568	0.60542	0.445933	0.00913861	0.66257	0.100894	0.518842	0.881011	9	12.7	11	11	111.94	0	29.486	895200000	34
TRINITY_DN37388_c0_g1_i1_p1	channel interacting protein 4	KCNIP4	26.418	26.6404	26.4303	26.1164	25.8872	26.3261	26.3619	25.9694	26.2967	26.6483	26.0196	26.1309	26.0711	26.0341	26.4383	26.5802	26.2648	NA	26.1485	26.409	0.021991	0.874263	0.966034	-0.159656	0.258743	0.969253	0.0196791	0.887381	0.979825	5	23.2	23.2	17.2	26.928	0	11.678	1314100000	58
TRINITY_DN37186_c0_g1_i1_p1	chaperone mediated protein folding independent of cofactor	CCT2	32.6193	32.7808	32.7218	32.5767	32.6379	32.7296	32.6468	32.684	32.5824	32.7797	32.7143	32.8428	32.7514	32.7156	32.5964	32.6616	32.5931	32.6143	32.7291	32.4045	0.0172127	0.791406	0.944484	0.0568176	0.387046	0.969253	-0.0667831	0.31114	0.820767	34	73.4	73.4	73.4	52.723	0	323.31	124070000000	750
TRINITY_DN36881_c0_g2_i3_p1	Charged multivesicular body protein 2A	CHMP2A	27.6473	27.9008	27.5405	27.9331	27.6612	27.5351	27.3897	27.7176	27.4504	27.3641	27.6825	27.6611	27.5323	27.6972	27.413	27.4507	27.6394	27.5472	27.7063	27.5159	-0.24518	0.0107972	0.386021	-0.139351	0.124472	0.969253	-0.164674	0.0728379	0.642112	7	23	23	23	25.134	0	26.061	3745300000	81
TRINITY_DN38318_c0_g2_i1_p1	Charged multivesicular body protein 2B	CHMP2B	25.8483	26.8906	26.2996	26.6756	25.897	25.7711	25.7297	25.6508	25.6252	24.9354	NA	25.619	25.7749	25.4328	25.3993	25.4236	25.5901	25.5743	25.482	26.3842	-0.779775	0.00172252	0.219005	-0.813914	0.0011985	0.341472	-0.631366	0.0081688	0.342796	6	14.2	14.2	14.2	41.61	0	15.141	1066700000	46
TRINITY_DN36897_c0_g1_i3_p2	Charged multivesicular body protein 6	CHMP6	28.0663	27.8542	27.6476	27.6091	27.7369	27.6595	27.5733	27.6384	27.5619	27.6297	27.5967	27.5014	27.858	27.7596	27.3873	27.8121	27.771	27.775	27.7241	27.697	-0.170262	0.0633139	0.47583	-0.162208	0.0756646	0.969253	-0.0269497	0.758168	0.951428	3	34.2	34.2	34.2	12.881	0	53.631	4008100000	49
TRINITY_DN41497_c3_g4_i1_p1	CHCH domain	NDUFA8	31.9059	32.1374	31.9623	32.2054	32.1887	31.7994	31.8769	31.5095	31.8133	32.1545	31.97	31.9873	32.0563	32.1428	32.0149	32.2165	31.8963	32.0385	31.9838	32.2233	-0.249218	0.0189232	0.41448	-0.0456631	0.643337	0.980288	-0.0082428	0.933198	0.988756	4	48.1	48.1	48.1	15.401	0	53.228	69784000000	197
TRINITY_DN39722_c2_g1_i2_p1	Chitinase domain-containing protein 1	CHID1	28.3901	28.3243	28.225	28.2822	28.3086	28.2414	28.2323	28.3659	28.2383	28.304	28.2788	28.3533	28.4527	28.3567	28.4211	28.3403	28.2514	28.2845	28.2875	27.9584	-0.0296871	0.64733	0.900101	0.0664562	0.311205	0.969253	-0.0816299	0.216691	0.769054	8	26.2	26.2	26.2	44.886	0	23.638	6126400000	119
TRINITY_DN42365_c4_g1_i5_p1	Chitobiase/beta-hexosaminidase C-terminal domain	DZANK1	26.993	27.0341	27.0764	26.9103	27.2936	26.9257	27.0973	27.0679	26.8092	26.8294	26.9018	27.1552	26.8772	26.9206	27.0648	26.7227	26.926	26.9119	27.1578	27.2997	-0.115597	0.26178	0.678203	-0.0775753	0.447154	0.980013	-0.057859	0.569397	0.8929	13	28.8	28.8	28.8	62.353	0	37.776	2403700000	99
TRINITY_DN42365_c4_g1_i5_p5	Chitobiase/beta-hexosaminidase C-terminal domain	DZANK1	26.6341	25.6765	27.0327	26.7676	26.7863	26.6119	26.8729	NA	26.5469	26.4922	26.2406	26.5611	26.8392	26.8367	25.5655	26.5931	26.4691	26.3207	26.8924	27.0531	-0.115597	0.26178	0.678203	-0.0775753	0.447154	0.980013	-0.057859	0.569397	0.8929	5	38.7	38.7	38.7	18.712	0	21.966	1528900000	61
TRINITY_DN39941_c2_g1_i8_p1	Chloramphenicol phosphotransferase-like protein	UCKL1	25.0803	NA	NA	NA	NA	NA	NA	NA	NA	NA	NA	NA	NA	NA	NA	NA	NA	NA	NA	NA	NA	NA	NA	NA	NA	NA	NA	NA	NA	3	12.1	12.1	12.1	33.909	0.0068137	1.7628	151720000	1
TRINITY_DN39684_c4_g2_i9_p2	chloride channel activity	CLCC1	NA	NA	25.2556	NA	25.1121	NA	NA	NA	25.1271	25.1743	NA	NA	25.4481	NA	25.0573	NA	NA	NA	NA	NA	NA	NA	NA	NA	NA	NA	NA	NA	NA	6	15.1	15.1	15.1	56.654	0	7.1765	1358900000	11
TRINITY_DN54570_c0_g1_i1_p1	Chloride intracellular channel protein	CLIC1	26.6584	NA	26.9388	26.6637	26.4069	26.945	26.8355	26.7165	26.8895	26.6747	NA	27.058	26.738	26.9246	27.0256	26.9845	27.0088	26.3112	26.9012	26.5435	0.209938	0.120277	0.539351	0.314069	0.0250565	0.851561	0.147548	0.267039	0.797904	6	40.2	40.2	40.2	26.966	0	44.34	2152400000	43
TRINITY_DN40692_c2_g1_i2_p2	cholecystokinin	CCK	NA	NA	NA	NA	NA	26.5173	NA	25.5913	NA	NA	NA	NA	25.9959	26.1203	NA	NA	NA	25.9537	NA	NA	NA	NA	NA	NA	NA	NA	NA	NA	NA	2	14.7	14.7	14.7	12.794	0.0064877	1.8141	763330000	25
TRINITY_DN41326_c1_g1_i2_p1	choline dehydrogenase activity	CHDH	NA	25.8474	25.9965	25.9079	NA	NA	26.6417	25.4475	NA	NA	NA	NA	NA	NA	25.9543	NA	NA	25.7231	25.9143	25.8179	NA	NA	NA	NA	NA	NA	NA	NA	NA	5	11.8	11.8	11.8	66.939	0	15.003	640050000	23
TRINITY_DN35775_c0_g1_i1_p1	choline O-acetyltransferase activity	CHAT	NA	26.0436	NA	NA	NA	NA	NA	NA	NA	NA	NA	NA	NA	NA	NA	NA	NA	NA	NA	NA	NA	NA	NA	NA	NA	NA	NA	NA	NA	5	10.4	10.4	10.4	72.409	0	8.8609	480390000	11
TRINITY_DN39820_c2_g4_i1_p1	Choline transporter-like protein 1	SLC44A1	29.5069	29.3173	29.6056	29.411	29.3927	29.8268	29.8897	29.4366	29.7029	29.3606	29.5517	29.1372	29.6791	29.0833	29.1051	29.5837	29.9071	29.2251	29.6981	30.0354	0.196621	0.201458	0.631779	-0.135421	0.373448	0.969253	0.243174	0.118232	0.69487	11	17.5	17.5	17.5	86.722	0	62.423	12708000000	141
TRINITY_DN39739_c2_g1_i3_p1;TRINITY_DN38360_c0_g1_i4_p1	Choline transporter-like protein 2	KCNH4;SLC44A2	28.6086	28.8766	28.7894	28.6481	28.7491	29.0139	28.6198	28.5955	28.7275	28.9573	28.6678	28.8223	28.7359	28.6969	28.7932	29.0723	28.7362	28.8241	28.8738	28.5692	NA	NA	NA	NA	NA	NA	NA	NA	NA	13	19.4	19.4	19.4	80.574	0	53.153	7559600000	158
TRINITY_DN41189_c1_g2_i1_p1	choline-phosphate cytidylyltransferase activity	PCYT1A	NA	26.4188	26.4701	26.1097	NA	26.3726	NA	26.2274	NA	26.6447	NA	26.4518	NA	26.0976	26.5605	26.7	26.4216	26.334	26.5593	26.5287	0.0973837	0.419972	0.786334	0.0646416	0.590598	0.980288	0.23141	0.0650907	0.642112	5	24	24	15	41.716	0	12.56	1300100000	33
TRINITY_DN41189_c1_g1_i2_p1	choline-phosphate cytidylyltransferase activity	PCYT1B	NA	25.4493	NA	NA	NA	NA	NA	NA	NA	NA	NA	NA	NA	NA	NA	NA	NA	NA	NA	NA	NA	NA	NA	NA	NA	NA	NA	NA	NA	2	18.7	9.8	9.8	41.914	0	5.9975	59182000	3
TRINITY_DN40774_c4_g1_i10_p1	chondroitin sulfate binding	PTPRS	29.3964	29.3011	29.1577	29.2669	29.2564	29.1623	29.3179	29.4912	29.0023	29.3057	29.2639	29.3175	29.1411	29.4168	29.3629	29.212	29.3845	29.4567	29.2381	29.044	-0.053735	0.453863	0.805269	-0.0354446	0.619768	0.980288	-0.0227505	0.749647	0.950653	11	26.8	22.5	22.5	92.752	0	92.308	11584000000	146
TRINITY_DN40774_c4_g1_i10_p2	chondroitin sulfate binding	PTPRS	29.8322	29.8995	29.9119	30.0196	29.8382	29.6963	29.7727	30.0271	29.9031	29.8335	29.8595	29.9539	29.6477	29.955	29.9078	29.8231	29.9683	29.9525	29.7777	29.866	-0.053735	0.453863	0.805269	-0.0354446	0.619768	0.980288	-0.0227505	0.749647	0.950653	18	40.1	40.1	37.5	81.663	0	323.31	17965000000	339
TRINITY_DN39229_c0_g1_i2_p1	Chondroitin sulfate proteoglycan	CSPG4	26.292	26.3186	25.7734	26.2701	26.3672	26.2356	26.3341	26.1515	NA	26.4935	26.3816	26.4964	26.4857	NA	NA	26.4356	26.5002	26.3887	26.1529	26.2976	0.130927	0.200914	0.631779	0.250126	0.0204304	0.850068	0.150747	0.143646	0.718543	10	6.3	6.3	6.3	252.23	0	51.362	1183200000	47
TRINITY_DN36228_c0_g2_i2_p1	chromatin remodeling	ACTL6B	27.5074	27.4864	27.4807	27.4599	27.5907	27.2343	27.2931	27.4689	27.1121	27.6503	27.4845	26.5573	27.3029	27.5539	27.098	27.5054	27.5683	26.9074	27.4122	28.0444	-0.153315	0.408088	0.784006	-0.305721	0.10807	0.969253	-0.0174862	0.924134	0.985263	5	28.4	28.4	24.9	38.555	0	44.946	3320700000	58
TRINITY_DN35782_c0_g1_i1_p1	chromatin silencing at telomere	DPY30	NA	NA	NA	NA	NA	NA	NA	NA	NA	NA	NA	NA	NA	NA	NA	NA	NA	NA	NA	NA	NA	NA	NA	NA	NA	NA	NA	NA	NA	1	9.1	9.1	9.1	11.24	0.0018793	2.3559	0	1
TRINITY_DN42217_c3_g6_i3_p1	Chromatin-remodeling protein that binds DNA through histones and regulates gene transcription. May specifically recognize and bind trimethylated 'Lys-27' (H3K27me3) and non- methylated 'Lys-4' of histone H3. Plays a role in the development of the nervous system by activating the expression of genes promoting neuron terminal differentiation. In parallel, it may also positively regulate the trimeth…	CHD5	NA	NA	NA	23.0207	NA	NA	NA	NA	NA	NA	NA	NA	NA	NA	NA	NA	NA	NA	NA	NA	NA	NA	NA	NA	NA	NA	NA	NA	NA	1	6	1.9	0.7	174.64	0	17.129	111540000	11
TRINITY_DN42106_c1_g2_i16_p5	Chromobox	CBX3	29.0516	29.1481	29.1257	28.9111	29.059	29.0504	29.0963	29.0792	28.8973	29.2682	29.03	29.1701	29.0102	29.0376	28.9932	29.2255	29.0876	28.9374	29.1536	29.1799	0.0191826	0.78568	0.943923	-0.0108597	0.877572	0.992661	0.0576984	0.417134	0.856778	5	45.9	45.9	37.2	20.811	0	112.9	12105000000	141
TRINITY_DN41236_c5_g1_i1_p1	Chromobox protein homolog 1	CBX1	NA	NA	NA	NA	NA	NA	NA	NA	NA	25.3758	NA	NA	NA	NA	NA	25.7144	NA	NA	NA	NA	NA	NA	NA	NA	NA	NA	NA	NA	NA	3	50.7	39.1	39.1	15.981	0	16.484	232990000	9
TRINITY_DN41180_c3_g1_i5_p1	Chromobox protein homolog 5	CBX5	NA	26.4717	NA	26.2549	NA	26.1831	NA	NA	26.0686	26.3107	NA	NA	26.4111	26.3178	26.2386	NA	26.2221	26.2783	NA	NA	-0.203978	0.034118	0.424752	-0.055066	0.533242	0.980288	-0.11315	0.291245	0.818078	2	12.6	12.6	12.6	22.229	0	4.0642	1199200000	24
TRINITY_DN40557_c2_g1_i6_p1	Chromosomal protein that binds to methylated DNA. It can bind specifically to a single methyl-CpG pair. It is not influenced by sequences flanking the methyl-CpGs. Binds both 5- methylcytosine (5mC) and 5-hydroxymethylcytosine (5hmC)-containing DNA, with a preference for 5-methylcytosine (5mC)	MECP2	29.6967	29.7901	29.7954	29.4915	29.7823	29.6653	29.8509	29.6626	29.7268	29.9306	29.6722	29.816	29.8259	29.6545	29.5728	29.7988	29.8287	29.7385	29.7731	29.6966	0.0560474	0.43808	0.797121	-0.00290489	0.967678	0.999901	0.0559143	0.439151	0.861015	19	52.7	52.7	52.7	52.771	0	170.55	16175000000	362
TRINITY_DN40029_c0_g1_i3_p1	Cid1 family poly A polymerase	MTPAP	NA	NA	NA	24.7046	24.7963	NA	NA	24.7833	NA	NA	24.9291	NA	NA	NA	NA	NA	NA	24.9612	NA	NA	NA	NA	NA	NA	NA	NA	NA	NA	NA	5	11.6	11.6	11.6	65.377	0	5.1497	241230000	12
TRINITY_DN39758_c6_g1_i1_p1	Ciliary neurotrophic factor receptor subunit alpha	CNTFR	28.4845	28.5368	28.6063	28.2282	28.534	28.3201	28.4842	28.5339	28.4886	28.4715	28.7286	28.434	28.3136	28.6377	28.7398	28.3556	28.215	28.4438	28.7234	28.4639	-0.018298	0.853185	0.96254	0.0927826	0.353506	0.969253	-0.0376305	0.703942	0.937401	7	27.4	27.4	27.4	40.787	0	70.403	6545500000	117
TRINITY_DN40544_c1_g1_i6_p3	Ciliary rootlet coiled-coil, rootletin	CROCC	NA	NA	NA	NA	NA	NA	NA	NA	NA	NA	NA	NA	NA	20.7389	NA	NA	NA	NA	NA	NA	NA	NA	NA	NA	NA	NA	NA	NA	NA	1	8.7	8.7	8.7	25.526	0.00019988	3.4881	6775900	4
TRINITY_DN40544_c1_g1_i6_p1	Ciliary rootlet component, centrosome cohesion	CROCC	NA	NA	NA	NA	NA	NA	NA	NA	NA	NA	NA	NA	NA	NA	27.1599	NA	NA	NA	NA	NA	NA	NA	NA	NA	NA	NA	NA	NA	NA	2	1.3	1.3	1.3	191.98	0.0061449	1.8401	2082500000	19
TRINITY_DN36254_c0_g1_i1_p1	cis-stilbene-oxide hydrolase activity	EPHX1	27.5558	27.8143	27.91	27.8256	28.2143	27.8825	28.1498	28.2852	27.9493	28.0371	27.306	27.4175	27.6249	27.8266	27.6893	27.5864	27.8071	27.7313	28.468	28.5778	0.196745	0.266231	0.681324	-0.291159	0.106446	0.969253	0.170111	0.334389	0.827782	13	32.1	32.1	32.1	55.612	0	46.731	4673400000	93
TRINITY_DN40533_c2_g1_i9_p1	citrate synthase	CS	34.7896	34.7957	34.8777	35.0382	34.8166	34.7554	34.8887	34.8785	35.0402	34.8648	34.686	34.8413	34.8437	34.8778	34.9379	34.823	34.8755	34.7453	34.8003	34.9363	0.0219727	0.735707	0.923458	-0.0262337	0.687142	0.980288	-0.0275055	0.672901	0.924412	22	46.3	46.3	46.3	58.026	0	301.13	587780000000	958
TRINITY_DN42015_c3_g1_i8_p1	citrate transmembrane transporter activity	SFXN5	31.2161	31.2341	31.5796	31.2794	31.0379	31.1392	31.2208	31.0371	30.9301	30.9679	31.1538	31.2094	31.2427	30.9364	30.962	31.1012	31.1416	31.1611	31.0619	31.2757	-0.210399	0.0290814	0.420971	-0.168578	0.0738303	0.969253	-0.121141	0.189759	0.749603	13	44.4	44.4	44.4	40.719	0	266.17	44457000000	293
TRINITY_DN42119_c0_g2_i3_p1;TRINITY_DN42119_c0_g7_i1_p1	Citron rho-interacting	CIT	30.1725	30.0957	30.3287	30.2434	30.2771	30.3349	30.0603	30.1592	30.1157	30.2591	30.1761	30.2447	30.4566	30.3345	30.1414	30.2264	30.1551	30.1768	30.2577	30.3467	-0.0376362	0.591323	0.872576	0.0471539	0.502087	0.980288	0.0090374	0.897036	0.979825	58	38.7	38.7	38.7	182.61	0	280.48	21782000000	459
TRINITY_DN40933_c5_g5_i1_p1	CKLF-like MARVEL transmembrane	CMTM4	27.9786	28.9269	27.9567	28.7849	28.832	27.6303	27.5347	27.5799	27.6982	29.2204	28.0498	27.802	27.9374	27.792	28.0068	27.8591	27.7723	28.8061	27.7009	28.8492	-0.563118	0.0841461	0.519922	-0.578218	0.0767704	0.969253	-0.298298	0.346267	0.829381	3	26	26	26	22.873	0	37.908	6753800000	53
TRINITY_DN34819_c0_g1_i3_p1	CKLF-like MARVEL transmembrane	CMTM5	27.2619	27.4283	27.69	26.7884	27.4529	28.1308	27.5645	27.155	27.5881	27.3902	27.2443	27.4074	27.8159	26.9795	27.0689	27.7343	27.0828	27.0616	27.6195	27.4205	0.241428	0.23733	0.661233	-0.0211197	0.916096	0.99945	0.0594784	0.766932	0.951428	3	16.7	16.7	16.7	22.138	0	11.775	3231600000	49
TRINITY_DN39321_c7_g1_i1_p1	CLASP N terminal	CLASP1	29.7593	29.8484	29.7992	29.7463	29.8528	29.8188	29.6141	29.7734	29.6592	29.7043	29.7754	29.815	29.8382	29.6807	29.7907	29.6914	29.7167	29.7338	29.7842	29.8351	-0.0872101	0.0980656	0.536217	-0.0211605	0.677521	0.980288	-0.0489037	0.341362	0.829381	42	34.1	34.1	34.1	167.11	0	259.78	15408000000	373
TRINITY_DN37543_c0_g1_i3_p2	Clathrin adaptor complex small chain	COPZ1	28.002	28.1116	28.2325	27.6939	28.0863	27.8294	27.9086	27.7738	27.6406	27.5591	28.1397	27.9984	27.8812	27.7578	27.9162	27.8508	27.9999	27.8447	27.523	27.5235	-0.28297	0.0182723	0.41448	-0.0865883	0.438819	0.976956	-0.276882	0.0205542	0.46952	3	22.3	22.3	22.3	20.411	0	47.257	4292200000	75
TRINITY_DN40854_c3_g3_i1_p1	Clathrin assembly protein	PICALM	29.1514	29.0429	28.9825	29.0454	29.0421	28.9367	28.966	29.0073	28.974	28.6421	29.2666	29.0412	29.0839	29.0047	29.1718	28.9001	29.1273	29.051	28.7574	29.1027	-0.147633	0.080172	0.512702	0.0607876	0.455761	0.980158	-0.0651623	0.424506	0.861015	11	33.1	28.3	28.3	61.374	0	153.22	9810500000	177
TRINITY_DN40226_c0_g6_i1_p1	clathrin coat assembly	AP1B1	31.4441	31.4507	31.4384	31.4305	31.4357	31.4669	31.5247	31.536	31.5403	31.5408	31.4758	31.5513	31.4001	31.5821	31.3697	31.4014	31.4469	31.6106	31.5513	31.6324	0.0818935	0.138912	0.564918	0.035918	0.506128	0.980288	0.0886539	0.110889	0.691877	26	52.8	34.9	34.9	105.12	0	323.31	56029000000	587
TRINITY_DN41882_c2_g2_i13_p1	Clathrin coat assembly protein AP180	SNAP91	33.8849	33.9417	33.6829	33.8572	33.7435	33.678	33.7627	33.7419	33.6277	33.812	33.8453	33.7643	33.6982	33.797	33.8247	33.7393	33.9028	33.9005	33.6749	33.8126	-0.097599	0.123609	0.545221	-0.0361633	0.557402	0.980288	-0.0160332	0.794015	0.958649	26	38.2	38.2	35.2	92.071	0	323.31	279250000000	1006
TRINITY_DN38381_c1_g1_i2_p1	Clathrin interactor 1	CLINT1	28.2289	28.3204	28.3024	28.1063	28.0656	28.3626	28.1472	28.2698	28.293	28.1249	28.2203	28.0888	28.2842	28.3852	28.342	28.2512	28.1804	28.4533	28.1106	28.2324	0.0347851	0.649064	0.900101	0.0593628	0.439838	0.977392	0.0408543	0.593416	0.898031	14	28.7	28.7	28.7	69.927	0	96.393	5470800000	129
TRINITY_DN41028_c2_g3_i2_p1	Clathrin is the major protein of the polyhedral coat of coated pits and vesicles	CLTC	36.851	36.7902	36.7093	36.923	36.8468	36.8386	36.8029	36.8834	36.9071	36.8302	36.7966	36.7475	36.8469	36.8689	36.8082	36.815	36.7945	36.8672	36.8026	36.8533	0.0283821	0.542208	0.852518	-0.0104469	0.82173	0.98734	0.00243301	0.958122	0.993271	86	60.1	60.1	60.1	182	0	323.31	2229700000000	3681
TRINITY_DN41621_c5_g1_i2_p1	Clathrin, light chain	CLTB	31.7663	31.6204	31.5424	31.6647	31.6138	31.459	31.5173	31.6005	31.6941	31.8151	31.6315	31.6644	31.6411	31.7182	31.7243	31.5863	31.691	31.7616	31.6906	31.6382	-0.0243282	0.702678	0.916367	0.0343754	0.590378	0.980288	0.0320168	0.615938	0.91316	7	23.2	23.2	23.2	16.804	0	24.532	67763000000	142
TRINITY_DN41356_c0_g1_i3_p1	Clathrin-binding box of Aftiphilin, vesicle trafficking	AFTPH	24.5771	24.9747	NA	24.457	24.7691	NA	24.9849	24.4573	NA	24.1456	NA	24.5947	24.8683	24.1665	24.7552	24.6043	24.9089	24.8406	24.8576	24.674	-0.235643	0.124062	0.545491	-0.14083	0.348145	0.969253	0.0675455	0.649721	0.922337	5	7.4	7.4	7.4	92.21	0	33.551	375390000	33
TRINITY_DN41162_c0_g2_i4_p1	Clathrin-binding domain of Huntingtin-interacting protein 1	HIP1	27.6836	27.8894	27.8827	27.9207	27.679	27.8172	27.8059	27.7207	27.8705	27.7714	27.7925	27.525	27.7796	27.7593	27.6339	27.8398	27.9505	27.7795	27.5756	27.7809	-0.0139332	0.85059	0.962205	-0.113024	0.138026	0.969253	-0.0258152	0.727395	0.94614	17	28.8	27.6	27.6	95.726	0	147.47	4181200000	133
TRINITY_DN39367_c0_g1_i4_p1	clathrin-dependent synaptic vesicle endocytosis	KIAA1107	28.2674	27.7554	27.747	27.7253	27.8386	27.7745	28.0155	27.541	27.7646	27.1419	28.0238	27.4985	28.0537	27.5646	27.7816	27.6779	28.0524	27.6867	27.6791	27.7452	-0.219226	0.160664	0.592692	-0.0822723	0.590055	0.980288	-0.0984516	0.519825	0.881011	1900-01-17	15.9	15.9	15.9	158.22	0	52.208	4154900000	124
TRINITY_DN40045_c0_g2_i6_p1;TRINITY_DN40045_c0_g3_i1_p1;TRINITY_DN4157_c0_g1_i1_p1	clathrin-uncoating ATPase activity	HSPA8	36.6284	36.5241	36.6058	36.5847	36.5188	36.5237	36.5405	36.6295	36.4912	36.6224	36.5182	36.5302	36.5685	36.4897	36.5601	36.4764	36.4989	36.4887	36.545	36.5127	-0.0109039	0.799802	0.946557	-0.039019	0.369007	0.969253	-0.0680397	0.125172	0.698005	25	65.9	65.9	42.6	70.884	0	323.31	1904100000000	1913
TRINITY_DN41335_c2_g1_i3_p1	Clavesin-2	CLVS2	28.8071	28.7055	28.7618	28.8798	29.03	29.0239	28.7407	28.8323	29.1701	28.967	29.0952	28.8848	28.9847	28.8731	29.0807	29.2507	28.8042	28.9061	28.8759	28.7945	0.109951	0.255245	0.673911	0.146868	0.133678	0.969253	0.0894176	0.352008	0.830536	7	31.5	31.5	29.1	37.996	0	95.084	9330000000	95
TRINITY_DN41369_c1_g1_i13_p1	Cleavage and polyadenylation factor 2 C-terminal	CPSF2	NA	NA	NA	28.3274	28.6054	NA	26.6863	28.5436	28.579	NA	NA	NA	28.3681	28.7801	28.3082	28.9738	28.2156	28.2238	NA	NA	-0.554116	0.214868	0.641019	0.120702	0.781986	0.98608	-0.16527	0.705058	0.937401	3	4.1	4.1	4.1	87.895	0	13.86	4379300000	22
TRINITY_DN40971_c2_g3_i3_p1	Cleavage and polyadenylation specificity factor subunit 1	CPSF1	NA	NA	NA	NA	NA	NA	NA	NA	NA	24.7775	NA	NA	NA	NA	NA	NA	NA	NA	NA	NA	NA	NA	NA	NA	NA	NA	NA	NA	NA	3	3.5	3.5	3.5	132.98	0	15.051	218090000	3
TRINITY_DN39421_c1_g1_i1_p1	Cleavage and polyadenylation specificity factor subunit 5	NUDT21	28.2154	28.0568	28.4772	28.2706	28.0963	28.1947	28.2082	28.1959	28.3789	28.3767	28.3182	28.2746	28.3349	28.3635	28.3963	28.3825	28.2315	28.2746	28.3632	28.1729	0.0476048	0.514788	0.841593	0.114231	0.127811	0.969253	0.0616764	0.40052	0.852695	10	45.4	45.4	45.4	26.24	0	51.18	6142200000	78
TRINITY_DN40310_c5_g4_i1_p1	Cleavage and polyadenylation specificity factor subunit 7	CPSF7	26.7384	26.4342	26.6256	26.3299	25.9734	26.3184	26.7163	26.857	26.5562	26.7857	26.8407	26.6745	26.4944	26.4468	26.9287	26.5629	26.9311	26.4314	26.9326	26.6558	0.226429	0.131163	0.558711	0.256744	0.0896338	0.969253	0.282453	0.0638953	0.642112	8	19.3	19.3	19.3	52.07	0	27.244	1866900000	61
TRINITY_DN41112_c0_g2_i2_p1	Cleavage stimulation factor subunit 2 tau	CSTF2T	NA	NA	26.1383	25.0735	NA	NA	NA	NA	NA	NA	NA	NA	NA	NA	NA	NA	NA	NA	NA	25.2093	NA	NA	NA	NA	NA	NA	NA	NA	NA	3	9.7	7.9	7.9	65.554	0	80.066	575500000	11
TRINITY_DN36531_c0_g1_i2_p1	Cleaves P(1)-P(3)-bis(5'-adenosyl) triphosphate (Ap3A) to yield AMP and ADP. Can also hydrolyze P(1)-P(4)-bis(5'- adenosyl) tetraphosphate (Ap4A), but has extremely low activity with ATP. Modulates transcriptional activation by CTNNB1 and thereby contributes to regulate the expression of genes essential for cell proliferation and survival, such as CCND1 and BIRC5. Plays a role in the induction of…	FHIT	NA	NA	NA	NA	NA	NA	NA	NA	NA	NA	NA	NA	NA	NA	NA	NA	NA	NA	25.7816	NA	NA	NA	NA	NA	NA	NA	NA	NA	NA	3	34	34	34	17.188	0	12.95	872730000	19
TRINITY_DN39550_c1_g2_i3_p1	Cleft lip and palate transmembrane protein 1 (CLPTM1)	CLPTM1	28.2204	28.003	28.0272	28.0691	28.1465	27.9272	27.8166	27.8746	28.0139	28.0484	28.1655	28.0677	28.0116	27.9924	28.2003	28.1247	28.1753	28.1747	28.0839	28.1415	-0.157114	0.0149633	0.390193	-0.00572815	0.923238	0.99945	0.0467857	0.435051	0.861015	11	21.4	21.4	21.4	75.498	0	81.045	5375300000	132
TRINITY_DN41832_c4_g1_i14_p1	Clustered mitochondria protein homolog	CLUH	NA	25.3589	NA	25.6183	25.7175	NA	NA	NA	NA	NA	NA	NA	NA	NA	NA	NA	NA	NA	NA	NA	NA	NA	NA	NA	NA	NA	NA	NA	NA	10	12.1	12.1	12.1	105.39	0	11.217	343400000	14
TRINITY_DN38402_c2_g2_i3_p1	C-Maf-inducing protein	CMIP	NA	27.1756	26.9148	26.4903	26.8963	NA	26.672	26.8179	26.7369	26.8421	26.8964	27.2048	27.2104	26.7998	26.8547	27.1292	NA	26.8382	27.1372	26.4976	-0.113377	0.385194	0.766299	0.0981842	0.450897	0.980158	-0.00410116	0.974682	0.996556	8	11	11	11	86.258	0	16.909	1919300000	56
TRINITY_DN39395_c6_g2_i3_p1	C-mannosyltransferase DPY19L3	DPY19L3	NA	NA	NA	NA	NA	NA	NA	NA	23.5426	NA	NA	NA	NA	NA	NA	NA	NA	NA	NA	NA	NA	NA	NA	NA	NA	NA	NA	NA	NA	2	3.8	3.8	3.8	82.893	0	8.0259	35574000	5
TRINITY_DN38907_c0_g1_i2_p1	C-myc promoter-binding protein	DENND4A	23.7944	23.9336	23.5743	24.4198	24.3031	24.1469	24.0305	24.1162	24.1084	23.2894	NA	23.9704	23.7608	23.9902	NA	NA	23.9151	24.0553	23.8062	24.1951	-0.0667461	0.688436	0.913276	-0.105868	0.526136	0.980288	-0.046391	0.780238	0.955583	4	3.3	3.3	3.3	210.02	0	12.456	259370000	38
TRINITY_DN39645_c4_g1_i3_p1	Coactivator of estrogen receptor-mediated transcription and a corepressor of other nuclear hormone receptors and sequence- specific transcription factors. Plays a role in estrogen receptor (ER) genomic activity when present in the nuclear compartment by activating the ER target genes in a hormonal stimulation dependent manner. Can facilitate ER non-genomic signaling via SRC and PI3K interaction i…	PELP1	NA	NA	NA	NA	NA	NA	NA	NA	NA	NA	NA	NA	NA	NA	NA	NA	NA	NA	NA	22.9697	NA	NA	NA	NA	NA	NA	NA	NA	NA	3	2.2	2.2	2.2	175.19	0	5.1653	54252000	2
TRINITY_DN36883_c0_g1_i2_p1	Coactosin-like	COTL1	31.1542	31.342	31.3601	30.5989	30.7324	31.0133	31.1273	30.76	30.8465	31.4122	30.9868	31.141	31.0713	30.8193	30.9971	31.3742	31.0696	30.9134	31.243	31.0034	-0.0056675	0.969554	0.993452	-0.0344364	0.816736	0.98734	0.0831997	0.576885	0.896839	10	64.1	64.1	64.1	16.046	0	48.857	39590000000	129
TRINITY_DN35566_c0_g3_i1_p1	Coagulation factor 5/8 C-terminal domain, discoidin domain	MFGE8	NA	NA	NA	NA	NA	NA	NA	NA	NA	NA	NA	NA	NA	NA	NA	NA	NA	NA	NA	23.6113	NA	NA	NA	NA	NA	NA	NA	NA	NA	1	2.6	2.6	2.6	47.071	0	11.335	111190000	11
TRINITY_DN39506_c5_g1_i2_p1	CobB/CobQ-like glutamine amidotransferase domain	PFAS	28.4622	28.668	28.4507	28.4676	28.941	28.7505	28.7861	28.5563	29.0275	29.1441	28.3698	28.7103	28.3713	28.6354	28.0204	28.6555	28.6408	28.2201	28.8942	28.9235	0.254989	0.106918	0.539351	-0.176475	0.255875	0.969253	0.068898	0.652529	0.922337	17	21.7	21.7	21.7	144.38	0	121.34	7386100000	175
TRINITY_DN42496_c5_g1_i4_p1	COBW domain-containing protein	CBWD2	NA	NA	NA	NA	NA	NA	NA	NA	NA	NA	NA	NA	NA	NA	23.9133	NA	NA	NA	NA	NA	NA	NA	NA	NA	NA	NA	NA	NA	NA	1	5.9	5.9	5.9	30.457	0.0015134	2.459	107440000	6
TRINITY_DN38812_c4_g1_i1_p1	cofactor B	TBCB	28.766	28.7309	28.7485	28.6505	28.5982	28.7145	28.4523	28.6016	28.6021	28.61	28.6086	28.611	28.4945	28.746	28.5116	28.6078	28.6308	28.5935	28.5892	28.6202	-0.10274	0.0848758	0.519922	-0.104476	0.0801349	0.969253	-0.0905468	0.125569	0.698005	10	44.3	44.3	44.3	27.303	0	53.254	7470500000	132
TRINITY_DN37245_c0_g2_i2_p1	Cofilin/tropomyosin-type actin-binding protein	CFL2	29.437	29.4844	29.4998	29.0878	29.5584	29.4404	29.4482	29.3625	29.3458	29.6221	29.4001	29.3545	29.6276	29.4107	29.5134	29.5333	29.1739	29.1944	29.4866	29.4188	0.0303062	0.74653	0.927725	0.0477829	0.611076	0.980288	-0.0520954	0.579532	0.897612	6	69.3	44	44	18.723	0	185.09	12810000000	100
TRINITY_DN38316_c0_g1_i3_p1	COG (conserved oligomeric Golgi) complex component, COG2	VPS51	28.4661	28.3162	28.5108	28.5013	28.6521	28.4382	28.5082	28.5228	28.5145	28.6635	28.4036	28.4953	28.3896	28.5373	28.3904	28.4516	28.5403	28.623	28.3517	28.4679	0.0401428	0.543404	0.852518	-0.0460575	0.48636	0.980288	-0.00236397	0.97131	0.99584	18	34	34	34	75.456	0	167.48	6559100000	159
TRINITY_DN42506_c3_g1_i12_p3	COG4 transport protein	COG4	NA	NA	NA	NA	NA	NA	NA	NA	NA	NA	NA	NA	NA	NA	NA	NA	NA	NA	NA	23.4902	NA	NA	NA	NA	NA	NA	NA	NA	NA	2	4	4	4	88.674	0.00020255	3.7856	137390000	4
TRINITY_DN39203_c5_g4_i1_p1	Cohesin loading factor	TTC39C	26.359	26.3697	NA	NA	NA	NA	NA	25.6067	NA	NA	NA	26.1803	NA	NA	NA	NA	NA	25.7945	NA	NA	NA	NA	NA	NA	NA	NA	NA	NA	NA	9	17.7	17.7	17.7	65.612	0	12.92	524210000	22
TRINITY_DN39808_c8_g2_i2_p1	coiled-coil 1	PRRC1	25.4815	26.5431	26.5125	26.2337	25.9256	25.4836	26.1446	26.8633	26.1667	26.2555	25.8544	26.4434	26.3644	26.384	26.5651	26.1911	26.1485	26.6091	26.2302	26.6181	0.0434616	0.847084	0.962177	0.182998	0.420696	0.973117	0.2201	0.334681	0.827782	6	20	20	20	46.522	0	36.328	1440700000	47
TRINITY_DN39109_c0_g1_i1_p1	Coiled-coil and C2 domain-containing protein 1A	CC2D1A	27.8956	28.2141	27.8483	27.6931	28.1394	27.7872	27.9483	28.1301	27.7177	28.0242	27.9842	28.0338	27.8502	28.0892	27.978	27.7502	27.8333	27.9461	27.8154	27.9431	-0.036565	0.700828	0.915827	0.0289955	0.760447	0.98608	-0.100443	0.297449	0.81813	15	22	22	22	99.533	0	101.24	4194300000	140
TRINITY_DN41808_c2_g4_i15_p1	Coiled-coil and C2 domain-containing protein 1B	CC2D1B	NA	23.5175	NA	NA	23.6482	NA	NA	23.8876	NA	NA	NA	NA	NA	NA	NA	NA	22.9068	NA	NA	NA	NA	NA	NA	NA	NA	NA	NA	NA	NA	5	11.4	11.4	11.4	62.464	0	4.3554	145280000	16
TRINITY_DN42284_c4_g4_i1_p1	Coiled-coil and interaction region of P66A and P66B with MBD2	GATAD2B	26.3483	25.8574	26.2774	25.9358	25.9798	25.781	26.0645	25.9445	26.0292	25.8176	26.1747	26.005	26.194	26.2386	25.9805	NA	26.4187	26.112	26.1402	25.8587	-0.152368	0.1896	0.62029	0.0388439	0.732456	0.98608	0.111136	0.333446	0.827782	6	14.8	14.8	14.8	65.347	0	46.364	1217300000	46
TRINITY_DN41712_c6_g6_i1_p1	Coiled-coil domain of unknown function	CCDC92	26.1612	26.2434	NA	26.1402	26.1144	NA	26.066	NA	NA	26.1442	25.7689	NA	26.1207	26.0706	26.2142	26.0661	NA	25.4306	26.1777	NA	-0.0554993	0.715964	0.919755	-0.119828	0.305937	0.969253	-0.264433	0.0331045	0.568433	7	28.4	28.4	28.4	38.915	0	22.502	964690000	27
TRINITY_DN40089_c8_g2_i2_p1	coiled-coil domain-containing protein	CCDC43	NA	NA	NA	23.5275	NA	NA	NA	NA	NA	NA	NA	NA	NA	NA	NA	NA	NA	NA	NA	NA	NA	NA	NA	NA	NA	NA	NA	NA	NA	1	11.7	11.7	11.7	24.126	0	5.3767	46008000	3
TRINITY_DN37771_c4_g1_i6_p1	Coiled-coil domain-containing protein 104	CFAP36	27.0459	27.2891	27.0659	26.8818	26.9311	26.9638	26.8661	26.748	26.2768	26.9776	26.53	27.0715	26.5946	26.9351	26.881	26.7619	26.9058	26.8853	26.6664	26.9768	-0.276311	0.0430661	0.448766	-0.240331	0.0746782	0.969253	-0.203527	0.12667	0.698796	6	30.9	30.9	30.9	29.525	0	161.55	2224600000	89
TRINITY_DN36562_c0_g1_i3_p2	Coiled-coil domain-containing protein 124	CCDC124	NA	26.047	NA	NA	NA	26.0687	NA	NA	25.9406	25.7641	NA	NA	25.8808	25.6798	26.3587	25.6907	NA	25.8551	NA	NA	NA	NA	NA	NA	NA	NA	NA	NA	NA	4	24.9	24.9	24.9	25.367	0	16.407	598820000	16
TRINITY_DN39550_c2_g1_i3_p1	Coiled-coil domain-containing protein 127	CCDC127	NA	NA	NA	NA	NA	NA	25.7232	NA	NA	NA	NA	NA	NA	25.7983	NA	NA	NA	NA	NA	NA	NA	NA	NA	NA	NA	NA	NA	NA	NA	3	22.6	22.6	22.6	15.712	0	7.5018	247270000	21
TRINITY_DN38470_c8_g3_i1_p1	Coiled-coil domain-containing protein 132	CCDC132	28.8023	28.6409	28.7416	28.885	28.8937	28.9763	28.8686	28.8433	28.8845	29.0095	28.6961	28.6657	28.7474	28.9679	28.9324	28.8863	28.8764	28.8584	28.937	28.8216	0.123737	0.0751883	0.503024	0.00920143	0.890088	0.993689	0.0832386	0.220577	0.769054	22	27.7	27.7	27.7	111.19	0	221.16	8361000000	228
TRINITY_DN37734_c6_g1_i1_p1	Coiled-coil domain-containing protein 134	CCDC134	NA	NA	NA	NA	NA	NA	24.533	NA	NA	NA	NA	NA	NA	NA	NA	NA	NA	NA	NA	NA	NA	NA	NA	NA	NA	NA	NA	NA	NA	2	13.5	13.5	13.5	26.604	0.0015097	2.4215	87867000	2
TRINITY_DN41059_c1_g8_i2_p1	Coiled-coil domain-containing protein 47	CCDC47	27.0497	27.1624	27.1623	27.3035	27.0882	27.207	27.2947	27.1425	27.0752	27.1538	27.2152	27.2942	27.1337	27.2952	27.3964	27.1249	27.2246	27.0985	27.0769	27.2122	0.0214447	0.728633	0.923131	0.113724	0.0775155	0.969253	-0.00576668	0.925555	0.985855	10	28.9	28.9	28.9	50.343	0	27.339	2599400000	83
TRINITY_DN41059_c1_g5_i5_p1	Coiled-coil domain-containing protein 51	CCDC51	25.5698	26.2587	25.9093	26.6812	25.9036	25.7463	25.639	26.4053	26.151	26.0904	25.8375	26.0776	25.7077	25.357	25.7921	25.3771	26.6003	25.9394	25.7171	26.2418	-0.0581078	0.796509	0.94627	-0.310123	0.179023	0.969253	-0.0893555	0.692068	0.930829	9	29	29	29	48.427	0	100.51	1145600000	59
TRINITY_DN38580_c9_g1_i5_p1	Coiled-coil domain-containing protein 85A	CCDC85A	26.7681	26.7259	26.8381	26.7174	26.605	26.7361	26.8383	26.7297	26.7959	26.8889	26.6116	26.631	27.0595	26.9891	26.9401	26.5754	26.7229	26.8516	26.8658	26.8676	0.0669025	0.442611	0.797776	0.115391	0.192178	0.969253	0.0457867	0.597708	0.89893	10	26.3	26.3	26.3	54.487	0	35.009	2061600000	79
TRINITY_DN37361_c0_g1_i1_p1	Coiled-coil domain-containing protein 92-like	-	NA	NA	NA	NA	18.8908	NA	NA	NA	NA	NA	NA	NA	NA	NA	NA	NA	NA	NA	NA	NA	NA	NA	NA	NA	NA	NA	NA	NA	NA	1	4.2	4.2	4.2	30.015	0.00491	1.9132	38273000	4
TRINITY_DN38758_c0_g1_i2_p1	Coiled-coil domain-containing protein 93	CCDC93	27.6327	27.6921	27.5458	27.2623	27.2074	27.5313	27.5574	27.2483	27.4201	27.3871	27.5126	27.4037	27.4317	27.4747	27.1754	27.5659	27.4875	27.3414	27.201	27.5189	-0.039217	0.698757	0.9155	-0.0684742	0.500996	0.980288	-0.0451366	0.656232	0.922337	17	27.2	27.2	27.2	72.761	0	75.665	3158000000	93
TRINITY_DN37577_c0_g1_i1_p1	Coilin N-terminus	COIL	NA	NA	NA	NA	NA	NA	NA	NA	NA	NA	NA	NA	NA	NA	21.8289	NA	NA	NA	NA	NA	NA	NA	NA	NA	NA	NA	NA	NA	NA	1	3	3	3	61.856	0.00019833	3.3571	41121000	2
TRINITY_DN41873_c1_g4_i12_p1	Cold shock domain-containing protein E1	CSDE1	29.6812	29.5318	29.6544	29.7258	29.6908	29.6143	29.4812	29.6291	29.5488	29.5701	29.5998	29.5343	29.6551	29.6055	29.5232	29.8295	29.7206	29.6229	29.6622	29.468	-0.0881027	0.161257	0.592898	-0.0732239	0.240505	0.969253	0.00385666	0.949771	0.991264	27	36.3	36.3	36.3	88.834	0	255.88	15099000000	308
TRINITY_DN38064_c0_g1_i3_p1	Collagen alpha-1(XIV) chain	COL14A1	NA	NA	NA	NA	NA	NA	NA	NA	NA	NA	NA	NA	NA	NA	NA	NA	NA	NA	22.0374	NA	NA	NA	NA	NA	NA	NA	NA	NA	NA	1	0.6	0.6	0.6	193.4	0.00133	2.5427	31273000	7
TRINITY_DN41316_c0_g2_i2_p1	Collagen alpha-2(IV) chain	COL4A2	NA	NA	NA	NA	NA	NA	NA	NA	NA	NA	NA	NA	NA	NA	25.5358	NA	NA	NA	NA	NA	NA	NA	NA	NA	NA	NA	NA	NA	NA	3	2.1	2.1	2.1	166.97	0	6.4178	374350000	6
TRINITY_DN42367_c4_g2_i3_p1	collagen binding	COCH	NA	NA	NA	NA	NA	NA	NA	24.5806	NA	NA	NA	NA	NA	NA	NA	NA	NA	NA	NA	NA	NA	NA	NA	NA	NA	NA	NA	NA	NA	4	7.6	7.6	7.6	69.471	0	4.8018	721530000	15
TRINITY_DN36124_c0_g1_i1_p1	collagen type IV alpha-3-binding protein	COL4A3BP	NA	NA	NA	25.662	NA	NA	NA	NA	NA	NA	NA	NA	NA	NA	NA	25.6998	NA	NA	NA	NA	NA	NA	NA	NA	NA	NA	NA	NA	NA	5	11.7	11.7	11.7	70.98	0	9.2274	359630000	11
TRINITY_DN41529_c1_g1_i3_p1	collateral sprouting in absence of injury	APP	29.7354	29.3934	29.5589	29.5749	29.7427	29.3281	29.7911	29.5446	29.7434	29.6264	29.7556	29.411	29.6443	29.4476	29.5421	29.4446	29.7743	29.5566	29.7505	29.6836	0.00565071	0.953486	0.989549	-0.0409576	0.673187	0.980288	0.0408562	0.673946	0.924478	10	27.2	27.2	27.2	57.939	0	89.775	15220000000	180
TRINITY_DN42158_c0_g1_i2_p1	collateral sprouting in absence of injury	APP	28.2539	27.7655	NA	28.1427	28.0866	27.7863	27.816	28.184	28.1697	27.9084	NA	28.0022	27.842	27.9672	28.0752	27.6361	28.0784	27.791	28.1188	28.2708	0.00565071	0.953486	0.989549	-0.0409576	0.673187	0.980288	0.0408562	0.673946	0.924478	4	17.6	17.6	17.6	32.239	0	28.264	5108300000	54
TRINITY_DN41958_c3_g1_i4_p2	Colon cancer-associated protein Mic1-like	C18orf8	NA	NA	NA	NA	25.5888	NA	NA	NA	25.7208	25.6283	NA	NA	25.9711	25.5836	NA	NA	NA	25.5633	NA	NA	NA	NA	NA	NA	NA	NA	NA	NA	NA	2	14.1	14.1	14.1	21.545	0	5.799	525180000	17
TRINITY_DN41199_c0_g3_i1_p1	Colorectal mutant cancer protein	MCC	NA	NA	NA	NA	NA	NA	NA	NA	NA	NA	NA	NA	22.4048	NA	NA	NA	NA	NA	NA	NA	NA	NA	NA	NA	NA	NA	NA	NA	NA	2	3	3	3	92.78	0.00019421	2.9528	98675000	4
TRINITY_DN37629_c0_g1_i5_p1	COMM domain	COMMD7	NA	NA	NA	NA	NA	NA	NA	NA	NA	NA	NA	NA	NA	NA	NA	NA	24.9366	NA	NA	NA	NA	NA	NA	NA	NA	NA	NA	NA	NA	2	17.2	17.2	17.2	21.141	0	55.736	220260000	10
TRINITY_DN41544_c4_g1_i2_p1	COMM domain	COMMD8	NA	NA	NA	NA	NA	NA	NA	NA	25.6026	26.0105	NA	25.9662	25.9609	26.0459	NA	NA	NA	NA	NA	NA	NA	NA	NA	NA	NA	NA	NA	NA	NA	2	22.9	22.9	22.9	17.388	0	17.407	688260000	19
TRINITY_DN39469_c1_g3_i1_p1	COMM domain-containing protein	COMMD5	26.538	26.598	26.848	26.7142	26.4463	26.3805	26.5643	26.4357	26.5608	26.4251	26.4902	26.4753	26.4843	26.3925	26.5584	26.5688	26.6385	26.3628	26.4805	26.541	-0.155671	0.040924	0.437956	-0.148787	0.0496569	0.927285	-0.110617	0.135468	0.716552	5	35.3	35.3	35.3	24.646	0	65.935	1789100000	66
TRINITY_DN38233_c1_g1_i1_p1	COMM domain-containing protein 10	COMMD10	26.7157	26.8453	26.6061	26.6806	26.4632	26.1652	26.4088	26.7804	26.6099	26.6705	26.7142	26.6619	26.3788	26.658	26.7669	26.3829	26.6188	26.6019	26.5452	26.4992	-0.135202	0.204001	0.632775	-0.0261951	0.801507	0.98608	-0.132582	0.212529	0.769054	4	26.2	26.2	26.2	22.797	0	52.254	1773900000	62
TRINITY_DN39291_c0_g2_i1_p1;TRINITY_DN39291_c0_g1_i1_p1	COMM domain-containing protein 2	COMMD2	26.7098	26.7008	26.6728	27.1585	26.7889	26.6277	26.3199	27.3341	26.8247	27.1145	26.8989	27.088	26.8033	27.0081	26.6271	26.5941	26.8227	26.7486	26.535	26.2235	0.0380138	0.814447	0.952579	0.0789227	0.626927	0.980288	-0.221389	0.18194	0.743527	6	32.5	32.5	32.5	24.306	0	12.113	2005300000	64
TRINITY_DN36714_c0_g1_i1_p1	COMM domain-containing protein 9	COMMD9	26.3809	26.8753	26.4458	26.5576	26.8636	NA	26.5527	26.4027	26.9074	26.5483	26.1251	26.8585	26.944	26.6296	26.8801	26.0349	26.3191	NA	NA	NA	-0.0521266	0.737071	0.923517	0.0628311	0.685959	0.980288	-0.447631	0.0415821	0.592025	5	40	40	40	21.629	0	22.095	1286600000	40
TRINITY_DN41288_c2_g1_i1_p1	complement	C4A	NA	25.5575	NA	24.2987	NA	NA	NA	NA	24.6743	NA	NA	NA	NA	NA	NA	24.2096	NA	NA	NA	NA	NA	NA	NA	NA	NA	NA	NA	NA	NA	6	5.2	5.2	5.2	187.88	0	19.126	142900000	19
TRINITY_DN37659_c0_g1_i1_p1	Complement C1q subcomponent subunit B	C1QB	NA	NA	NA	NA	NA	NA	NA	NA	NA	NA	NA	NA	NA	NA	NA	NA	NA	23.7679	NA	NA	NA	NA	NA	NA	NA	NA	NA	NA	NA	1	4.7	4.7	4.7	26.996	0.00020161	3.6825	12528000	1
TRINITY_DN35445_c0_g2_i1_p1	Complement C1q tumor necrosis factor-related protein	C1QTNF5	NA	NA	NA	NA	NA	NA	NA	NA	NA	25.3489	NA	NA	NA	NA	NA	NA	NA	NA	NA	NA	NA	NA	NA	NA	NA	NA	NA	NA	NA	1	5.2	5.2	5.2	30.431	0	4.0014	211430000	9
TRINITY_DN41220_c1_g4_i1_p1;TRINITY_DN41220_c1_g11_i1_p1;TRINITY_DN41220_c1_g3_i1_p1	Complement C1q-like protein 3	C1QL1;C1QL2;C1QL3	27.5009	NA	NA	26.9085	NA	NA	27.1276	27.8387	27.4959	27.6544	26.9841	NA	NA	NA	27.9953	27.3902	27.9204	28.0622	NA	NA	NA	NA	NA	NA	NA	NA	NA	NA	NA	5	33.3	33.3	33.3	26.687	0	63.751	2295000000	34
TRINITY_DN39574_c2_g1_i3_p1	Complement component 1 Q subcomponent-binding protein	C1QBP	30.2353	30.1194	30.3	30.3913	30.3186	30.4032	30.3646	30.4688	30.5759	30.2141	30.0452	30.2913	30.1076	30.3108	30.5325	30.1783	30.0326	30.297	30.557	30.5751	0.132392	0.231216	0.654154	-0.0154396	0.886801	0.992684	0.055072	0.612764	0.910355	4	23.2	23.2	23.2	22.96	0	164.72	24177000000	116
TRINITY_DN39574_c2_g1_i3_p4	Complement component 1 Q subcomponent-binding protein	C1QBP	29.9341	29.8069	30.1969	NA	NA	29.7626	30.0006	NA	29.9077	30.1741	NA	NA	30.1943	NA	28.6434	30.5062	29.7133	NA	NA	30.1257	0.132392	0.231216	0.654154	-0.0154396	0.886801	0.992684	0.055072	0.612764	0.910355	1	12.5	12.5	12.5	11.237	0	15.76	13339000000	27
TRINITY_DN10442_c0_g1_i1_p1	Complement component C1q domain.	ADIPOQ	NA	NA	NA	NA	NA	NA	NA	NA	NA	NA	NA	NA	NA	NA	NA	NA	NA	NA	NA	24.6728	NA	NA	NA	NA	NA	NA	NA	NA	NA	1	8.8	8.8	8.8	18.742	0	15.32	312250000	20
TRINITY_DN41182_c9_g2_i4_p1	Complement component receptor 1-like protein isoform	CR2	28.3199	28.6476	28.1973	28.659	28.4645	28.3042	28.1854	28.3464	28.013	28.2207	28.4176	28.4205	28.3649	27.9719	28.3197	28.1458	28.2401	28.4712	28.0133	28.487	-0.243715	0.0433151	0.448766	-0.158747	0.174456	0.969253	-0.186135	0.114542	0.69487	5	32.9	32.9	32.9	30.667	0	65.486	6087300000	88
TRINITY_DN42039_c0_g1_i1_p1	Complement factor I	CFI	NA	NA	NA	NA	NA	NA	NA	NA	23.4265	NA	NA	NA	NA	NA	NA	NA	NA	NA	NA	NA	NA	NA	NA	NA	NA	NA	NA	NA	NA	1	2.1	2.1	2.1	68.93	0.0049055	1.9066	8333900	1
TRINITY_DN29179_c0_g1_i1_p1	Complex I intermediate-associated protein 30 (CIA30)	NDUFAF1	NA	NA	25.8287	NA	NA	26.1118	NA	25.9101	NA	25.6146	25.8365	NA	25.824	NA	26.1191	25.9164	26.0942	NA	NA	25.6803	0.024213	0.899521	0.972147	0.0226351	0.906034	0.996941	0.00845109	0.964839	0.995318	5	13.8	13.8	13.8	37.459	0	6.6333	937470000	25
TRINITY_DN41565_c6_g1_i6_p1	complex subunit 4	ANAPC4	NA	25.779	NA	NA	NA	NA	NA	NA	NA	NA	NA	NA	NA	NA	NA	NA	NA	NA	NA	NA	NA	NA	NA	NA	NA	NA	NA	NA	NA	5	7.4	7.4	7.4	97.708	0	17.193	538760000	10
TRINITY_DN38583_c3_g1_i1_p1	complex subunit 7	ANAPC7	NA	NA	25.3273	24.9602	25.2705	NA	25.2402	NA	NA	NA	25.257	NA	NA	NA	NA	NA	NA	25.4204	NA	NA	NA	NA	NA	NA	NA	NA	NA	NA	NA	4	10.6	10.6	10.6	63.036	0	16.406	346970000	19
TRINITY_DN40013_c0_g1_i2_p1	complex, subunit 1	ANAPC1	27.1463	27.356	27.3331	27.353	27.2829	27.4444	26.8667	27.1805	27.1636	27.3843	27.4507	27.6034	27.3131	27.3657	27.432	27.3195	27.2995	27.2872	27.252	27.1063	-0.0863686	0.341346	0.734253	0.138713	0.133598	0.969253	-0.0413799	0.645355	0.922337	20	15.4	15.4	15.4	215.67	0	82.253	2977400000	136
TRINITY_DN38344_c7_g2_i5_p1	complex, subunit 2	ANAPC2	NA	26.3465	NA	26.4755	26.2888	26.6162	NA	26.7375	26.6506	26.4041	26.3228	26.1893	26.4819	26.8083	26.2425	26.4871	26.3816	26.5307	26.3912	25.9201	0.250096	0.0427394	0.448766	0.0544959	0.641211	0.980288	-0.0123296	0.915797	0.982006	5	11.3	11.3	11.3	62.191	0	10.741	1473000000	40
TRINITY_DN39884_c4_g1_i1_p1	complex-interacting multifunctional protein 1	AIMP1	29.5144	29.6025	29.6759	29.4151	29.461	29.5252	29.4414	29.4494	29.5153	29.4868	29.5941	29.5917	29.524	29.5394	29.4893	29.6662	29.6104	29.5253	29.5211	29.6384	-0.0501625	0.35028	0.740494	0.0139053	0.793487	0.98608	0.0584782	0.278207	0.801652	11	47.4	47.4	47.4	35.141	0	72.591	13629000000	170
TRINITY_DN39075_c8_g1_i3_p3	complex-interacting multifunctional protein 2	AIMP2	NA	25.9752	NA	25.8011	25.8084	25.4731	25.0241	25.6413	25.2693	25.7539	NA	25.6431	25.7328	25.7233	25.7692	25.6853	25.5049	25.7633	25.3191	NA	0.0497889	0.851749	0.962307	-0.221961	0.279321	0.969253	-0.0274087	0.891714	0.979825	3	33.1	33.1	33.1	13.333	0	27.37	842490000	32
TRINITY_DN41206_c5_g4_i4_p2	Component of IIS longevity pathway SMK-1	SMEK1	NA	NA	NA	NA	NA	NA	NA	NA	NA	NA	NA	NA	NA	NA	NA	NA	NA	24.299	NA	NA	NA	NA	NA	NA	NA	NA	NA	NA	NA	3	7.3	7.3	7.3	50.138	0.00019936	3.4469	83331000	7
TRINITY_DN41206_c5_g4_i4_p1;TRINITY_DN41206_c5_g2_i5_p4;TRINITY_DN41206_c5_g2_i5_p1	Component of IIS longevity pathway SMK-1	SMEK1;SMEK2	NA	NA	NA	NA	NA	NA	NA	NA	NA	NA	NA	24.0951	NA	NA	NA	NA	NA	NA	NA	NA	NA	NA	NA	NA	NA	NA	NA	NA	NA	4	10.6	10.6	10.6	54.288	0	7.9614	178260000	5
TRINITY_DN39222_c3_g4_i2_p2	Component of the adaptor protein complex 2 (AP-2). Adaptor protein complexes function in protein Transport via Transport vesicles in different membrane traffic pathways. Adaptor protein complexes are vesicle coat components and appear to be involved in cargo selection and vesicle formation. AP-2 is involved in clathrin-dependent endocytosis in which cargo proteins are incorporated into vesicles s…	AP2S1	29.905	29.5299	29.2664	30.1322	29.9959	29.7492	30.0383	29.62	30.1294	30.2297	29.8848	30.1218	29.8014	29.7261	30.1391	29.1721	29.5501	30.0212	29.968	29.7994	0.187439	0.301193	0.706061	0.168749	0.350653	0.969253	-0.0637276	0.721786	0.945321	4	36.1	36.1	36.1	14.557	0	16.318	15759000000	121
TRINITY_DN42214_c0_g1_i9_p1	Component of the adaptor protein complex 2 (AP-2). Adaptor protein complexes function in protein transport via transport vesicles in different membrane traffic pathways. Adaptor protein complexes are vesicle coat components and appear to be involved in cargo selection and vesicle formation. AP-2 is involved in clathrin-dependent endocytosis in which cargo proteins are incorporated into vesicles s…	AP2A2	34.3282	34.301	34.2139	34.3808	34.357	34.3029	34.3155	34.3273	34.3888	34.4096	34.2147	34.2806	34.2791	34.3561	34.3976	34.3414	34.2928	34.4639	34.2674	34.3344	0.0326569	0.529372	0.846796	-0.0105392	0.838379	0.989102	0.0238068	0.645753	0.922337	47	56.4	56.4	56.4	103.94	0	323.31	393900000000	1371
TRINITY_DN40627_c8_g3_i1_p1	Component of the class I major histocompatibility complex (MHC). Involved in the presentation of peptide antigens to the immune system	B2M	NA	NA	25.0623	NA	NA	NA	NA	NA	NA	NA	NA	NA	NA	NA	NA	NA	NA	NA	NA	NA	NA	NA	NA	NA	NA	NA	NA	NA	NA	3	19.3	19.3	19.3	13.639	0	4.642	191470000	8
TRINITY_DN38501_c3_g1_i2_p2	Component of the cytosolic iron-sulfur (Fe-S) protein assembly (CIA) machinery. Required for the maturation of extramitochondrial Fe-S proteins. Part of an electron transfer chain functioning in an early step of cytosolic Fe-S biogenesis. Electrons are transferred to the Fe-S cluster from NADPH via the FAD- and FMN-containing protein NDOR1. Has anti-apoptotic effects in the cell. Involved in nega…	CIAPIN1	29.116	29.1118	29.2719	29.1236	29.0783	28.8755	28.9485	29.1333	28.9873	28.6501	29.0669	29.1115	29.0495	28.7967	29.0922	28.7964	29.0508	28.7383	28.9214	29.2386	-0.221398	0.0323097	0.420971	-0.116983	0.237	0.969253	-0.191224	0.0605616	0.642112	10	55.3	55.3	55.3	33.299	0	201.65	9247300000	147
TRINITY_DN41086_c1_g1_i1_p1	Component of the ESCRT-I complex (endosomal sorting complex required for transport I), a regulator of vesicular trafficking process	VPS28	26.6811	NA	NA	NA	26.4534	26.2917	26.4267	NA	26.4534	26.5147	26.5201	NA	26.3327	26.0579	26.7148	26.4324	NA	NA	NA	NA	-0.154002	0.456778	0.807219	-0.0320872	0.875344	0.991957	-0.134789	0.653849	0.922337	4	33.9	33.9	33.9	13.471	0	5.6689	1254700000	32
TRINITY_DN42478_c2_g2_i3_p1	Component of the eukaryotic translation initiation factor 3 (eIF-3) complex, which is required for several steps in the initiation of protein synthesis. The eIF-3 complex associates with the 40S ribosome and facilitates the recruitment of eIF-1, eIF-1A, eIF-2 GTP methionyl-tRNAi and eIF-5 to form the 43S pre- initiation complex (43S PIC). The eIF-3 complex stimulates mRNA recruitment to the 43S P…	EIF3C	29.1792	29.1238	29.2854	29.21	29.1192	29.2131	29.2004	29.1814	29.2302	29.156	29.0771	29.0961	29.2344	29.2253	29.1449	29.3007	29.2643	29.184	29.2492	29.2768	0.0126736	0.790114	0.944307	-0.0279861	0.558165	0.980288	0.0714684	0.144552	0.718543	15	17.8	17.8	17.8	97.703	0	68.7	9987100000	221
TRINITY_DN41343_c5_g1_i1_p1	Component of the eukaryotic translation initiation factor 3 (eIF-3) complex, which is required for several steps in the initiation of protein synthesis. The eIF-3 complex associates with the 40S ribosome and facilitates the recruitment of eIF-1, eIF-1A, eIF-2 GTP methionyl-tRNAi and eIF-5 to form the 43S pre- initiation complex (43S PIC). The eIF-3 complex stimulates mRNA recruitment to the 43S P…	EIF3H	28.6773	28.4425	28.5134	28.6146	28.6259	28.492	28.6989	28.5773	28.5646	28.6192	28.643	28.4988	28.6427	28.5124	28.7339	28.7698	28.4562	28.4613	28.6241	28.5613	0.015667	0.820977	0.954403	0.0314426	0.65041	0.980288	-0.000200272	0.99769	0.999318	13	38.6	38.6	38.6	39.741	0	39.5	7581500000	181
TRINITY_DN40448_c5_g4_i1_p1	Component of the eukaryotic translation initiation factor 3 (eIF-3) complex, which is required for several steps in the initiation of protein synthesis. The eIF-3 complex associates with the 40S ribosome and facilitates the recruitment of eIF-1, eIF-1A, eIF-2 GTP methionyl-tRNAi and eIF-5 to form the 43S pre- initiation complex (43S PIC). The eIF-3 complex stimulates mRNA recruitment to the 43S P…	EIF3K	28.248	27.9891	28.3432	27.7747	28.1013	28.1114	28.2041	28.2044	28.1219	28.1154	28.0611	27.9448	28.2385	28.1599	28.1263	28.2298	28.2331	28.1151	28.0911	28.1835	0.0601807	0.479642	0.822171	0.0148582	0.860573	0.989341	0.079269	0.354174	0.831629	6	33.9	33.9	33.9	25.1	0	14.464	4886200000	80
TRINITY_DN39937_c4_g4_i3_p1	Component of the eukaryotic translation initiation factor 3 (eIF-3) complex, which is required for several steps in the initiation of protein synthesis. The eIF-3 complex associates with the 40S ribosome and facilitates the recruitment of eIF-1, eIF-1A, eIF-2 GTP methionyl-tRNAi and eIF-5 to form the 43S pre- initiation complex (43S PIC). The eIF-3 complex stimulates mRNA recruitment to the 43S P…	EIF3L	29.2277	29.4307	29.5828	29.4591	29.5358	29.3945	29.4208	29.3588	29.375	29.3679	29.4707	29.4008	29.396	29.4424	29.2553	29.3895	29.4893	29.4029	29.4248	29.5838	-0.0637821	0.320224	0.721365	-0.0541729	0.396784	0.970945	0.0108658	0.863775	0.976032	18	38.3	38.3	38.3	63.929	0	275.04	12689000000	249
TRINITY_DN41057_c3_g1_i1_p1	Component of the eukaryotic translation initiation factor 3 (eIF-3) complex, which is required for several steps in the initiation of protein synthesis. The eIF-3 complex associates with the 40S ribosome and facilitates the recruitment of eIF-1, eIF-1A, eIF-2 GTP methionyl-tRNAi and eIF-5 to form the 43S pre- initiation complex (43S PIC). The eIF-3 complex stimulates mRNA recruitment to the 43S P…	EIF3M	27.6668	27.9576	27.7698	27.8779	27.81	27.6971	27.7122	27.5738	27.646	27.756	27.5429	27.9159	27.851	27.5746	27.9612	27.7563	27.5176	27.8424	27.9122	27.8402	-0.139422	0.132579	0.560546	-0.0473404	0.59969	0.980288	-0.0427063	0.635643	0.917613	11	37.7	37.7	37.7	42.516	0	107.99	4320800000	120
TRINITY_DN38672_c3_g1_i1_p1	Component of the eukaryotic translation initiation factor 3 (eIF-3) complex, which is required for several steps in the initiation of protein synthesis. The eIF-3 complex associates with the 40S ribosome and facilitates the recruitment of eIF-1, eIF-1A, eIF-2 GTP methionyl-tRNAi and eIF-5 to form the 43S pre- initiation complex (43S PIC). The eIF-3 complex stimulates mRNA recruitment to the 43S P…	EIF3J	27.8633	28.0681	27.9626	28.1601	28.0385	28.2362	27.9685	28.0167	27.9589	27.8309	27.9606	27.8853	28.0599	27.8419	28.1334	27.8936	27.9217	27.961	27.788	28.1585	-0.0162842	0.846296	0.962177	-0.0423027	0.615598	0.980288	-0.0740013	0.383075	0.843993	8	38.6	38.6	38.6	29.292	0	136.98	5181600000	65
TRINITY_DN41949_c0_g4_i1_p1	Component of the exocyst complex involved in the docking of exocytic vesicles with fusion sites on the plasma membrane	EXOC6B	27.1395	26.8357	27.1033	27.3318	26.9668	27.2304	27.0227	27.136	27.1797	26.9036	27.0614	27.2319	26.8504	27.023	27.2254	27.0904	27.1465	27.0598	27.0522	27.0002	0.0190964	0.832868	0.956494	0.00300407	0.973502	0.999901	-0.00556679	0.950921	0.991264	10	16.9	16.9	15.1	94.158	0	37.541	2542400000	83
TRINITY_DN41663_c2_g1_i3_p1	Component of the FACT complex, a general chromatin factor that acts to reorganize nucleosomes. The FACT complex is involved in multiple processes that require DNA as a template such as mRNA elongation, DNA replication and DNA repair. During transcription elongation the FACT complex acts as a histone chaperone that both destabilizes and restores nucleosomal structure. It facilitates the passage of…	SSRP1	25.4161	25.5098	25.0321	25.279	25.2948	26.326	26.1203	25.7155	25.9257	26.2297	25.0935	25.8483	26.005	26.2678	25.7162	26.3032	26.3309	25.5153	26.4875	25.8158	0.757097	0.00121816	0.213959	0.479794	0.0263169	0.851561	0.784203	0.000894023	0.16608	7	19.3	19.3	19.3	56.213	0	39.806	967750000	51
TRINITY_DN40462_c2_g9_i2_p1	Component of the heteropentameric receptor for GABA, the major inhibitory neurotransmitter in the vertebrate brain. Functions also as histamine receptor and mediates cellular responses to histamine. Functions as receptor for diazepines and various anesthetics, such as pentobarbital	GABRB2	31.0498	30.8293	31.0156	31.1298	31.1838	30.8731	31.0074	30.9485	30.9918	30.946	31.0784	30.8837	31.0796	31.1037	31.048	30.8566	31.0139	31.1489	30.8857	31.0438	-0.0882832	0.219315	0.645062	-0.00297241	0.966323	0.999901	-0.0518444	0.464733	0.863981	7	30.2	30.2	17.1	54.633	0	99.364	42068000000	348
TRINITY_DN44866_c0_g1_i1_p1	Component of the MICOS complex, a large protein complex of the mitochondrial inner membrane that plays crucial roles in the maintenance of crista junctions, inner membrane architecture, and formation of contact sites to the outer membrane	CHCHD6	30.7455	30.6949	30.7539	30.8565	30.7359	30.734	30.6324	30.9088	30.6368	30.7704	30.6381	30.6391	30.702	30.8947	30.6186	30.6351	30.8399	30.7429	30.6484	30.5582	-0.0208763	0.762771	0.929823	-0.0588474	0.398854	0.970945	-0.0724266	0.30147	0.820767	10	55.9	55.9	55.9	29.102	0	103	31936000000	223
TRINITY_DN37721_c0_g1_i14_p1	Component of the MITRAC (mitochondrial translation regulation assembly intermediate of cytochrome c oxidase complex) complex, that regulates cytochrome c oxidase assembly	SURF1	26.6346	26.4314	NA	26.5529	26.8715	26.5909	25.6058	26.9865	26.2936	26.7842	NA	26.4949	NA	26.8342	26.3144	26.3453	NA	26.0579	26.6954	26.7816	-0.243226	0.259372	0.676095	-0.173691	0.416656	0.973117	-0.218872	0.308566	0.820767	3	17.8	17.8	17.8	21.734	0	12.82	1279100000	35
TRINITY_DN2736_c0_g1_i1_p1	Component of the spliceosomal U1 snRNP, which is essential for recognition of the pre-mRNA 5' splice-site and the subsequent assembly of the spliceosome. SNRPC U1-C is directly involved in initial 5' splice-site recognition for both constitutive and regulated alternative splicing. The interaction with the 5' splice-site seems to precede base-pairing between the pre-mRNA and the U1 snRNA. Stimulat…	SNRPC	27.515	NA	27.5461	27.2657	27.4778	27.1552	27.4572	27.4143	NA	27.2862	27.3526	27.3611	27.4575	NA	27.4822	NA	27.4139	27.4245	27.3253	27.4943	-0.11226	0.119766	0.539351	-0.00158503	0.981881	0.999901	-0.00450264	0.948564	0.991264	2	13.2	13.2	13.2	17.364	0	13.35	2754300000	31
TRINITY_DN36913_c0_g1_i1_p1	Component of the ubiquinol-cytochrome c reductase complex (complex III or cytochrome b-c1 complex), which is a respiratory chain that generates an electrochemical potential coupled to ATP synthesis	UQCRFS1	33.1468	33.2253	33.0865	33.3855	33.2145	33.0524	33.1558	33.0938	33.1404	33.4213	33.1082	33.3081	33.0815	33.251	33.2614	33.2223	33.1068	33.2433	33.2774	33.3223	-0.0389885	0.601976	0.880387	-0.00969009	0.896504	0.994855	0.0226982	0.760835	0.951428	17	59.5	59.5	59.5	29.555	0	235.8	184450000000	609
TRINITY_DN36963_c0_g1_i5_p1	con80 domain of Katanin	KATNB1	26.537	26.4972	NA	26.2672	26.5248	26.5792	26.6378	26.269	26.3425	26.5634	26.4101	26.4771	26.5054	26.5208	NA	26.2648	26.1785	26.3852	26.2397	26.3183	0.0647466	0.408608	0.784121	0.0673985	0.390048	0.969253	-0.136356	0.0912514	0.672755	11	21.8	21.8	21.8	72.088	0	49.603	1379100000	59
TRINITY_DN41584_c0_g1_i1_p1	Connector enhancer of kinase suppressor of ras 2	CNKSR2	NA	NA	NA	NA	NA	NA	NA	NA	NA	NA	NA	NA	NA	NA	NA	NA	NA	NA	NA	25.679	-0.00162811	0.985715	0.998023	0.0194004	0.831153	0.988485	0.0207104	0.819957	0.968138	1	5.8	5.8	5.8	19.569	0.0042125	1.9976	917070000	18
TRINITY_DN40139_c5_g1_i4_p1	Conserved oligomeric Golgi complex subunit 3	COG3	23.3092	24.2618	23.5341	NA	24.5101	NA	NA	NA	NA	23.5603	NA	24.3782	NA	NA	NA	NA	NA	NA	NA	NA	NA	NA	NA	NA	NA	NA	NA	NA	NA	2	2.9	2.9	2.9	94.281	0	13.199	197190000	24
TRINITY_DN42327_c8_g1_i2_p1	Conserved oligomeric Golgi complex subunit 7	COG7	24.4676	NA	24.7022	NA	24.6564	NA	NA	24.4958	23.9114	NA	24.4389	NA	NA	24.3825	NA	NA	NA	24.2789	24.1975	NA	NA	NA	NA	NA	NA	NA	NA	NA	NA	2	2.9	2.9	2.9	86.217	0	4.3699	203990000	18
TRINITY_DN37482_c0_g2_i3_p1	Consortin C-terminus	CNST	NA	NA	NA	NA	23.9954	NA	NA	NA	NA	NA	NA	23.7122	NA	NA	NA	NA	NA	23.7214	NA	NA	NA	NA	NA	NA	NA	NA	NA	NA	NA	3	5.3	5.3	5.3	77.522	0	5.4427	82725000	9
TRINITY_DN40670_c4_g1_i1_p1	Constitutes one of the two catalytic subunit of the tRNA-splicing endonuclease complex, a complex responsible for identification and cleavage of the splice sites in pre-tRNA. It cleaves pre-tRNA at the 5'- and 3'-splice sites to release the intron. The products are an intron and two tRNA half-molecules bearing 2',3'-cyclic phosphate and 5'-OH termini. There are no conserved sequences at the splic…	TSEN34	NA	NA	NA	NA	NA	NA	NA	NA	NA	NA	NA	NA	NA	NA	NA	NA	NA	NA	NA	24.168	NA	NA	NA	NA	NA	NA	NA	NA	NA	2	9.1	9.1	9.1	30.535	0	5.0086	204760000	19
TRINITY_DN39810_c4_g1_i1_p1	Constitutive coactivator of peroxisome proliferator-activated receptor gamma	FAM120B	NA	NA	NA	NA	25.518	NA	NA	NA	NA	NA	NA	NA	NA	NA	NA	NA	NA	NA	NA	NA	NA	NA	NA	NA	NA	NA	NA	NA	NA	2	7.3	7.3	7.3	44.71	0.00019512	3.0218	80109000	5
TRINITY_DN42348_c0_g3_i4_p1	Constitutive coactivator of peroxisome proliferator-activated receptor gamma	FAM120B	NA	25.0311	NA	NA	NA	NA	NA	NA	NA	NA	NA	NA	NA	NA	NA	NA	NA	NA	NA	NA	NA	NA	NA	NA	NA	NA	NA	NA	NA	2	8.5	8.5	8.5	30.453	0.0015086	2.4112	83022000	3
TRINITY_DN39657_c0_g2_i3_p1	constitutive coactivator of PPAR-gamma-like protein 1	FAM120A	29.1937	29.062	29.2284	29.2318	29.0786	29.1588	29.0607	29.2038	29.0511	28.9517	29.2128	28.8831	29.0458	29.2235	29.1991	29.1326	29.2968	29.1597	29.0065	29.0586	-0.0736797	0.330279	0.730812	-0.0460621	0.539601	0.980288	-0.0280693	0.707655	0.937426	31	38.3	38.3	38.3	122.09	0	183.12	10177000000	271
TRINITY_DN37818_c0_g1_i3_p1	Contactin-2	CNTN2	29.5161	29.0818	29.4502	29.3227	29.5437	29.7889	29.5813	29.3509	29.7575	29.2894	29.463	28.9961	29.7065	29.2985	29.2246	29.4258	29.6886	29.3437	29.5961	29.6308	0.170713	0.199019	0.630956	-0.0451519	0.728663	0.98608	0.154116	0.244341	0.789144	18	36.7	36.7	36.7	74.018	0	91.965	11924000000	182
TRINITY_DN37818_c0_g1_i3_p2	Contactin-2	CNTN2	27.2865	26.8881	27.2735	27.7532	27.3326	27.3412	27.4577	27.127	27.6414	27.18	26.9685	27.1254	26.722	NA	27.3839	27.3808	27.1156	27.152	27.498	27.3298	0.170713	0.199019	0.630956	-0.0451519	0.728663	0.98608	0.154116	0.244341	0.789144	9	36.7	36.7	36.7	41.823	0	56.204	2616900000	71
TRINITY_DN41434_c0_g1_i2_p1	Contactin-4	CNTN4	27.0195	26.6256	NA	26.7621	27.0194	26.5639	26.5355	26.8163	26.3305	26.8197	26.9378	27.2757	26.9418	27.169	27.0916	NA	27.078	26.9827	26.4817	26.3244	-0.162506	0.317923	0.720968	0.307485	0.0673789	0.958528	0.0433747	0.787185	0.958593	10	15.2	15.2	14.2	113.54	0	66.242	1946100000	64
TRINITY_DN40255_c0_g2_i1_p1	Contactin-associated protein 1	CNTNAP1	32.148	31.9455	32.1015	32.0291	32.2036	32.2921	32.2914	31.9035	32.4332	32.2267	31.9757	31.8341	32.341	31.9448	31.837	32.337	32.189	31.8933	32.4842	32.4792	0.143841	0.241809	0.664295	-0.0990322	0.4158	0.973117	0.190964	0.12528	0.698005	49	42.6	42.6	42.6	156.78	0	323.31	85855000000	703
TRINITY_DN41010_c0_g1_i2_p1	contactin-associated protein-like	Cntnap2	31.0037	30.8771	30.9491	30.9248	30.9269	31.0678	30.971	30.9074	31.1533	30.8977	30.956	30.9278	31.0267	30.9847	30.929	31.0395	31.0091	30.9515	31.0587	30.9915	0.0631195	0.23301	0.655425	0.0285114	0.584317	0.980288	0.0737228	0.166495	0.736236	29	31.4	31.4	31.4	148.15	0	306.46	37370000000	465
TRINITY_DN41223_c0_g1_i2_p1	Contactins mediate cell surface interactions during nervous system development. Involved in the formation of paranodal axo-glial junctions in myelinated peripheral nerves and in the signaling between axons and myelinating glial cells via its association with CNTNAP1. Participates in oligodendrocytes generation by acting as a ligand of NOTCH1. Its association with NOTCH1 promotes NOTCH1 activation…	CNTN1	34.7619	34.8068	34.7717	34.7628	34.7348	34.8431	34.7516	34.6336	34.8455	34.7942	34.8381	34.8167	34.7532	34.696	34.6162	34.7816	34.7178	34.7206	34.7492	34.9053	0.0060051	0.914434	0.97532	-0.0235809	0.673774	0.980288	0.00729065	0.896219	0.979825	50	57.5	57.5	57.5	113.44	0	323.31	531290000000	1847
TRINITY_DN41490_c7_g1_i2_p1	Contains conserved Gly-Tyr-Phe residues	CD2BP2	NA	NA	NA	NA	NA	NA	NA	NA	NA	NA	25.9672	NA	NA	NA	NA	NA	NA	NA	NA	NA	NA	NA	NA	NA	NA	NA	NA	NA	NA	3	17	17	17	37.541	0	6.9706	247390000	11
TRINITY_DN41798_c7_g1_i4_p1	Contains two conserved F residues	PRPF40A	25.5253	25.349	NA	25.5969	NA	25.3941	25.5368	25.6524	25.6058	25.7697	NA	NA	NA	25.421	NA	25.759	NA	25.1653	NA	NA	0.15102	0.203635	0.632775	-0.0197557	0.920735	0.99945	0.021424	0.887666	0.979825	6	7.5	7.5	7.5	107.5	0	15.959	681060000	19
TRINITY_DN40705_c3_g1_i16_p1	Contains two conserved F residues	TCERG1	28.0366	28.019	28.3746	28.1218	28.1995	28.1195	28.2574	27.8912	28.1629	28.2425	29.0214	28.0479	28.3689	28.189	27.9047	28.3922	28.5124	28.2569	27.9929	27.8758	-0.0156178	0.925267	0.976528	0.156067	0.354175	0.969253	0.0557026	0.738316	0.94904	9	20.7	20.7	20.7	54.547	0	20.282	6192400000	64
TRINITY_DN40839_c4_g1_i9_p3	Contributes to degradation of proteins cross-linked by transglutaminases by degrading the cross-link between a lysine and a glutamic acid residue. Catalyzes the formation of 5-oxo-L- proline from L-gamma-glutamyl-L-epsilon-lysine. Inactive with L- gamma-glutamyl-alpha-amino acid substrates such as L-gamma- glutamyl-L-alpha-cysteine and L-gamma-glutamyl-L-alpha-alanine	GGACT	NA	NA	NA	NA	NA	NA	NA	NA	NA	NA	25.7404	NA	NA	NA	NA	NA	NA	NA	NA	NA	NA	NA	NA	NA	NA	NA	NA	NA	NA	2	17.4	17.4	17.4	16.97	0	4.4073	344170000	12
TRINITY_DN41160_c0_g1_i15_p1	Contributes to the maintenance of intracerebral BDNF levels within the normal range, which is necessary for the preservation of spatial learning and the resistance to neuronal cell death caused by ischemic stress	NDRG4	30.89	30.6809	30.9388	30.5256	30.7152	31.0535	30.5833	30.7357	30.4666	30.7856	30.7459	30.8703	31.0654	30.9741	30.8339	30.7673	30.738	30.5649	30.6978	30.404	-0.0251789	0.812682	0.952165	0.147835	0.174592	0.969253	-0.115713	0.283357	0.807167	9	31.2	31.2	31.2	42.513	0	126.92	31785000000	259
TRINITY_DN40752_c2_g1_i5_p1;TRINITY_DN33629_c0_g1_i1_p1	Control of topological states of DNA by transient breakage and subsequent rejoining of DNA strands. Topoisomerase II makes double-strand breaks	TOP2B	26.7297	27.1199	27.1752	27.0759	26.7706	26.8815	27.0809	26.8631	27.1055	27.0389	27.1755	27.0916	27.0136	26.9767	26.9926	NA	27.0585	27.0825	27.1043	27.3719	0.0196987	0.827531	0.955512	0.0757263	0.406412	0.970945	0.193571	0.0429722	0.603044	21	16.7	16.7	16.7	181.99	0	41.633	2442200000	65
TRINITY_DN40183_c2_g1_i7_p1	converts alpha-aldose to the beta-anomer	GALM	NA	27.3989	27.5901	26.6674	27.1814	27.6871	27.8442	27.1889	27.4897	27.1561	27.3039	27.4387	27.2261	26.7871	27.2447	27.6068	27.4989	27.2377	27.69	27.1988	0.322667	0.0771038	0.506095	0.0495892	0.776912	0.98608	0.295939	0.102718	0.683855	6	24.3	24.3	24.3	37.74	0	28.422	2937000000	72
TRINITY_DN35963_c0_g1_i2_p1	Converts angiotensin I to angiotensin II by release of the terminal His-Leu, this results in an increase of the vasoconstrictor activity of angiotensin. Also able to inactivate bradykinin, a potent vasodilator. Has also a glycosidase activity which releases GPI-anchored proteins from the membrane by cleaving the mannose linkage in the GPI moiety. This GPIase activity seems to be crucial for the e…	ACE	25.5143	25.582	25.8003	25.448	NA	25.5422	25.5445	25.6831	25.5602	25.8622	24.6686	25.8025	25.5266	25.6651	25.744	25.3611	25.609	25.2996	26.178	NA	0.0397991	0.829133	0.955549	-0.117315	0.526683	0.980288	0.0120863	0.947715	0.991264	7	7.7	7.7	7.7	145.72	0	6.7564	800130000	42
TRINITY_DN39038_c0_g2_i1_p1	Converts guanine to guanosine monophosphate, and hypoxanthine to inosine monophosphate. Transfers the 5- phosphoribosyl group from 5-phosphoribosylpyrophosphate onto the purine. Plays a central role in the generation of purine nucleotides through the purine salvage pathway (By similarity)	HPRT1	32.8223	33.0086	32.692	32.7059	33.0252	32.9285	32.7379	32.9627	32.6854	33.1021	32.6526	33.1142	33.121	33.0206	32.9084	33.0887	32.7088	32.9696	33.0208	32.946	0.0325256	0.757312	0.929282	0.112557	0.291619	0.969253	0.0959984	0.36647	0.83713	13	71.1	71.1	71.1	24.614	0	107.32	141230000000	377
TRINITY_DN37877_c0_g1_i5_p1	COP9 signalosome	COPS2	30.9046	30.9666	30.9892	30.7301	30.8545	30.8165	30.7392	30.8132	30.7767	30.8844	30.9254	30.9005	30.8673	30.8764	30.8657	30.7855	30.8206	30.896	30.818	30.7877	-0.083009	0.114035	0.539351	-0.00195923	0.969206	0.999901	-0.0674492	0.194075	0.75536	18	47.1	47.1	47.1	52.186	0	128.84	32023000000	298
TRINITY_DN42355_c2_g2_i6_p1	COP9 signalosome complex subunit 3	COPS3	30.2091	30.1651	30.1592	30.0663	30.263	30.0478	30.0778	29.9916	30.0343	30.2062	30.0693	30.1296	30.1928	30.1177	30.26	30.3324	29.8771	30.0864	29.9765	30.1182	-0.101	0.173574	0.60542	-0.0186249	0.797048	0.98608	-0.0944099	0.201971	0.76199	14	41.4	41.4	41.4	47.859	0	134.23	19756000000	217
TRINITY_DN39822_c7_g1_i2_p1	COP9 signalosome complex subunit 5	COPS5	29.8441	30.0499	30.0108	29.992	29.8517	29.9826	29.7832	29.8836	29.7554	29.8706	29.8997	29.9287	29.9481	29.8171	29.8975	30.0209	29.8679	29.9843	29.9672	29.8436	-0.0946007	0.116567	0.539351	-0.0514706	0.382047	0.969253	-0.012923	0.824603	0.969633	13	55.5	55.5	55.5	33.856	0	214.58	17037000000	191
TRINITY_DN41935_c2_g1_i12_p1	COP9 signalosome complex subunit 7a	COPS7A	29.9935	29.8498	29.8083	29.6139	29.8247	30.0437	29.8815	29.7614	29.8912	29.8917	29.8495	29.883	29.8884	29.7568	29.7535	29.9664	29.9448	29.8683	29.7356	29.6687	0.0758995	0.313676	0.716853	0.00822067	0.911906	0.999217	0.0187244	0.801181	0.960876	10	38.2	38.2	38.2	30.276	0	157.07	16524000000	137
TRINITY_DN36287_c0_g1_i1_p1	Copine	CPNE2	26.5111	27.6763	26.5531	26.0416	26.5959	26.8578	25.8078	26.8137	NA	26.9184	26.7617	27.1847	26.5434	26.4499	NA	26.4889	26.212	26.7358	26.8724	26.1774	-0.0312731	0.906046	0.972147	-0.0174229	0.947565	0.999901	-0.178286	0.503559	0.876332	7	20.3	18.6	18.6	61.108	0	40.609	1649400000	56
TRINITY_DN39953_c5_g1_i2_p1	Copine	CPNE3	25.5987	NA	26.163	NA	NA	NA	25.6658	NA	25.2483	NA	NA	NA	25.9881	25.5221	NA	NA	25.7936	24.5029	NA	NA	NA	NA	NA	NA	NA	NA	NA	NA	NA	5	11.6	9.9	9.9	59.741	0	7.5911	587540000	26
TRINITY_DN39630_c0_g1_i3_p1	Copine	CPNE4	29.2885	29.078	29.0501	28.7761	28.8442	29.0574	29.1663	29.0096	28.8135	29.0866	29.0223	29.1677	28.8171	28.8266	29.0571	29.2361	29.0406	29.0709	28.5212	28.6088	0.0192959	0.881995	0.966034	-0.0291977	0.822348	0.98734	-0.111845	0.394121	0.846656	18	42.7	41.1	41.1	62.407	0	82.603	9441500000	196
TRINITY_DN40590_c1_g4_i6_p1	Copine	CPNE5	30.454	29.6035	29.9514	30.5536	30.4031	30.3198	30.2925	30.7213	30.5474	30.2649	30.4404	30.5117	29.9431	30.7691	30.7092	30.0937	30.6921	30.6954	30.1166	30.0734	0.236077	0.232346	0.654635	0.281562	0.157581	0.969253	0.141112	0.46979	0.866085	13	42	40.5	27.9	67.449	0	114.99	24700000000	273
TRINITY_DN38057_c0_g2_i2_p1	Copine	CPNE6	31.4034	31.6342	31.2284	30.856	30.8778	31.441	31.0114	31.1105	30.7878	31.168	31.2028	31.2082	31.1436	31.0527	30.9057	31.7704	31.0811	31.0537	30.9068	30.8553	-0.0962063	0.575863	0.863667	-0.0973412	0.571407	0.980288	-0.0664856	0.698406	0.932345	20	43.3	43.3	41.7	61.718	0	228.64	42097000000	362
TRINITY_DN38057_c0_g1_i4_p1	Copine	CPNE7	27.3607	28.0084	27.303	26.6895	27.1061	27.7358	27.398	27.222	26.8358	27.759	26.8939	27.083	27.1584	27.2845	27.6021	28.4734	27.3538	27.5524	27.4835	26.8847	0.0965904	0.7146	0.91964	-0.0891731	0.735594	0.98608	0.256037	0.337574	0.827782	6	23.4	20.9	20.9	39.901	0	15.944	3261900000	49
TRINITY_DN38057_c0_g1_i4_p2	Copine	CPNE7	NA	27.2557	NA	NA	26.3337	26.4085	NA	26.1084	NA	26.3697	26.3329	27.1279	NA	26.1828	26.3384	26.731	26.3122	26.6901	25.8194	NA	0.0965904	0.7146	0.91964	-0.0891731	0.735594	0.98608	0.256037	0.337574	0.827782	3	23.7	23.7	23.7	20.672	0	70.555	1244000000	33
TRINITY_DN37519_c0_g2_i3_p1	Copine	CPNE8	27.3538	NA	NA	27.4159	28.4233	26.8448	27.0911	26.9348	25.8104	27.1644	26.6393	27.8091	26.9594	26.8461	27.269	26.9638	27.0539	27.1845	NA	26.799	-0.959713	0.00125416	0.213959	-0.624244	0.0234523	0.851561	-0.740844	0.00872154	0.342796	5	24.3	11.2	11.2	63.138	0	14.899	2546700000	31
TRINITY_DN38723_c4_g2_i5_p1	Copper chaperone for superoxide dismutase	CCS	27.0062	27.0832	27.227	27.0285	27.1548	26.8927	27.0982	27.0022	26.9707	27.0212	27.0268	27.1133	27.2056	27.2347	27.1922	27.0546	27.0401	26.9409	27.0974	27.1041	-0.102982	0.0884119	0.52281	0.0545185	0.35347	0.969253	-0.0525677	0.370571	0.83713	7	34.3	34.3	34.3	29.069	0	38.552	2554900000	73
TRINITY_DN37408_c0_g1_i1_p1	Copper type II ascorbate-dependent monooxygenase, N-terminal domain	MOXD1	NA	NA	NA	NA	23.9283	NA	NA	NA	NA	NA	NA	NA	NA	NA	NA	NA	NA	NA	NA	NA	NA	NA	NA	NA	NA	NA	NA	NA	NA	1	1.6	1.6	1.6	69.905	0.0031388	2.08	97657000	6
TRINITY_DN38576_c1_g1_i1_p1	coproporphyrinogen-III oxidase, mitochondrial	CPOX	26.9946	26.6691	27.1879	26.8704	27.0032	26.8498	26.4542	26.5442	27.113	26.7738	26.8834	26.4615	26.6919	26.8147	26.9525	26.7129	27.0253	26.6244	26.9917	27.1013	-0.198067	0.14492	0.572961	-0.184273	0.173417	0.969253	-0.0539577	0.683305	0.928721	7	19.3	19.3	19.3	49.416	0	15.238	2198700000	68
TRINITY_DN39297_c4_g1_i3_p1	Core component of the splicing-dependent multiprotein exon junction complex (EJC) deposited at splice junctions on mRNAs. The EJC is a dynamic structure consisting of core proteins and several peripheral nuclear and cytoplasmic associated factors that join the complex only transiently either during EJC assembly or during subsequent mRNA metabolism. The EJC marks the position of the exon-exon junc…	RBM8A	NA	27.1249	27.177	26.8702	26.9498	NA	27.0598	27.4081	NA	27.0301	26.8419	NA	NA	NA	26.947	NA	27.0907	27.0479	NA	27.105	0.136303	0.17615	0.60542	-0.147078	0.265203	0.969253	0.044112	0.652956	0.922337	4	36.8	36.8	36.8	19.889	0	34.868	1986300000	39
[truncated: 4,407 more rows]

## Sheet: Table S2(phosphoproteome)
Proteins	Description	Gene name	Positions within proteins	Amino acid	Phospho (STY) Probabilities	100m_1	100m_2	100m_3	100m_4	100m_5	3000m_1	3000m_2	3000m_3	3000m_4	3000m_5	5000m_1	5000m_2	5000m_3	5000m_4	5000m_5	7000m_1	7000m_2	7000m_3	7000m_4	7000m_5	3000m/100m logFC	3000m/100m P.Value	3000m/100m adj.P.Val	5000m/100m logFC	5000m/100m P.Value	5000m/100m adj.P.Val	7000m/100m logFC	7000m/100m P.Value	7000m/100m adj.P.Val	Localization prob	PEP	Score	Delta score	Score for localization	Mass error [ppm]	Intensity
[truncated: 10,764 more rows]

[truncated: 5 more sheets: Table S3 (enrich), Table S4 (site number), Table S5 (score), Table S6 (cluster enrich), Table S7 (kinase)]
